# Supplementary material for: Quantifying systemic molecular networks affected during high altitude de-acclimatization
Source: Sci Rep. 2023 Sep 7;13:14768. doi: 10.1038/s41598-023-40576-w (PMC10484924; doi:10.1038/s41598-023-40576-w)
Supplement: Supplementary file 1 — Supplementary Information 1. [file 41598_2023_40576_MOESM1_ESM.xlsx]

## Sheet: conditional formatting al grps
Accession	iHAD30	iHAD120	dHAD30	dHAD180	dHAD30/ iHAD30	dHAD180/iHAD120
C0JYY2	0.908	0.945	0.92	0.987	1.014	1.045
V9HWA9	0.959	0.943	0.984	0.948	1.026	1.005
P02768	1.213	1.23	1.016	1.054	0.837	0.858
P01023	0.998	0.849	0.846	0.822	0.848	0.968
P0C0L5	0.793	0.889	0.913	0.96	1.152	1.08
P02671	1.022	0.964	1.454	1.32	1.423	1.37
V9HVY1	1.057	0.944	1.465	1.386	1.386	1.468
E9KL23	0.925	0.824	0.823	0.902	0.89	1.095
A0A024R6I7	0.903	0.942	0.921	0.963	1.019	1.022
P01871-2	1.087	0.85	0.864	0.786	0.795	0.925
V9HW68	1.072	1.031	1.157	0.907	1.08	0.88
A0A024R3E3	1.735	1.755	1.091	1.761	0.629	1.003
Q6GMX6	1.054	0.89	0.958	1.006	0.91	1.131
P00738	0.949	0.842	1.03	0.976	1.086	1.16
Q7Z351	1.707	0.971	1.284	1.349	0.752	1.39
B7ZKJ8	0.83	0.843	0.881	0.916	1.061	1.086
Q6N095	1.245	0.973	1.008	1	0.81	1.028
A0A024R462	1.194	1.222	1.586	1.759	1.328	1.439
P02679	0.938	0.903	1.399	1.385	1.492	1.534
D3DRR6	0.855	0.866	0.886	0.949	1.035	1.096
A0A024R962	0.993	1.049	1.113	1.159	1.121	1.105
P0DOX7	1.007	0.901	0.997	0.862	0.99	0.956
Q6N093	1.367	1.391	1.524	1.064	1.115	0.765
D3DP16	1.038	0.9	1.204	1.35	1.16	1.499
P00747	0.99	1.101	1.071	1.19	1.081	1.08
Q6N030	0.862	0.896	1.176	1.03	1.365	1.149
D6RF35	0.961	1.058	1.107	0.883	1.152	0.835
D9YZU5	1.939	3.891	1.374	2.426	0.709	0.624
Q96K68	0.917	0.849	0.913	0.805	0.996	0.948
B4E1C2	0.852	0.897	0.943	0.932	1.107	1.039
D3DNU8	0.857	1.011	1.073	1.499	1.253	1.482
A0A024R944	0.939	1.008	1.046	0.905	1.114	0.898
Q6MZX7	0.976	0.861	0.966	0.766	0.99	0.891
P02790	0.721	0.893	1.05	0.956	1.457	1.07
P00739-2	0.869	0.874	0.844	0.982	0.971	1.124
P00734	1.1	1.119	1.04	0.944	0.945	0.843
Q6N092	1.582	1.295	1.507	1.638	0.952	1.265
P10909-2	0.833	0.916	0.934	0.964	1.122	1.053
P06396	0.845	0.872	0.976	1.05	1.154	1.204
B7Z8Q2	0.896	0.927	1.066	0.936	1.19	1.009
P06727	1.394	1.266	0.917	1.433	0.657	1.132
V9HWD8	0.908	0.93	0.893	0.939	0.984	1.01
Q6GMW4	1.019	0.834	1.14	0.943	1.119	1.131
P05155-3	0.779	0.844	0.94	0.834	1.208	0.987
P25311	0.75	0.861	0.929	0.848	1.238	0.984
P0DOX2	1.084	0.986	1.042	0.904	0.961	0.917
P02649	1.312	1.323	0.901	1.739	0.686	1.315
Q5CZ94	0.764	0.954	0.822	0.95	1.076	0.996
S6BGE0	1.3	1.099	1.335	1.271	1.027	1.157
D9ZGG2	0.964	1.029	0.971	1.033	1.007	1.004
P02763	0.781	0.858	1.099	0.751	1.408	0.876
P04196	1.298	0.626	0.729	0.758	0.562	1.21
Q5FWF9	0.956	0.953	1.434	2.051	1.5	2.151
A0A024R035	0.87	0.958	0.995	0.976	1.144	1.018
A2KBC6	1.069	0.952	0.945	0.907	0.884	0.952
P04003	0.952	0.86	0.971	0.951	1.021	1.106
S6BAR0	1.111	1.077	1.194	1.319	1.075	1.224
P43652	0.966	1	0.928	1.116	0.961	1.116
P02760	0.954	1.171	0.993	1	1.041	0.854
P05546	0.915	0.886	0.873	1.189	0.955	1.343
A0N071	2.209	4.474	1.308	2.721	0.592	0.608
Q59EP2	0.911	0.944	0.952	0.972	1.045	1.03
A0M8Q6	0.537	1.051	0.657	0.809	1.224	0.77
P02749	0.92	1.04	1.162	0.968	1.262	0.93
A0A087WT59	0.926	0.843	0.977	0.891	1.055	1.057
S6B2A1	1.06	0.731	0.708	0.688	0.668	0.941
P19652	0.709	0.72	0.93	0.87	1.312	1.208
A0A140VKF3	0.934	1.083	0.97	1.196	1.039	1.104
Q0ZCH9	1.016	0.934	0.893	1.139	0.879	1.219
B7ZMD7	0.889	0.883	0.951	1.459	1.07	1.653
P01031	0.899	0.893	0.956	1.155	1.063	1.293
Q9UL78	0.891	0.963	0.913	1.161	1.024	1.206
V9GYM3	1.199	1.193	1.017	1.159	0.848	0.972
C9JF17	0.801	0.874	0.972	1.023	1.213	1.171
O43866	1.051	1.026	1.003	1.025	0.954	0.999
P02743	0.9	1.021	1.01	1.024	1.123	1.003
P27169	0.865	0.964	0.984	1.022	1.137	1.061
A0A1K0GXZ1	1.774	3.294	1.391	2.053	0.784	0.623
Q9UL90	1.069	0.921	0.958	0.948	0.896	1.029
A0A0X9UWL5	1.093	0.862	0.882	0.836	0.807	0.97
B4DPQ0	0.912	0.936	1.005	0.826	1.102	0.883
Q9UL83	0.982	0.893	0.843	1.002	0.859	1.122
P13671	0.919	0.93	0.998	1.187	1.085	1.277
E7ETH0	0.937	0.924	0.9	1.379	0.96	1.492
P08697	0.833	0.875	1.11	0.865	1.332	0.988
A5PL32	0.944	1.093	0.87	1.264	0.922	1.156
Q6LAM1	1.006	0.741	0.806	0.861	0.802	1.161
B0YIW2	0.774	0.808	0.747	0.812	0.966	1.005
Q96SA9	0.929	0.882	0.953	1.149	1.027	1.303
H0YAC1	0.947	0.95	0.945	1.118	0.998	1.177
Q03591	0.72	0.662	0.785	0.943	1.091	1.424
A2J1N5	1.136	0.897	0.94	1	0.827	1.115
A2MYE1	1.034	1.673	0.971	1.401	0.939	0.837
Q65ZC9	0.929	1.021	1.151	0.939	1.239	0.92
Q96PD5-2	0.952	1.068	0.855	0.986	0.899	0.924
P01037	0.861	0.978	0.666	1.35	0.774	1.38
A0A109PSY4	0.816	1.047	1.063	1.038	1.303	0.992
P02747	0.917	0.958	0.929	1.076	1.014	1.123
A0A096LPE2	0.911	1.014	1.072	1.788	1.177	1.764
P35858-2	0.975	1.099	0.888	1.146	0.911	1.042
A0A125QYY5	0.98	1.146	1.488	2.035	1.518	1.776
A0N5G5	0.907	0.752	0.86	0.794	0.948	1.056
P51884	0.81	0.844	1.011	1.307	1.247	1.547
A0A0X9V9C4	1.001	0.838	0.969	0.952	0.967	1.137
P0DOX3	1.178	0.976	0.96	1.305	0.815	1.337
Q9UL70	0.657	0.633	0.836	1.278	1.273	2.021
Q9UL89	1.067	0.952	0.967	1.008	0.907	1.059
A0A0C4DH38	1.008	0.913	0.881	1.014	0.875	1.11
A0A193CHR0	1.164	1.126	1.112	1	0.955	0.888
P07357	0.868	0.824	0.912	0.991	1.051	1.202
A0A0B4J1X5	1.086	1.041	1.218	1.198	1.122	1.151
P06312	1.106	0.76	0.855	0.858	0.773	1.129
A2JA19	1.078	0.763	0.824	0.9	0.765	1.18
Q9Y509	1.119	1.71	1.449	1.124	1.296	0.657
A2JA16	0.764	0.965	0.792	1.176	1.037	1.219
A0A0X9T7V9	0.952	0.853	0.917	0.953	0.963	1.117
Q06033	0.768	0.909	1.021	1.153	1.33	1.269
A0A120HG46	1.26	1.145	1.038	1.376	0.823	1.201
P02753	0.891	1.026	0.999	0.896	1.121	0.874
P01624	1.447	1.139	0.971	0.882	0.672	0.775
A0A125U0V2	0.971	0.873	0.841	1.397	0.866	1.6
A2NZ55	1.201	0.905	0.911	1.135	0.759	1.254
A0A024R6N9	0.7	0.877	0.777	1.201	1.11	1.369
P07360	0.854	0.892	0.91	1.171	1.065	1.314
Q5NV74	0.932	1.118	1.193	1.356	1.28	1.213
Q9UL84	1.07	1.459	1.015	1.578	0.949	1.082
K7ER74	1.045	1.365	0.948	1.526	0.907	1.117
A0N5G3	1.11	1.118	1.126	0.9	1.014	0.805
Q9UL92	1.294	1.207	1.043	0.623	0.806	0.516
A2J1N4	0.809	0.931	0.892	1.327	1.102	1.425
B2R815	1.142	0.897	0.842	0.837	0.737	0.933
A0A0A0MRZ8	0.998	1.091	0.814	0.846	0.815	0.775
P01591	1.009	0.841	0.883	0.859	0.874	1.021
P09228	0.74	0.728	0.659	0.734	0.891	1.008
P02746	1.21	1.186	0.996	1.18	0.823	0.995
Q9UL94	1.001	1.092	1.338	0.211	1.337	0.193
A2N7P4	0.924	1.191	1.326	1.364	1.436	1.145
B6EDE2	1.071	1.063	1.129	0.515	1.054	0.485
A0A125QYY9	0.87	0.794	0.665	0.823	0.765	1.036
B1N7B6	1.018	1.245	1.003	1.262	0.985	1.014
A0A1U9X8W4	1.103	1.064	1.12	1.205	1.016	1.133
A0A075B6R2	1.089	1.115	1.027	1.162	0.943	1.042
A2IPH7	1.141	1.181	0.901	0.962	0.79	0.814
A2NV54	1.196	1.135	1.334	1.088	1.116	0.959
A0A1W6IYI5	1.005	0.696	0.637	0.576	0.634	0.828
A0A0X9UWM4	0.958	1.117	0.937	1.095	0.978	0.981
P02750	0.798	0.973	1.019	1.274	1.277	1.309
P04430	1.014	1.011	0.872	0.941	0.86	0.931
K7EPF9	1.306	1.473	0.967	1.658	0.74	1.126
A0A075B6R9	1.095	0.919	0.935	1.003	0.854	1.092
A0A0S2Z4L3	0.881	1.086	0.997	1.161	1.131	1.069
Q9NZP8	0.781	1.072	0.942	1.013	1.206	0.944
A2J1M8	1.245	1.146	1.075	1.053	0.864	0.919
A0N7I9	1.622	1.017	1.286	0.863	0.793	0.848
P23142	0.873	0.962	0.958	1.104	1.097	1.148
P18428	0.82	0.835	0.95	0.85	1.159	1.018
A0A0R7FJH5	0.752	1.284	1.096	1.599	1.456	1.246
P02745	0.911	1.3	1.278	1.304	1.402	1.003
P0DP09	1.035	0.923	0.803	1.638	0.775	1.775
A2J1N6	1.037	0.944	0.87	1.295	0.839	1.371
P49908	0.962	1.017	1.055	1.388	1.097	1.365
P05543	0.802	0.802	0.885	0.907	1.104	1.131
A0A1L2BU40	0.969	1.042	1.271	1.228	1.312	1.178
O75882	0.917	1.181	1.231	1.493	1.343	1.264
P22792	0.788	1.094	0.975	1.244	1.237	1.137
A0A0A0MRJ7	0.833	1.078	1.154	1.49	1.386	1.382
A0A1B1CYC5	1.105	1.272	1.143	1.378	1.034	1.083
D3DQX7	0.995	0.971	0.866	1.22	0.87	1.257
A0A0X9V9B3	1.031	1.152	0.967	1.244	0.938	1.08
P12273	0.959	1.249	0.777	1.375	0.81	1.101
Q9UL82	0.933	1.17	1.398	1.44	1.498	1.231
P80108	0.766	0.985	0.912	0.956	1.19	0.97
P04278	0.923	1.06	1.104	1.837	1.196	1.733
P05160	0.8	0.806	0.688	0.944	0.86	1.171
A0A0S2Z3Y1	0.957	1.168	1.255	0.939	1.311	0.805
Q16610-4	0.889	0.854	1.043	1.378	1.174	1.613
Q0ZCH6	0.975	1.206	1.072	0.756	1.1	0.627
A0A1W6IYI8	1.026	1.397	1.136	1.926	1.108	1.379
A0A068LKQ8	1.15	1.148	1.038	0.917	0.903	0.799
O95445	0.766	0.839	0.937	1.014	1.223	1.209
A0A0B4J1Y9	1.034	0.98	1.077	0.478	1.042	0.488
A0A109PP82	1.142	1.542	1.027	2.303	0.899	1.493
P48740-2	0.955	1.026	0.893	1.133	0.935	1.105
P02775	1.404	1.489	0.942	1.577	0.671	1.06
P00742	0.96	1.082	0.925	1.149	0.964	1.062
A0A140VK24	0.882	1.017	1.029	1.36	1.166	1.337
Q96L50	0.8	0.844	0.885	1.136	1.106	1.345
A0A109PW50	1.373	1.052	1.076	0.976	0.784	0.928
A2NH53	1.117	1.054	1.089	1.072	0.974	1.018
P00915	2.056	3.809	1.626	1.609	0.791	0.422
A0A0X9V981	0.79	1.025	0.955	1.22	1.21	1.19
Q1HP67	0.764	0.907	0.89	1.748	1.166	1.927
Q9NQ79	0.926	0.944	1.095	1.117	1.183	1.182
V9H1C1	1.008	1.093	1.194	1.207	1.185	1.104
O43423	1.248	1.06	0.95	1.516	0.761	1.43
B3KUE5	1.189	1.245	0.951	0.955	0.8	0.767
A0A0X9SZU9	1.19	1.302	0.876	1.099	0.737	0.844
A0A0C4DH35	0.966	0.806	1.056	0.365	1.093	0.452
A2J1N7	1.076	0.891	1.252	0.738	1.164	0.828
A2NYU7	0.959	0.968	0.843	0.89	0.879	0.919
Q96HR9	0.97	1.014	1.08	1.41	1.113	1.391
A0A125U0V4	0.885	0.806	0.987	1.1	1.115	1.365

## Sheet: Sheet2
DIFFERENTIALLY EXPRESSED PROTEINS IN:	Protein	Accession	dHAD30/ iHAD30	dHAD180/iHAD120
	Apolipoprotein B	C0JYY2	1.014	1.045
	Epididymis secretory sperm binding protein Li 62p	V9HWA9	1.026	1.005
	Serum albumin	P02768	0.837	0.858
	Alpha-2-macroglobulin	P01023	0.848	0.968
	Complement C4-B	P0C0L5	1.152	1.08
	Fibrinogen alpha chain	P02671	1.423	1.37
	Epididymis secretory sperm binding protein Li 78p	V9HVY1	1.386	1.468
	Epididymis secretory sperm binding protein Li 44a	E9KL23	0.89	1.095
	Alpha-1-antitrypsin	A0A024R6I7	1.019	1.022
	Isoform 2 of Immunoglobulin heavy constant mu	P01871-2	0.795	0.925
	Epididymis luminal protein 214	V9HW68	1.08	0.88
	Apolipoprotein A-I, isoform CRA_a	A0A024R3E3	0.629	1.003
	IGH@ protein	Q6GMX6	0.91	1.131
	Haptoglobin	P00738	1.086	1.16
	Uncharacterized protein DKFZp686N02209	Q7Z351	0.752	1.39
	ITIH4 protein	B7ZKJ8	1.061	1.086
	Uncharacterized protein	Q6N095	0.81	1.028
	Fibronectin 1, isoform CRA_n	A0A024R462	1.328	1.439
	Fibrinogen gamma chain	P02679	1.492	1.534
	Inter-alpha (Globulin) inhibitor H2, isoform CRA_a	D3DRR6	1.035	1.096
	HCG40889, isoform CRA_b	A0A024R962	1.121	1.105
	Immunoglobulin kappa light chain	P0DOX7	0.99	0.956
	Uncharacterized protein DKFZp686I04196 (Fragment)	Q6N093	1.115	0.765
	Fibrinogen gamma chain, isoform CRA_a	D3DP16	1.16	1.499
	Plasminogen	P00747	1.081	1.08
	Uncharacterized protein	Q6N030	1.365	1.149
	Vitamin D-binding protein	D6RF35	1.152	0.835
	Beta-globin	D9YZU5	0.709	0.624
	cDNA FLJ14473 fis, clone MAMMA1001080, highly similar to Homo sapiens SNC73 protein (SNC73) mRNA	Q96K68	0.996	0.948
	Kininogen 1, isoform CRA_b	B4E1C2	1.107	1.039
	Kininogen 1, isoform CRA_a	D3DNU8	1.253	1.482
	Serpin peptidase inhibitor, clade C (Antithrombin), member 1, isoform CRA_a	A0A024R944	1.114	0.898
	Uncharacterized protein DKFZp686M24218	Q6MZX7	0.99	0.891
	Hemopexin	P02790	1.457	1.07
	Isoform 2 of Haptoglobin-related protein	P00739-2	0.971	1.124
	Prothrombin	P00734	0.945	0.843
	Uncharacterized protein DKFZp686K18196 (Fragment)	Q6N092	0.952	1.265
	Isoform 2 of Clusterin	P10909-2	1.122	1.053
	Gelsolin	P06396	1.154	1.204
	cDNA FLJ55606, highly similar to Alpha-2-HS-glycoprotein	B7Z8Q2	1.19	1.009
	Apolipoprotein A-IV	P06727	0.657	1.132
	Epididymis secretory sperm binding protein Li 163pA	V9HWD8	0.984	1.01
	IGL@ protein	Q6GMW4	1.119	1.131
	Isoform 3 of Plasma protease C1 inhibitor	P05155-3	1.208	0.987
	Zinc-alpha-2-glycoprotein	P25311	1.238	0.984
	Immunoglobulin alpha-2 heavy chain	P0DOX2	0.961	0.917
	Apolipoprotein E	P02649	0.686	1.315
	Uncharacterized protein DKFZp781M0386	Q5CZ94	1.076	0.996
	IgG H chain	S6BGE0	1.027	1.157
	Vitronectin	D9ZGG2	1.007	1.004
	Alpha-1-acid glycoprotein 1	P02763	1.408	0.876
	Histidine-rich glycoprotein	P04196	0.562	1.21
	IGL@ protein	Q5FWF9	1.5	2.151
	Complement component 9, isoform CRA_a	A0A024R035	1.144	1.018
	Anti-FactorVIII scFv (Fragment)	A2KBC6	0.884	0.952
	C4b-binding protein alpha chain	P04003	1.021	1.106
	IgG L chain	S6BAR0	1.075	1.224
	Afamin	P43652	0.961	1.116
	Protein AMBP	P02760	1.041	0.854
	Heparin cofactor 2	P05546	0.955	1.343
	Delta globin	A0N071	0.592	0.608
	Angiotensinogen variant (Fragment)	Q59EP2	1.045	1.03
	Immunoglobulin lambda constant 7	A0M8Q6	1.224	0.77
	Beta-2-glycoprotein 1	P02749	1.262	0.93
	Transthyretin	A0A087WT59	1.055	1.057
	IgG L chain	S6B2A1	0.668	0.941
	Alpha-1-acid glycoprotein 2	P19652	1.312	1.208
	Testis tissue sperm-binding protein Li 70n	A0A140VKF3	1.039	1.104
	Immunglobulin heavy chain variable region (Fragment)	Q0ZCH9	0.879	1.219
	Alpha-amylase	B7ZMD7	1.07	1.653
	Complement C5	P01031	1.063	1.293
	Myosin-reactive immunoglobulin light chain variable region (Fragment)	Q9UL78	1.024	1.206
	Apolipoprotein A-II	V9GYM3	0.848	0.972
	Apolipoprotein D (Fragment)	C9JF17	1.213	1.171
	CD5 antigen-like	O43866	0.954	0.999
	Serum amyloid P-component	P02743	1.123	1.003
	Serum paraoxonase/arylesterase 1	P27169	1.137	1.061
	Globin C1	A0A1K0GXZ1	0.784	0.623
	Myosin-reactive immunoglobulin heavy chain variable region (Fragment)	Q9UL90	0.896	1.029
	GCT-A5 light chain variable region (Fragment)	A0A0X9UWL5	0.807	0.97
	Complement C1r subcomponent	B4DPQ0	1.102	0.883
	Myosin-reactive immunoglobulin light chain variable region (Fragment)	Q9UL83	0.859	1.122
	Complement component C6	P13671	1.085	1.277
	Complement factor I	E7ETH0	0.96	1.492
	Alpha-2-antiplasmin	P08697	1.332	0.988
	APOL1 protein (Fragment)	A5PL32	0.922	1.156
	Heavy chain of factor I (Fragment)	Q6LAM1	0.802	1.161
	Apolipoprotein C-III	B0YIW2	0.966	1.005
	Anti-streptococcal/anti-myosin immunoglobulin kappa light chain variable region (Fragment)	Q96SA9	1.027	1.303
	Plasma kallikrein (Fragment)	H0YAC1	0.998	1.177
	Complement factor H-related protein 1	Q03591	1.091	1.424
	Rheumatoid factor RF-ET6 (Fragment)	A2J1N5	0.827	1.115
	A30 (Fragment)	A2MYE1	0.939	0.837
	Single-chain Fv (Fragment)	Q65ZC9	1.239	0.92
	Isoform 2 of N-acetylmuramoyl-L-alanine amidase	Q96PD5-2	0.899	0.924
	Cystatin-SN	P01037	0.774	1.38
	MS-A1 light chain variable region (Fragment)	A0A109PSY4	1.303	0.992
	Complement C1q subcomponent subunit C	P02747	1.014	1.123
	SAA2-SAA4 readthrough	A0A096LPE2	1.177	1.764
	Isoform 2 of Insulin-like growth factor-binding protein complex acid labile subunit	P35858-2	0.911	1.042
	GCT-A9 light chain variable region (Fragment)	A0A125QYY5	1.518	1.776
	Rheumatoid factor D5 light chain (Fragment)	A0N5G5	0.948	1.056
	Lumican	P51884	1.247	1.547
	GCT-A8 heavy chain variable region (Fragment)	A0A0X9V9C4	0.967	1.137
	Immunoglobulin delta heavy chain	P0DOX3	0.815	1.337
	Myosin-reactive immunoglobulin light chain variable region (Fragment)	Q9UL70	1.273	2.021
	Myosin-reactive immunoglobulin heavy chain variable region (Fragment)	Q9UL89	0.907	1.059
	Immunoglobulin heavy variable 5-51	A0A0C4DH38	0.875	1.11
	10E8 heavy chain variable region (Fragment)	A0A193CHR0	0.955	0.888
	Complement component C8 alpha chain	P07357	1.051	1.202
	Immunoglobulin heavy variable 3-74	A0A0B4J1X5	1.122	1.151
	Immunoglobulin kappa variable 4-1	P06312	0.773	1.129
	Anti-mucin1 light chain variable region (Fragment)	A2JA19	0.765	1.18
	VH3 protein (Fragment)	Q9Y509	1.296	0.657
	Anti-mucin1 light chain variable region (Fragment)	A2JA16	1.037	1.219
	GCT-A4 light chain variable region (Fragment)	A0A0X9T7V9	0.963	1.117
	Inter-alpha-trypsin inhibitor heavy chain H3	Q06033	1.33	1.269
	GCT-A10 heavy chain variable region (Fragment)	A0A120HG46	0.823	1.201
	Retinol-binding protein 4	P02753	1.121	0.874
	Immunoglobulin kappa variable 3-15	P01624	0.672	0.775
	GCT-A1 heavy chain variable region (Fragment)	A0A125U0V2	0.866	1.6
	Variable immnoglobulin anti-estradiol heavy chain (Fragment)	A2NZ55	0.759	1.254
	Serpin peptidase inhibitor, clade A (Alpha-1 antiproteinase, antitrypsin), member 5, isoform CRA_a	A0A024R6N9	1.11	1.369
	Complement component C8 gamma chain	P07360	1.065	1.314
	V2-14 protein (Fragment)	Q5NV74	1.28	1.213
	Myosin-reactive immunoglobulin heavy chain variable region (Fragment)	Q9UL84	0.949	1.082
	APOC4-APOC2 readthrough (NMD candidate)	K7ER74	0.907	1.117
	Rheumatoid factor G9 light chain (Fragment)	A0N5G3	1.014	0.805
	Myosin-reactive immunoglobulin heavy chain variable region (Fragment)	Q9UL92	0.806	0.516
	Rheumatoid factor RF-IP24 (Fragment)	A2J1N4	1.102	1.425
	cDNA, FLJ93695, highly similar to Homo sapiens serpin peptidase inhibitor, clade A (alpha-1 antiproteinase, antitrypsin), member 4 (SERPINA4)	B2R815	0.737	0.933
	Immunoglobulin kappa variable 3D-11	A0A0A0MRZ8	0.815	0.775
	Immunoglobulin J chain	P01591	0.874	1.021
	Cystatin-SA	P09228	0.891	1.008
	Complement C1q subcomponent subunit B	P02746	0.823	0.995
	Myosin-reactive immunoglobulin heavy chain variable region (Fragment)	Q9UL94	1.337	0.193
	Immunoglobulin mu-chain D-J4-region (Fragment)	A2N7P4	1.436	1.145
	Epididymis luminal protein 180 (Fragment)	B6EDE2	1.054	0.485
	IBM-B2 heavy chain variable region (Fragment)	A0A125QYY9	0.765	1.036
	Cryocrystalglobulin CC1 heavy chain variable region (Fragment)	B1N7B6	0.985	1.014
	C2	A0A1U9X8W4	1.016	1.133
	Immunoglobulin heavy variable 4-4	A0A075B6R2	0.943	1.042
	HRV Fab 025-VH (Fragment)	A2IPH7	0.79	0.814
	Precursor (AA -19 to 108) (Fragment)	A2NV54	1.116	0.959
	N90-VRC38.08 heavy chain variable region (Fragment)	A0A1W6IYI5	0.634	0.828
	IBM-A3 heavy chain variable region (Fragment)	A0A0X9UWM4	0.978	0.981
	Leucine-rich alpha-2-glycoprotein	P02750	1.277	1.309
	Immunoglobulin kappa variable 1-16	P04430	0.86	0.931
	Apolipoprotein C-I	K7EPF9	0.74	1.126
	Immunoglobulin kappa variable 2D-24 (non-functional) (Fragment)	A0A075B6R9	0.854	1.092
	Protein S isoform 2 (Fragment)	A0A0S2Z4L3	1.131	1.069
	Complement C1r subcomponent-like protein	Q9NZP8	1.206	0.944
	Rheumatoid factor RF-IP12 (Fragment)	A2J1M8	0.864	0.919
	F5-20 (Fragment)	A0N7I9	0.793	0.848
	Fibulin-1	P23142	1.097	1.148
	Lipopolysaccharide-binding protein	P18428	1.159	1.018
	Coagulation factor XII	A0A0R7FJH5	1.456	1.246
	Complement C1q subcomponent subunit A	P02745	1.402	1.003
	Immunoglobulin kappa variable 1-13	P0DP09	0.775	1.775
	Rheumatoid factor RF-ET9 (Fragment)	A2J1N6	0.839	1.371
	Selenoprotein P	P49908	1.097	1.365
	Thyroxine-binding globulin	P05543	1.104	1.131
	Anti-staphylococcal enterotoxin E variable region lambda chain (Fragment)	A0A1L2BU40	1.312	1.178
	Attractin	O75882	1.343	1.264
	Carboxypeptidase N subunit 2	P22792	1.237	1.137
	Coagulation factor V	A0A0A0MRJ7	1.386	1.382
	Vitamin D binding protein (Fragment)	A0A1B1CYC5	1.034	1.083
	Serum amyloid A protein	D3DQX7	0.87	1.257
	MS-F1 light chain variable region (Fragment)	A0A0X9V9B3	0.938	1.08
	Prolactin-inducible protein	P12273	0.81	1.101
	Myosin-reactive immunoglobulin light chain variable region (Fragment)	Q9UL82	1.498	1.231
	Phosphatidylinositol-glycan-specific phospholipase D	P80108	1.19	0.97
	Sex hormone-binding globulin	P04278	1.196	1.733
	Coagulation factor XIII B chain	P05160	0.86	1.171
	Lectin galactoside-binding soluble 3 binding protein isoform 1 (Fragment)	A0A0S2Z3Y1	1.311	0.805
	Isoform 4 of Extracellular matrix protein 1	Q16610-4	1.174	1.613
	Immunglobulin heavy chain variable region (Fragment)	Q0ZCH6	1.1	0.627
	N90-VRC38.10 heavy chain variable region (Fragment)	A0A1W6IYI8	1.108	1.379
	Ig heavy chain variable region (Fragment)	A0A068LKQ8	0.903	0.799
	Apolipoprotein M	O95445	1.223	1.209
	Immunoglobulin heavy variable 3-72	A0A0B4J1Y9	1.042	0.488
	MS-C2 light chain variable region (Fragment)	A0A109PP82	0.899	1.493
	Isoform 2 of Mannan-binding lectin serine protease 1	P48740-2	0.935	1.105
	Platelet basic protein	P02775	0.671	1.06
	Coagulation factor X	P00742	0.964	1.062
	Testicular secretory protein Li 24	A0A140VK24	1.166	1.337
	Leucine-rich repeat protein 1	Q96L50	1.106	1.345
	IBM-B3 heavy chain variable region (Fragment)	A0A109PW50	0.784	0.928
	Immunogobulin kappa, VJ region (Fragment)	A2NH53	0.974	1.018
	Carbonic anhydrase 1	P00915	0.791	0.422
	MS-A2 light chain variable region (Fragment)	A0A0X9V981	1.21	1.19
	Lipoprotein, Lp(A)	Q1HP67	1.166	1.927
	Cartilage acidic protein 1	Q9NQ79	1.183	1.182
	Gelsolin exon 4 (Fragment)	V9H1C1	1.185	1.104
	Acidic leucine-rich nuclear phosphoprotein 32 family member C	O43423	0.761	1.43
	Phospholipid transfer protein, isoform CRA_c	B3KUE5	0.8	0.767
	MS-B1 heavy chain variable region (Fragment)	A0A0X9SZU9	0.737	0.844
	Immunoglobulin heavy variable 3-35 (non-functional) (Fragment)	A0A0C4DH35	1.093	0.452
	Rheumatoid factor RF-ET10 (Fragment)	A2J1N7	1.164	0.828
	Heavy chain Fab (Fragment)	A2NYU7	0.879	0.919
	Receptor expression-enhancing protein 6	Q96HR9	1.113	1.391
	GCT-A2 heavy chain variable region (Fragment)	A0A125U0V4	1.115	1.365

## Sheet: Sheet3
Accession	iHAD30	iHAD120	dHAD30	dHAD180	Protein
C0JYY2	0.908	0.945	0.92	0.987	Apolipoprotein B
V9HWA9	0.959	0.943	0.984	0.948	Epididymis secretory sperm binding protein Li 62p
P02768	1.213	1.23	1.016	1.054	Serum albumin
P01023	0.998	0.849	0.846	0.822	Alpha-2-macroglobulin
P0C0L5	0.793	0.889	0.913	0.96	Complement C4-B
P02671	1.022	0.964	1.454	1.32	Fibrinogen alpha chain
V9HVY1	1.057	0.944	1.465	1.386	Epididymis secretory sperm binding protein Li 78p
E9KL23	0.925	0.824	0.823	0.902	Epididymis secretory sperm binding protein Li 44a
A0A024R6I7	0.903	0.942	0.921	0.963	Alpha-1-antitrypsin
P01871-2	1.087	0.85	0.864	0.786	Isoform 2 of Immunoglobulin heavy constant mu
V9HW68	1.072	1.031	1.157	0.907	Epididymis luminal protein 214
A0A024R3E3	1.735	1.755	1.091	1.761	Apolipoprotein A-I, isoform CRA_a
Q6GMX6	1.054	0.89	0.958	1.006	IGH@ protein
P00738	0.949	0.842	1.03	0.976	Haptoglobin
Q7Z351	1.707	0.971	1.284	1.349	Uncharacterized protein DKFZp686N02209
B7ZKJ8	0.83	0.843	0.881	0.916	ITIH4 protein
Q6N095	1.245	0.973	1.008	1	Uncharacterized protein
A0A024R462	1.194	1.222	1.586	1.759	Fibronectin 1, isoform CRA_n
P02679	0.938	0.903	1.399	1.385	Fibrinogen gamma chain
D3DRR6	0.855	0.866	0.886	0.949	Inter-alpha (Globulin) inhibitor H2, isoform CRA_a
A0A024R962	0.993	1.049	1.113	1.159	HCG40889, isoform CRA_b
P0DOX7	1.007	0.901	0.997	0.862	Immunoglobulin kappa light chain
Q6N093	1.367	1.391	1.524	1.064	Uncharacterized protein DKFZp686I04196 (Fragment)
D3DP16	1.038	0.9	1.204	1.35	Fibrinogen gamma chain, isoform CRA_a
P00747	0.99	1.101	1.071	1.19	Plasminogen
Q6N030	0.862	0.896	1.176	1.03	Uncharacterized protein
D6RF35	0.961	1.058	1.107	0.883	Vitamin D-binding protein
D9YZU5	1.939	3.891	1.374	2.426	Beta-globin
Q96K68	0.917	0.849	0.913	0.805	cDNA FLJ14473 fis, clone MAMMA1001080, highly similar to Homo sapiens SNC73 protein (SNC73) mRNA
B4E1C2	0.852	0.897	0.943	0.932	Kininogen 1, isoform CRA_b
D3DNU8	0.857	1.011	1.073	1.499	Kininogen 1, isoform CRA_a
A0A024R944	0.939	1.008	1.046	0.905	Serpin peptidase inhibitor, clade C (Antithrombin), member 1, isoform CRA_a
Q6MZX7	0.976	0.861	0.966	0.766	Uncharacterized protein DKFZp686M24218
P02790	0.721	0.893	1.05	0.956	Hemopexin
P00739-2	0.869	0.874	0.844	0.982	Isoform 2 of Haptoglobin-related protein
P00734	1.1	1.119	1.04	0.944	Prothrombin
Q6N092	1.582	1.295	1.507	1.638	Uncharacterized protein DKFZp686K18196 (Fragment)
P10909-2	0.833	0.916	0.934	0.964	Isoform 2 of Clusterin
P06396	0.845	0.872	0.976	1.05	Gelsolin
B7Z8Q2	0.896	0.927	1.066	0.936	cDNA FLJ55606, highly similar to Alpha-2-HS-glycoprotein
P06727	1.394	1.266	0.917	1.433	Apolipoprotein A-IV
V9HWD8	0.908	0.93	0.893	0.939	Epididymis secretory sperm binding protein Li 163pA
Q6GMW4	1.019	0.834	1.14	0.943	IGL@ protein
P05155-3	0.779	0.844	0.94	0.834	Isoform 3 of Plasma protease C1 inhibitor
P25311	0.75	0.861	0.929	0.848	Zinc-alpha-2-glycoprotein
P0DOX2	1.084	0.986	1.042	0.904	Immunoglobulin alpha-2 heavy chain
P02649	1.312	1.323	0.901	1.739	Apolipoprotein E
Q5CZ94	0.764	0.954	0.822	0.95	Uncharacterized protein DKFZp781M0386
S6BGE0	1.3	1.099	1.335	1.271	IgG H chain
D9ZGG2	0.964	1.029	0.971	1.033	Vitronectin
P02763	0.781	0.858	1.099	0.751	Alpha-1-acid glycoprotein 1
P04196	1.298	0.626	0.729	0.758	Histidine-rich glycoprotein
Q5FWF9	0.956	0.953	1.434	2.051	IGL@ protein
A0A024R035	0.87	0.958	0.995	0.976	Complement component 9, isoform CRA_a
A2KBC6	1.069	0.952	0.945	0.907	Anti-FactorVIII scFv (Fragment)
P04003	0.952	0.86	0.971	0.951	C4b-binding protein alpha chain
S6BAR0	1.111	1.077	1.194	1.319	IgG L chain
P43652	0.966	1	0.928	1.116	Afamin
P02760	0.954	1.171	0.993	1	Protein AMBP
P05546	0.915	0.886	0.873	1.189	Heparin cofactor 2
A0N071	2.209	4.474	1.308	2.721	Delta globin
Q59EP2	0.911	0.944	0.952	0.972	Angiotensinogen variant (Fragment)
A0M8Q6	0.537	1.051	0.657	0.809	Immunoglobulin lambda constant 7
P02749	0.92	1.04	1.162	0.968	Beta-2-glycoprotein 1
A0A087WT59	0.926	0.843	0.977	0.891	Transthyretin
S6B2A1	1.06	0.731	0.708	0.688	IgG L chain
P19652	0.709	0.72	0.93	0.87	Alpha-1-acid glycoprotein 2
A0A140VKF3	0.934	1.083	0.97	1.196	Testis tissue sperm-binding protein Li 70n
Q0ZCH9	1.016	0.934	0.893	1.139	Immunglobulin heavy chain variable region (Fragment)
B7ZMD7	0.889	0.883	0.951	1.459	Alpha-amylase
P01031	0.899	0.893	0.956	1.155	Complement C5
Q9UL78	0.891	0.963	0.913	1.161	Myosin-reactive immunoglobulin light chain variable region (Fragment)
V9GYM3	1.199	1.193	1.017	1.159	Apolipoprotein A-II
C9JF17	0.801	0.874	0.972	1.023	Apolipoprotein D (Fragment)
O43866	1.051	1.026	1.003	1.025	CD5 antigen-like
P02743	0.9	1.021	1.01	1.024	Serum amyloid P-component
P27169	0.865	0.964	0.984	1.022	Serum paraoxonase/arylesterase 1
A0A1K0GXZ1	1.774	3.294	1.391	2.053	Globin C1
Q9UL90	1.069	0.921	0.958	0.948	Myosin-reactive immunoglobulin heavy chain variable region (Fragment)
A0A0X9UWL5	1.093	0.862	0.882	0.836	GCT-A5 light chain variable region (Fragment)
B4DPQ0	0.912	0.936	1.005	0.826	Complement C1r subcomponent
Q9UL83	0.982	0.893	0.843	1.002	Myosin-reactive immunoglobulin light chain variable region (Fragment)
P13671	0.919	0.93	0.998	1.187	Complement component C6
E7ETH0	0.937	0.924	0.9	1.379	Complement factor I
P08697	0.833	0.875	1.11	0.865	Alpha-2-antiplasmin
A5PL32	0.944	1.093	0.87	1.264	APOL1 protein (Fragment)
Q6LAM1	1.006	0.741	0.806	0.861	Heavy chain of factor I (Fragment)
B0YIW2	0.774	0.808	0.747	0.812	Apolipoprotein C-III
Q96SA9	0.929	0.882	0.953	1.149	Anti-streptococcal/anti-myosin immunoglobulin kappa light chain variable region (Fragment)
H0YAC1	0.947	0.95	0.945	1.118	Plasma kallikrein (Fragment)
Q03591	0.72	0.662	0.785	0.943	Complement factor H-related protein 1
A2J1N5	1.136	0.897	0.94	1	Rheumatoid factor RF-ET6 (Fragment)
A2MYE1	1.034	1.673	0.971	1.401	A30 (Fragment)
Q65ZC9	0.929	1.021	1.151	0.939	Single-chain Fv (Fragment)
Q96PD5-2	0.952	1.068	0.855	0.986	Isoform 2 of N-acetylmuramoyl-L-alanine amidase
P01037	0.861	0.978	0.666	1.35	Cystatin-SN
A0A109PSY4	0.816	1.047	1.063	1.038	MS-A1 light chain variable region (Fragment)
P02747	0.917	0.958	0.929	1.076	Complement C1q subcomponent subunit C
A0A096LPE2	0.911	1.014	1.072	1.788	SAA2-SAA4 readthrough
P35858-2	0.975	1.099	0.888	1.146	Isoform 2 of Insulin-like growth factor-binding protein complex acid labile subunit
A0A125QYY5	0.98	1.146	1.488	2.035	GCT-A9 light chain variable region (Fragment)
A0N5G5	0.907	0.752	0.86	0.794	Rheumatoid factor D5 light chain (Fragment)
P51884	0.81	0.844	1.011	1.307	Lumican
A0A0X9V9C4	1.001	0.838	0.969	0.952	GCT-A8 heavy chain variable region (Fragment)
P0DOX3	1.178	0.976	0.96	1.305	Immunoglobulin delta heavy chain
Q9UL70	0.657	0.633	0.836	1.278	Myosin-reactive immunoglobulin light chain variable region (Fragment)
Q9UL89	1.067	0.952	0.967	1.008	Myosin-reactive immunoglobulin heavy chain variable region (Fragment)
A0A0C4DH38	1.008	0.913	0.881	1.014	Immunoglobulin heavy variable 5-51
A0A193CHR0	1.164	1.126	1.112	1	10E8 heavy chain variable region (Fragment)
P07357	0.868	0.824	0.912	0.991	Complement component C8 alpha chain
A0A0B4J1X5	1.086	1.041	1.218	1.198	Immunoglobulin heavy variable 3-74
P06312	1.106	0.76	0.855	0.858	Immunoglobulin kappa variable 4-1
A2JA19	1.078	0.763	0.824	0.9	Anti-mucin1 light chain variable region (Fragment)
Q9Y509	1.119	1.71	1.449	1.124	VH3 protein (Fragment)
A2JA16	0.764	0.965	0.792	1.176	Anti-mucin1 light chain variable region (Fragment)
A0A0X9T7V9	0.952	0.853	0.917	0.953	GCT-A4 light chain variable region (Fragment)
Q06033	0.768	0.909	1.021	1.153	Inter-alpha-trypsin inhibitor heavy chain H3
A0A120HG46	1.26	1.145	1.038	1.376	GCT-A10 heavy chain variable region (Fragment)
P02753	0.891	1.026	0.999	0.896	Retinol-binding protein 4
P01624	1.447	1.139	0.971	0.882	Immunoglobulin kappa variable 3-15
A0A125U0V2	0.971	0.873	0.841	1.397	GCT-A1 heavy chain variable region (Fragment)
A2NZ55	1.201	0.905	0.911	1.135	Variable immnoglobulin anti-estradiol heavy chain (Fragment)
A0A024R6N9	0.7	0.877	0.777	1.201	Serpin peptidase inhibitor, clade A (Alpha-1 antiproteinase, antitrypsin), member 5, isoform CRA_a
P07360	0.854	0.892	0.91	1.171	Complement component C8 gamma chain
Q5NV74	0.932	1.118	1.193	1.356	V2-14 protein (Fragment)
Q9UL84	1.07	1.459	1.015	1.578	Myosin-reactive immunoglobulin heavy chain variable region (Fragment)
K7ER74	1.045	1.365	0.948	1.526	APOC4-APOC2 readthrough (NMD candidate)
A0N5G3	1.11	1.118	1.126	0.9	Rheumatoid factor G9 light chain (Fragment)
Q9UL92	1.294	1.207	1.043	0.623	Myosin-reactive immunoglobulin heavy chain variable region (Fragment)
A2J1N4	0.809	0.931	0.892	1.327	Rheumatoid factor RF-IP24 (Fragment)
B2R815	1.142	0.897	0.842	0.837	cDNA, FLJ93695, highly similar to Homo sapiens serpin peptidase inhibitor, clade A (alpha-1 antiproteinase, antitrypsin), member 4 (SERPINA4)
A0A0A0MRZ8	0.998	1.091	0.814	0.846	Immunoglobulin kappa variable 3D-11
P01591	1.009	0.841	0.883	0.859	Immunoglobulin J chain
P09228	0.74	0.728	0.659	0.734	Cystatin-SA
P02746	1.21	1.186	0.996	1.18	Complement C1q subcomponent subunit B
Q9UL94	1.001	1.092	1.338	0.211	Myosin-reactive immunoglobulin heavy chain variable region (Fragment)
A2N7P4	0.924	1.191	1.326	1.364	Immunoglobulin mu-chain D-J4-region (Fragment)
B6EDE2	1.071	1.063	1.129	0.515	Epididymis luminal protein 180 (Fragment)
A0A125QYY9	0.87	0.794	0.665	0.823	IBM-B2 heavy chain variable region (Fragment)
B1N7B6	1.018	1.245	1.003	1.262	Cryocrystalglobulin CC1 heavy chain variable region (Fragment)
A0A1U9X8W4	1.103	1.064	1.12	1.205	C2
A0A075B6R2	1.089	1.115	1.027	1.162	Immunoglobulin heavy variable 4-4
A2IPH7	1.141	1.181	0.901	0.962	HRV Fab 025-VH (Fragment)
A2NV54	1.196	1.135	1.334	1.088	Precursor (AA -19 to 108) (Fragment)
A0A1W6IYI5	1.005	0.696	0.637	0.576	N90-VRC38.08 heavy chain variable region (Fragment)
A0A0X9UWM4	0.958	1.117	0.937	1.095	IBM-A3 heavy chain variable region (Fragment)
P02750	0.798	0.973	1.019	1.274	Leucine-rich alpha-2-glycoprotein
P04430	1.014	1.011	0.872	0.941	Immunoglobulin kappa variable 1-16
K7EPF9	1.306	1.473	0.967	1.658	Apolipoprotein C-I
A0A075B6R9	1.095	0.919	0.935	1.003	Immunoglobulin kappa variable 2D-24 (non-functional) (Fragment)
A0A0S2Z4L3	0.881	1.086	0.997	1.161	Protein S isoform 2 (Fragment)
Q9NZP8	0.781	1.072	0.942	1.013	Complement C1r subcomponent-like protein
A2J1M8	1.245	1.146	1.075	1.053	Rheumatoid factor RF-IP12 (Fragment)
A0N7I9	1.622	1.017	1.286	0.863	F5-20 (Fragment)
P23142	0.873	0.962	0.958	1.104	Fibulin-1
P18428	0.82	0.835	0.95	0.85	Lipopolysaccharide-binding protein
A0A0R7FJH5	0.752	1.284	1.096	1.599	Coagulation factor XII
P02745	0.911	1.3	1.278	1.304	Complement C1q subcomponent subunit A
P0DP09	1.035	0.923	0.803	1.638	Immunoglobulin kappa variable 1-13
A2J1N6	1.037	0.944	0.87	1.295	Rheumatoid factor RF-ET9 (Fragment)
P49908	0.962	1.017	1.055	1.388	Selenoprotein P
P05543	0.802	0.802	0.885	0.907	Thyroxine-binding globulin
A0A1L2BU40	0.969	1.042	1.271	1.228	Anti-staphylococcal enterotoxin E variable region lambda chain (Fragment)
O75882	0.917	1.181	1.231	1.493	Attractin
P22792	0.788	1.094	0.975	1.244	Carboxypeptidase N subunit 2
A0A0A0MRJ7	0.833	1.078	1.154	1.49	Coagulation factor V
A0A1B1CYC5	1.105	1.272	1.143	1.378	Vitamin D binding protein (Fragment)
D3DQX7	0.995	0.971	0.866	1.22	Serum amyloid A protein
A0A0X9V9B3	1.031	1.152	0.967	1.244	MS-F1 light chain variable region (Fragment)
P12273	0.959	1.249	0.777	1.375	Prolactin-inducible protein
Q9UL82	0.933	1.17	1.398	1.44	Myosin-reactive immunoglobulin light chain variable region (Fragment)
P80108	0.766	0.985	0.912	0.956	Phosphatidylinositol-glycan-specific phospholipase D
P04278	0.923	1.06	1.104	1.837	Sex hormone-binding globulin
P05160	0.8	0.806	0.688	0.944	Coagulation factor XIII B chain
A0A0S2Z3Y1	0.957	1.168	1.255	0.939	Lectin galactoside-binding soluble 3 binding protein isoform 1 (Fragment)
Q16610-4	0.889	0.854	1.043	1.378	Isoform 4 of Extracellular matrix protein 1
Q0ZCH6	0.975	1.206	1.072	0.756	Immunglobulin heavy chain variable region (Fragment)
A0A1W6IYI8	1.026	1.397	1.136	1.926	N90-VRC38.10 heavy chain variable region (Fragment)
A0A068LKQ8	1.15	1.148	1.038	0.917	Ig heavy chain variable region (Fragment)
O95445	0.766	0.839	0.937	1.014	Apolipoprotein M
A0A0B4J1Y9	1.034	0.98	1.077	0.478	Immunoglobulin heavy variable 3-72
A0A109PP82	1.142	1.542	1.027	2.303	MS-C2 light chain variable region (Fragment)
P48740-2	0.955	1.026	0.893	1.133	Isoform 2 of Mannan-binding lectin serine protease 1
P02775	1.404	1.489	0.942	1.577	Platelet basic protein
P00742	0.96	1.082	0.925	1.149	Coagulation factor X
A0A140VK24	0.882	1.017	1.029	1.36	Testicular secretory protein Li 24
Q96L50	0.8	0.844	0.885	1.136	Leucine-rich repeat protein 1
A0A109PW50	1.373	1.052	1.076	0.976	IBM-B3 heavy chain variable region (Fragment)
A2NH53	1.117	1.054	1.089	1.072	Immunogobulin kappa, VJ region (Fragment)
P00915	2.056	3.809	1.626	1.609	Carbonic anhydrase 1
A0A0X9V981	0.79	1.025	0.955	1.22	MS-A2 light chain variable region (Fragment)
Q1HP67	0.764	0.907	0.89	1.748	Lipoprotein, Lp(A)
Q9NQ79	0.926	0.944	1.095	1.117	Cartilage acidic protein 1
V9H1C1	1.008	1.093	1.194	1.207	Gelsolin exon 4 (Fragment)
O43423	1.248	1.06	0.95	1.516	Acidic leucine-rich nuclear phosphoprotein 32 family member C
B3KUE5	1.189	1.245	0.951	0.955	Phospholipid transfer protein, isoform CRA_c
A0A0X9SZU9	1.19	1.302	0.876	1.099	MS-B1 heavy chain variable region (Fragment)
A0A0C4DH35	0.966	0.806	1.056	0.365	Immunoglobulin heavy variable 3-35 (non-functional) (Fragment)
A2J1N7	1.076	0.891	1.252	0.738	Rheumatoid factor RF-ET10 (Fragment)
A2NYU7	0.959	0.968	0.843	0.89	Heavy chain Fab (Fragment)
Q96HR9	0.97	1.014	1.08	1.41	Receptor expression-enhancing protein 6
A0A125U0V4	0.885	0.806	0.987	1.1	GCT-A2 heavy chain variable region (Fragment)

## Sheet: dHADwrtiHAD foldchange
DIFFERENTIALLY EXPRESSED PROTEINS IN:	Protein	Accession	dHAD30/ iHAD30	dHAD180/iHAD120
	Apolipoprotein A-I, isoform CRA_a	A0A024R3E3	0.629	1.003
	Fibrinogen gamma chain	P02679	1.492	1.534
	Beta-globin	D9YZU5	0.709	0.624
	Apolipoprotein A-IV	P06727	0.657	1.132
	Histidine-rich glycoprotein	P04196	0.562	1.21
	IGL@ protein	Q5FWF9	1.5	2.151
	Delta globin	A0N071	0.592	0.608
	IgG L chain	S6B2A1	0.668	0.941
	Alpha-amylase	B7ZMD7	1.07	1.653
	Globin C1	A0A1K0GXZ1	0.784	0.623
	SAA2-SAA4 readthrough	A0A096LPE2	1.177	1.764
	Isoform 2 of Insulin-like growth factor-binding protein complex acid labile subunit	P35858-2	0.911	1.042
	GCT-A9 light chain variable region (Fragment)	A0A125QYY5	1.518	1.776
	Rheumatoid factor D5 light chain (Fragment)	A0N5G5	0.948	1.056
	Lumican	P51884	1.247	1.547
	Myosin-reactive immunoglobulin light chain variable region (Fragment)	Q9UL70	1.273	2.021
	VH3 protein (Fragment)	Q9Y509	1.296	0.657
	GCT-A1 heavy chain variable region (Fragment)	A0A125U0V2	0.866	1.6
	Myosin-reactive immunoglobulin heavy chain variable region (Fragment)	Q9UL92	0.806	0.516
	Myosin-reactive immunoglobulin heavy chain variable region (Fragment)	Q9UL94	1.337	0.193
	Immunoglobulin mu-chain D-J4-region (Fragment)	A2N7P4	1.436	1.145
	Epididymis luminal protein 180 (Fragment)	B6EDE2	1.054	0.485
	N90-VRC38.08 heavy chain variable region (Fragment)	A0A1W6IYI5	0.634	0.828
	Immunoglobulin kappa variable 1-13	P0DP09	0.775	1.775
	Sex hormone-binding globulin	P04278	1.196	1.733
	Isoform 4 of Extracellular matrix protein 1	Q16610-4	1.174	1.613
	Immunglobulin heavy chain variable region (Fragment)	Q0ZCH6	1.1	0.627
	Immunoglobulin heavy variable 3-72	A0A0B4J1Y9	1.042	0.488
	Carbonic anhydrase 1	P00915	0.791	0.422
	MS-A2 light chain variable region (Fragment)	A0A0X9V981	1.21	1.19
	Lipoprotein, Lp(A)	Q1HP67	1.166	1.927
	Immunoglobulin heavy variable 3-35 (non-functional) (Fragment)	A0A0C4DH35	1.093	0.452

## Sheet: Sheet6
Accession	iHAD30	iHAD120	dHAD30	dHAD180	Protein
A0A024R3E3	1.735	1.755	1.091	1.761	Apolipoprotein A-I, isoform CRA_a
A0A024R462	1.194	1.222	1.586	1.759	Fibronectin 1, isoform CRA_n
D9YZU5	1.939	3.891	1.374	2.426	Beta-globin
Q6N092	1.582	1.295	1.507	1.638	Uncharacterized protein DKFZp686K18196 (Fragment)
P02649	1.312	1.323	0.901	1.739	Apolipoprotein E
P04196	1.298	0.626	0.729	0.758	Histidine-rich glycoprotein
Q5FWF9	0.956	0.953	1.434	2.051	IGL@ protein
A0N071	2.209	4.474	1.308	2.721	Delta globin
Q59EP2	0.911	0.944	0.952	0.972	Angiotensinogen variant (Fragment)
A0M8Q6	0.537	1.051	0.657	0.809	Immunoglobulin lambda constant 7
A0A1K0GXZ1	1.774	3.294	1.391	2.053	Globin C1
A0A096LPE2	0.911	1.014	1.072	1.788	SAA2-SAA4 readthrough
P35858-2	0.975	1.099	0.888	1.146	Isoform 2 of Insulin-like growth factor-binding protein complex acid labile subunit
A0A125QYY5	0.98	1.146	1.488	2.035	GCT-A9 light chain variable region (Fragment)
Q9UL70	0.657	0.633	0.836	1.278	Myosin-reactive immunoglobulin light chain variable region (Fragment)
A0N5G3	1.11	1.118	1.126	0.9	Rheumatoid factor G9 light chain (Fragment)
Q9UL92	1.294	1.207	1.043	0.623	Myosin-reactive immunoglobulin heavy chain variable region (Fragment)
Q9UL94	1.001	1.092	1.338	0.211	Myosin-reactive immunoglobulin heavy chain variable region (Fragment)
A2N7P4	0.924	1.191	1.326	1.364	Immunoglobulin mu-chain D-J4-region (Fragment)
B6EDE2	1.071	1.063	1.129	0.515	Epididymis luminal protein 180 (Fragment)
A0A1W6IYI5	1.005	0.696	0.637	0.576	N90-VRC38.08 heavy chain variable region (Fragment)
K7EPF9	1.306	1.473	0.967	1.658	Apolipoprotein C-I
A0N7I9	1.622	1.017	1.286	0.863	F5-20 (Fragment)
A0A0R7FJH5	0.752	1.284	1.096	1.599	Coagulation factor XII
P02745	0.911	1.3	1.278	1.304	Complement C1q subcomponent subunit A
P0DP09	1.035	0.923	0.803	1.638	Immunoglobulin kappa variable 1-13
P04278	0.923	1.06	1.104	1.837	Sex hormone-binding globulin
A0A1W6IYI8	1.026	1.397	1.136	1.926	N90-VRC38.10 heavy chain variable region (Fragment)
A0A0B4J1Y9	1.034	0.98	1.077	0.478	Immunoglobulin heavy variable 3-72
A0A109PP82	1.142	1.542	1.027	2.303	MS-C2 light chain variable region (Fragment)
P48740-2	0.955	1.026	0.893	1.133	Isoform 2 of Mannan-binding lectin serine protease 1
P02775	1.404	1.489	0.942	1.577	Platelet basic protein
P00915	2.056	3.809	1.626	1.609	Carbonic anhydrase 1
A0A0X9V981	0.79	1.025	0.955	1.22	MS-A2 light chain variable region (Fragment)
Q1HP67	0.764	0.907	0.89	1.748	Lipoprotein, Lp(A)
O43423	1.248	1.06	0.95	1.516	Acidic leucine-rich nuclear phosphoprotein 32 family member C
A0A0C4DH35	0.966	0.806	1.056	0.365	Immunoglobulin heavy variable 3-35 (non-functional) (Fragment)

## Sheet: 22 DE proteins
Protein	Accession (dHAD vs HAD)		Accession (Other Groups vs BL)
Apolipoprotein A-I, isoform CRA_a	A0A024R3E3		A0A024R3E3
Fibrinogen gamma chain	P02679
Beta-globin	D9YZU5		D9YZU5
Apolipoprotein A-IV	P06727
Histidine-rich glycoprotein	P04196
IGL@ protein	Q5FWF9		P04196
Delta globin	A0N071		Q5FWF9
IgG L chain	S6B2A1		A0N071
Alpha-amylase	B7ZMD7
Globin C1	A0A1K0GXZ1
SAA2-SAA4 readthrough	A0A096LPE2		A0A1K0GXZ1		Common acession numbers between dHAD vs HAD and other groups vs BL highlighted in yellow
Isoform 2 of Insulin-like growth factor-binding protein complex acid labile subunit	P35858-2		A0A096LPE2
GCT-A9 light chain variable region (Fragment)	A0A125QYY5		P35858-2
Rheumatoid factor D5 light chain (Fragment)	A0N5G5		A0A125QYY5
Lumican	P51884		Q9UL70
Myosin-reactive immunoglobulin light chain variable region (Fragment)	Q9UL70
VH3 protein (Fragment)	Q9Y509		Q9UL92
GCT-A1 heavy chain variable region (Fragment)	A0A125U0V2		Q9UL94
Myosin-reactive immunoglobulin heavy chain variable region (Fragment)	Q9UL92		A2N7P4
Myosin-reactive immunoglobulin heavy chain variable region (Fragment)	Q9UL94		B6EDE2
Immunoglobulin mu-chain D-J4-region (Fragment)	A2N7P4		A0A1W6IYI5
Epididymis luminal protein 180 (Fragment)	B6EDE2
N90-VRC38.08 heavy chain variable region (Fragment)	A0A1W6IYI5
Immunoglobulin kappa variable 1-13	P0DP09
Sex hormone-binding globulin	P04278
Isoform 4 of Extracellular matrix protein 1	Q16610-4		P0DP09
Immunglobulin heavy chain variable region (Fragment)	Q0ZCH6		P04278
Immunoglobulin heavy variable 3-72	A0A0B4J1Y9
Carbonic anhydrase 1	P00915		A0A0B4J1Y9
MS-A2 light chain variable region (Fragment)	A0A0X9V981
Lipoprotein, Lp(A)	Q1HP67
Immunoglobulin heavy variable 3-35 (non-functional) (Fragment)	A0A0C4DH35
			P00915
			A0A0X9V981
			Q1HP67
			A0A0C4DH35
		A0M8Q6
		A0A0R7FJH5
		A0A109PP82
		P02775
