# Supplementary material for: Quantifying systemic molecular networks affected during high altitude de-acclimatization
Source: Sci Rep. 2023 Sep 7;13:14768. doi: 10.1038/s41598-023-40576-w (PMC10484924; doi:10.1038/s41598-023-40576-w)
Supplement: Supplementary file 2 — Supplementary Information 2. [file 41598_2023_40576_MOESM2_ESM.xlsx]

## Sheet: RXR
Blot-1
		Mean	(Background-Mean)	Normalized	GROUPS	Normalized Values
1	RXR 2 Background clear.tif:RXR Selection	223.952	31.048	1	BASELINE	1
2	RXR 2 Background clear.tif:RXR Selection	176.51	78.49	2.52802	iHAD30	2.52802
3	RXR 2 Background clear.tif:RXR Selection	207.527	47.473	1.52902	iHAD120	1.52902
4	RXR 2 Background clear.tif:RXR Selection	166.974	88.026	2.83516	dHAD30	2.83516
5	RXR 2 Background clear.tif:RXR Selection	186.698	68.302	2.19988	dHAD180	2.19988
6	RXR 2 WHITE Background	255
Blot-2
1	RXR 3 Background clear.tif:RXR Selection	217.152	37.848	1	BASELINE	1
2	RXR 3 Background clear.tif:RXR Selection	170.162	84.838	2.24155	iHAD30	2.24155
3	RXR 3 Background clear.tif:RXR Selection	200.045	54.955	1.45199	iHAD120	1.45199
4	RXR 3 Background clear.tif:RXR Selection	159.526	95.474	2.52256	dHAD30	2.52256
5	RXR 3 Background clear.tif:RXR Selection	180.088	74.912	1.97929	dHAD180	1.97929
6	RXR 3 WHITE Background	255
Blot-3
1	RXR 4 Background clear.tif:RXR Selection	212.75	42.25	1	BASELINE	1
2	RXR 4 Background clear.tif:RXR Selection	164.893	90.107	2.13271	iHAD30	2.13271
3	RXR 4 Background clear.tif:RXR Selection	195.336	59.664	1.41217	iHAD120	1.41217
4	RXR 4 Background clear.tif:RXR Selection	154.436	100.564	2.38021	dHAD30	2.38021
5	RXR 4 Background clear.tif:RXR Selection	175.401	79.599	1.884	dHAD180	1.884
6	RXR 4 WHITE Background	255

## Sheet: PLASMINOGEN
Blot-1
		Mean	(Background-Mean)	Normalized	GROUPS	Normalized Values
1	Plasminogen 1 Background clear.tif:Plasminogen selection	215.491	39.509	1	BASELINE	1
2	Plasminogen 1 Background clear.tif:Plasminogen selection	205.919	49.081	1.24227	iHAD30	1.24227
3	Plasminogen 1 Background clear.tif:Plasminogen selection	229.716	25.284	0.639955	iHAD120	0.639955
4	Plasminogen 1 Background clear.tif:Plasminogen selection	208.381	46.619	1.17996	dHAD30	1.17996
5	Plasminogen 1 Background clear.tif:Plasminogen selection	213.889	41.111	1.04055	dHAD180	1.04055
6	Plasminogen 1 WHITE Background	255
Blot-2
1	Plasminogen 2 Background clear.tif:Plasminogen selection	218.361	36.639	1	BASELINE	1
2	Plasminogen 2 Background clear.tif:Plasminogen selection	208.176	46.824	1.27798	iHAD30	1.27798
3	Plasminogen 2 Background clear.tif:Plasminogen selection	229.17	25.83	0.704986	iHAD120	0.704986
4	Plasminogen 2 Background clear.tif:Plasminogen selection	218.619	36.381	0.992958	dHAD30	0.992958
5	Plasminogen 2 Background clear.tif:Plasminogen selection	219.501	35.499	0.968886	dHAD180	0.968886
6	Plasminogen 2 WHITE Background	255
Blot-3
1	Plasminogen 3 Background clear.tif:Plasminogen selection	219.779	35.221	1	BASELINE	1
2	Plasminogen 3 Background clear.tif:Plasminogen selection	209.521	45.479	1.29125	iHAD30	1.29125
3	Plasminogen 3 Background clear.tif:Plasminogen selection	230.435	24.565	0.697453	iHAD120	0.697453
4	Plasminogen 3 Background clear.tif:Plasminogen selection	220.231	34.769	0.987167	dHAD30	0.987167
5	Plasminogen 3 Background clear.tif:Plasminogen selection	221.425	33.575	0.953267	dHAD180	0.953267
6	Plasminogen 3 WHITE Background	255

## Sheet: C3
Blot-1
		Mean	(Background-Mean)	Normalized	GROUPS	Normalized Values
1	C3_1 Background Edited.tif:C3_1 Background Edited sele...	109.277	145.723	1	BASELINE	1
2	C3_1 Background Edited.tif:C3_1 Background Edited sele...	157.656	97.344	0.668007	iHAD30	0.668007
3	C3_1 Background Edited.tif:C3_1 Background Edited sele...	216.936	38.064	0.261208	iHAD120	0.261208
4	C3_1 Background Edited.tif:C3_1 Background Edited sele...	217.372	37.628	0.258216	dHAD30	0.258216
5	C3_1 Background Edited.tif:C3_1 Background Edited sele...	196.987	58.013	0.398105	dHAD180	0.398105
6	C3_1 WHITE Background	255
Blot-2
1	C3_2 Background Edited, selected.tif:C3_1 Background Edited sele...	117.391	137.609	1	BASELINE	1
2	C3_2 Background Edited, selected.tif:C3_1 Background Edited sele...	179.327	75.673	0.549913	iHAD30	0.549913
3	C3_2 Background Edited, selected.tif:C3_1 Background Edited sele...	226.843	28.157	0.204616	iHAD120	0.204616
4	C3_2 Background Edited, selected.tif:C3_1 Background Edited sele...	228.736	26.264	0.19086	dHAD30	0.19086
5	C3_2 Background Edited, selected.tif:C3_1 Background Edited sele...	208.181	46.819	0.340232	dHAD180	0.340232
6	C3_2 WHITE Background	255
Blot-3
1	C3_3 Background Edited, Selected.tif:C3_1 Background Edited sele...	126.891	128.109	1	BASELINE	1
2	C3_3 Background Edited, Selected.tif:C3_1 Background Edited sele...	163.668	91.332	0.712924	iHAD30	0.712924
3	C3_3 Background Edited, Selected.tif:C3_1 Background Edited sele...	219.765	35.235	0.275039	iHAD120	0.275039
4	C3_3 Background Edited, Selected.tif:C3_1 Background Edited sele...	219.708	35.292	0.275484	dHAD30	0.275484
5	C3_3 Background Edited, Selected.tif:C3_1 Background Edited sele...	199.8	55.2	0.430883	dHAD180	0.430883
6	C3_3 WHITE Background	255

## Sheet: HBB
Blot-1
		Mean	(Background-Mean)	Normalized	GROUPS	Normalized Values
1	HBB 2 Background clear.tif:HBB 2 Selection	241.444	13.556	1	BASELINE	1
2	HBB 2 Background clear.tif:HBB 2 Selection	203.822	51.178	3.7753	iHAD30	3.7753
3	HBB 2 Background clear.tif:HBB 2 Selection	199.221	55.779	4.11471	iHAD120	4.11471
4	HBB 2 Background clear.tif:HBB 2 Selection	235.784	19.216	1.41753	dHAD30	1.41753
5	HBB 2 Background clear.tif:HBB 2 Selection	217.937	37.063	2.73407	dHAD180	2.73407
6	HBB 2 WHITE Background	255
Blot-2
1	HBB 3 Background clear.tif:HBB 2 Selection	227.8	27.2	1	BASELINE	1
2	HBB 3 Background clear.tif:HBB 2 Selection	187.36	67.64	2.48676	iHAD30	2.48676
3	HBB 3 Background clear.tif:HBB 2 Selection	181.824	73.176	2.69029	iHAD120	2.69029
4	HBB 3 Background clear.tif:HBB 2 Selection	218.252	36.748	1.35103	dHAD30	1.35103
5	HBB 3 Background clear.tif:HBB 2 Selection	201.252	53.748	1.97603	dHAD180	1.97603
6	HBB 3 WHITE Background	255
Blot-3
1	HBB 4 Background clear.tif:HBB 2 Selection	229.909	25.091	1	BASELINE	1
2	HBB 4 Background clear.tif:HBB 2 Selection	189.231	65.769	2.62122	iHAD30	2.62122
3	HBB 4 Background clear.tif:HBB 2 Selection	183.869	71.131	2.83492	iHAD120	2.83492
4	HBB 4 Background clear.tif:HBB 2 Selection	220.868	34.132	1.36033	dHAD30	1.36033
5	HBB 4 Background clear.tif:HBB 2 Selection	203.817	51.183	2.03989	dHAD180	2.03989
6	HBB 4 Background clear.tif:HBB 2 Selection	255

## Sheet: Tubulin
Blot-1
		AREA	Normalized	GROUPS	Normalized Values
1	Tubulin Selection	2.908	1	BASELINE	1
2	Tubulin Selection	3.123	1.07393	iHAD30	1.07393
3	Tubulin Selection	3.361	1.15578	iHAD120	1.15578
4	Tubulin Selection	3.115	1.07118	dHAD30	1.07118
5	Tubulin Selection	2.875	0.988652	dHAD180	0.988652

## Sheet: HR Data
BL			iHAD30 Days			iHAD120 Days			dHAD 30 Days			dHAD 180 Days
MEAN	SD	N	MEAN	SD	N	MEAN	SD	N	MEAN	SD	N	MEAN	SD	N
68.37	9.26	20	84.88	11.9	20	83.13	12.65	20	74.09	11.39	20	73.27	10.76	20

## Sheet: SpO2 Data
BL			iHAD30 Days			iHAD120 Days			dHAD 30 Days			dHAD 180 Days
MEAN	SD	N	MEAN	SD	N	MEAN	SD	N	MEAN	SD	N	MEAN	SD	N
97.02	0.78	20	89.17	2.9	20	88.63	2.5	20	98.15	0.37	20	98.09	0.39	20
