# Supplementary material for: Quantifying systemic molecular networks affected during high altitude de-acclimatization
Source: Sci Rep. 2023 Sep 7;13:14768. doi: 10.1038/s41598-023-40576-w (PMC10484924; doi:10.1038/s41598-023-40576-w)
Supplement: Supplementary file 4 — Supplementary Information 4. [file 41598_2023_40576_MOESM4_ESM.xlsx]

## Sheet: Proteins
Protein FDR Confidence: Combined	Master	Accession	Description	Exp. q-value: Combined	Sum PEP Score	Coverage [%]	# Peptides	# PSMs	# Unique Peptides	# Protein Groups	# AAs	MW [kDa]	calc. pI	Score Sequest HT: Sequest HT	# Peptides (by Search Engine): Sequest HT	# Razor Peptides	Abundance Ratio: (P2/P1)	Abundance Ratio: (P3/P1)	Abundance Ratio: (P4/P1)	Abundance Ratio: (P5/P1)	Abundance Ratio: (P3/P2)	Abundance Ratio: (P4/P2)	Abundance Ratio: (P5/P2)	Abundance Ratio: (P4/P3)	Abundance Ratio: (P5/P3)	Abundance Ratio: (P5/P4)	Abundances (Grouped): 116	Abundances (Grouped): 117	Abundances (Grouped): 118	Abundances (Grouped): 119	Abundances (Grouped): 121	Abundances (Grouped) CV [%]: 116	Abundances (Grouped) CV [%]: 117	Abundances (Grouped) CV [%]: 118	Abundances (Grouped) CV [%]: 119	Abundances (Grouped) CV [%]: 121	Found in Sample: [S1] F1: 116, Control	Found in Sample: [S2] F2: 116, Control	Found in Sample: [S3] F3: 116, Control	Found in Sample: [S4] F1: 117, Sample	Found in Sample: [S8] F2: 117, Sample	Found in Sample: [S12] F3: 117, Sample	Found in Sample: [S5] F1: 118, Sample	Found in Sample: [S9] F2: 118, Sample	Found in Sample: [S13] F3: 118, Sample	Found in Sample: [S6] F1: 119, Sample	Found in Sample: [S10] F2: 119, Sample	Found in Sample: [S14] F3: 119, Sample	Found in Sample: [S7] F1: 121, Sample
High	Master Protein	C0JYY2	Apolipoprotein B (Including Ag(X) antigen) OS=Homo sapiens GN=APOB PE=4 SV=1	0	609.346	35	134	301	134	1	4563	515.2	7.05	618.49	134	0	0.908	0.945	0.92	0.987	1.041	1.014	1.087	0.974	1.045	1.073	105	95.4	99.3	96.7	103.7	1.7	2	3.71	0.8	1.58	High	High	High	High	High	High	High	High	High	High	High	High	High
	Checked	Confidence	Annotated Sequence	Modifications	Modifications in Master Proteins	Qvality PEP	Qvality q-value	# Protein Groups	# Proteins	# PSMs	Master Protein Accessions	Positions in Master Proteins	# Missed Cleavages	Theo. MH+ [Da]	# Razor Quan Results	Abundance Ratio: (117) / (116)	Abundance Ratio: (118) / (116)	Abundance Ratio: (119) / (116)	Abundance Ratio: (121) / (116)	Abundance Ratio: (118) / (117)	Abundance Ratio: (119) / (117)	Abundance Ratio: (121) / (117)	Abundance Ratio: (119) / (118)	Abundance Ratio: (121) / (118)	Abundance Ratio: (121) / (119)	Abundance Ratio Adj. P-Value: (117) / (116)	Abundance Ratio Adj. P-Value: (118) / (116)	Abundance Ratio Adj. P-Value: (119) / (116)	Abundance Ratio Adj. P-Value: (121) / (116)	Abundance Ratio Adj. P-Value: (118) / (117)	Abundance Ratio Adj. P-Value: (119) / (117)	Abundance Ratio Adj. P-Value: (121) / (117)	Abundance Ratio Adj. P-Value: (119) / (118)	Abundance Ratio Adj. P-Value: (121) / (118)	Abundance Ratio Adj. P-Value: (121) / (119)	Abundances (Grouped): 116	Abundances (Grouped): 117	Abundances (Grouped): 118	Abundances (Grouped): 119	Abundances (Grouped): 121	Abundances (Grouped) CV [%]: 116	Abundances (Grouped) CV [%]: 117	Abundances (Grouped) CV [%]: 118	Abundances (Grouped) CV [%]: 119	Abundances (Grouped) CV [%]: 121	Quan Info	Found in Sample: [S1] F1: 116, Control	Found in Sample: [S2] F2: 116, Control	Found in Sample: [S3] F3: 116, Control
	FALSE	High	[R].KYTYNYEAESSSGVPGTADSR.[S]	1xiTRAQ8plex [K1]; 1xiTRAQ8plex [N-Term]		0.000199539	0	1	6	2	C0JYY2	C0JYY2 [51-71]	1	2890.43	0	1.076	0.682	0.774	0.863	0.633	0.719	0.801	1.135	1.265	1.115	1	1	1	1	1	1	1	1	1	1	113.8	122.5	77.6	88	98.1	2.66	20.88	11.79	7.4	13.38		Not Found	High	High
	FALSE	High	[K].IAELSATAQEIIK.[S]	1xiTRAQ8plex [K13]; 1xiTRAQ8plex [N-Term]		0.000206694	0	1	3	2	C0JYY2	C0JYY2 [4466-4478]	0	1995.19	0	0.836	0.981	0.726	0.856	1.173	0.869	1.024	0.74	0.873	1.178											113.7	95	111.5	82.6	97.3							Not Found	High	Not Found
	FALSE	High	[K].LALWGEHTGQLYSK.[F]	1xiTRAQ8plex [K14]; 1xiTRAQ8plex [N-Term]		0.000648408	0	1	3	1	C0JYY2	C0JYY2 [1917-1930]	0	2211.24	0	0.902	0.844	0.859	0.886	0.936	0.952	0.982	1.017	1.05	1.032											111.3	100.4	94	95.6	98.7							Not Found	Not Found	High
	FALSE	High	[K].IEGNLIFDPNNYLPK.[E]	1xiTRAQ8plex [K15]; 1xiTRAQ8plex [N-Term]		0.000518665	0	1	6	3	C0JYY2	C0JYY2 [655-669]	0	2355.32	0	0.917	1.189	0.996	1.084	1.296	1.086	1.182	0.838	0.912	1.089											96.4	88.4	114.6	96	104.5							High	High	Not Found
	FALSE	High	[R].HIQNIDIQHLAGK.[L]	1xiTRAQ8plex [K13]; 1xiTRAQ8plex [N-Term]		0.000222119	0	1	3	2	C0JYY2	C0JYY2 [2272-2284]	0	2095.22	0	0.943	0.926	0.905	1.055	0.982	0.96	1.12	0.978	1.14	1.166											103.5	97.6	95.9	93.7	109.3							Not Found	Not Found	High
	FALSE	High	[K].LLLQMDSSATAYGSTVSK.[R]	1xOxidation [M5]; 1xiTRAQ8plex [K18]; 1xiTRAQ8plex [N-Term]		0.000535412	0	1	3	3	C0JYY2	C0JYY2 [1146-1163]	0	2496.35	0	1.093	1.032	0.967	1.028	0.944	0.885	0.941	0.937	0.996	1.063	1	1	1	1	1	1	1	1	1	1	97.6	106.7	100.8	94.4	100.4	11.9	9.92	9.51	2.23	8.5		High	High	Not Found
	FALSE	High	[K].IVQILPWEQNEQVK.[N]	1xiTRAQ8plex [K14]; 1xiTRAQ8plex [N-Term]		0.000370821	0	1	6	5	C0JYY2	C0JYY2 [577-590]	0	2332.35	0	0.918	1.466	1.101	1.61	1.598	1.2	1.755	0.751	1.098	1.463	1	1	1	1	1	1	1	1	1	1	82	75.3	120.3	90.3	132.1	1.39	33.71	17.47	23.77	19.19		High	High	Not Found
	FALSE	High	[K].INNQLTLDSNTK.[Y]	1xiTRAQ8plex [K12]; 1xiTRAQ8plex [N-Term]		0.00014806	0	1	3	1	C0JYY2	C0JYY2 [2877-2888]	0	1969.12	0	0.871	0.983	0.889	0.9	1.129	1.02	1.033	0.904	0.915	1.012											107.7	93.8	105.9	95.7	96.9							Not Found	High	Not Found
	FALSE	High	[K].LQDFSDQLSDYYEK.[F]	1xiTRAQ8plex [K14]; 1xiTRAQ8plex [N-Term]		0.000570361	0	1	3	1	C0JYY2	C0JYY2 [4499-4512]	0	2359.19	0	0.844	0.778	0.993	0.803	0.922	1.177	0.951	1.277	1.032	0.808											113.2	95.5	88	112.4	90.8							Not Found	High	Not Found
	FALSE	High	[R].ITENDIQIALDDAK.[I]	1xiTRAQ8plex [K14]; 1xiTRAQ8plex [N-Term]		0.000572933	0	1	3	4	C0JYY2	C0JYY2 [2151-2164]	0	2167.21	0	0.771	0.918	0.843	0.929	1.191	1.094	1.205	0.919	1.012	1.102	1	1	1	1	1	1	1	1	1	1	112.1	86.4	102.9	94.5	104.1	2.23	1.23	3.36	10.2	9.17		High	High	Not Found
	FALSE	High	[R].EYSGTIASEANTYLNSK.[S]	1xiTRAQ8plex [K17]; 1xiTRAQ8plex [N-Term]		0.000153628	0	1	6	4	C0JYY2	C0JYY2 [3508-3524]	0	2456.28	0	0.965	0.966	0.865	0.995	1.002	0.896	1.031	0.895	1.029	1.15	1	1	1	1	1	1	1	1	1	1	104.4	100.7	100.9	90.3	103.8	1.04	7.38	1.1	1.55	8.49		High	High	Not Found
	FALSE	High	[K].HFVINLIGDFEVAEK.[I]	1xiTRAQ8plex [K15]; 1xiTRAQ8plex [N-Term]		0.000648408	0	1	3	2	C0JYY2	C0JYY2 [2319-2333]	0	2339.32	0																															No Quan Values	Not Found	Not Found	High
	FALSE	High	[K].GISTSAASPAVGTVGMDMDEDDDFSK.[W]	2xOxidation [M16; M18]; 1xiTRAQ8plex [K26]; 1xiTRAQ8plex [N-Term]		0.000574653	0	1	4	2	C0JYY2	C0JYY2 [3996-4021]	0	3243.51	0	0.861	1.156	1.072	0.814	1.342	1.245	0.945	0.928	0.705	0.759											102	87.8	117.8	109.3	83							High	Not Found	Not Found
	FALSE	High	[R].GIISALLVPPETEEAK.[Q]	1xiTRAQ8plex [K16]; 1xiTRAQ8plex [N-Term]		0.000192319	0	1	6	4	C0JYY2	C0JYY2 [159-174]	0	2275.34	0	1.158	1.227	1.102	1.042	1.06	0.952	0.9	0.899	0.849	0.945	1	1	1	1	1	1	1	1	1	1	90.4	104.7	110.9	99.7	94.2	6.85	11.54	3.56	11.61	27.07		High	High	Not Found
	FALSE	High	[K].GISTSAASPAVGTVGMDMDEDDDFSK.[W]	1xOxidation [M]; 1xiTRAQ8plex [K26]; 1xiTRAQ8plex [N-Term]		0.000488805	0	1	4	6	C0JYY2	C0JYY2 [3996-4021]	0	3227.52	0	1.055	0.849	1.08	0.787	0.804	1.023	0.745	1.273	0.927	0.728											104.8	110.6	88.9	113.2	82.4							High	Not Found	Not Found
	FALSE	High	[R].NIQEYLSILTDPDGK.[G]	1xiTRAQ8plex [K15]; 1xiTRAQ8plex [N-Term]		0.000115079	0	1	3	3	C0JYY2	C0JYY2 [4447-4461]	0	2314.28	0	0.828	0.824	0.848	0.748	0.994	1.024	0.903	1.03	0.909	0.882											117.7	97.5	96.9	99.8	88.1							Not Found	High	Not Found
	FALSE	High	[R].TSSFALNLPTLPEVK.[F]	1xiTRAQ8plex [K15]; 1xiTRAQ8plex [N-Term]		0.00026637	0	1	4	2	C0JYY2	C0JYY2 [3776-3790]	0	2225.3	0	0.928	0.885	1.081	1.208	0.954	1.165	1.303	1.221	1.365	1.118	1	1	1	1	1	1	1	1	1	1	98	90.9	86.7	105.9	118.4	2.49	14.48	9.38	7.4	8.83		High	High	Not Found
	FALSE	High	[R].TLADLTLLDSPIK.[V]	1xiTRAQ8plex [K13]; 1xiTRAQ8plex [N-Term]		0.000737428	0	1	3	3	C0JYY2	C0JYY2 [2013-2025]	0	2008.21	0	0.914	0.907	0.926	0.88	0.993	1.013	0.964	1.02	0.97	0.951											108.1	98.7	98.1	100	95.1							High	High	Not Found
	FALSE	High	[K].TIHDLHLFIENIDFNK.[S]	1xiTRAQ8plex [K16]; 1xiTRAQ8plex [N-Term]		0.000282922	0	1	3	1	C0JYY2	C0JYY2 [2225-2240]	0	2577.43	0	0.971	1.053	1.144	1.086	1.085	1.178	1.118	1.086	1.03	0.949											95.2	92.4	100.3	108.9	103.3							Not Found	Not Found	High
	FALSE	High	[K].TQFNNNEYSQDLDAYNTK.[D]	1xiTRAQ8plex [K18]; 1xiTRAQ8plex [N-Term]		0.000317508	0	1	3	2	C0JYY2	C0JYY2 [1985-2002]	0	2773.35	0																															No Quan Values	High	Not Found	Not Found
	FALSE	High	[K].VNWEEEAASGLLTSLK.[D]	1xiTRAQ8plex [K16]; 1xiTRAQ8plex [N-Term]		0.000503153	0	1	4	1	C0JYY2	C0JYY2 [4056-4071]	0	2355.3	0																															No Quan Values	Not Found	High	Not Found
	FALSE	High	[K].YTYNYEAESSSGVPGTADSR.[S]	1xiTRAQ8plex [N-Term]		0.000227506	0	1	6	1	C0JYY2	C0JYY2 [52-71]	0	2458.13	0																															No Quan Values	High	Not Found	Not Found
	FALSE	High	[R].QTIIVVLENVQR.[N]	1xiTRAQ8plex [N-Term]		0.000529777	0	1	3	3	C0JYY2	C0JYY2 [2086-2097]	0	1716.03	0	1.011	0.961	0.83	1.346	0.95	0.821	1.331	0.864	1.4	1.622											97.1	98.2	93.3	80.6	130.7							Not Found	High	High
	FALSE	High	[R].NLQNNAEWVYQGAIR.[Q]	1xiTRAQ8plex [N-Term]		8.52392e-05	0	1	4	3	C0JYY2	C0JYY2 [4107-4121]	0	2080.09	0	0.873	0.978	0.899	1.048	1.121	1.03	1.201	0.919	1.071	1.165	1	1	1	1	1	1	1	1	1	1	104.2	90.9	102	93.7	109.2	2.6	1.82	11.98	1.18	16.13		High	High	Not Found
	FALSE	High	[K].NLTDFAEQYSIQDWAK.[R]	1xiTRAQ8plex [K16]; 1xiTRAQ8plex [N-Term]		0.000216856	0	1	4	3	C0JYY2	C0JYY2 [2560-2575]	0	2537.31	0	0.96	1.202	1.115	0.919	1.252	1.161	0.957	0.927	0.765	0.825											96.2	92.4	115.7	107.2	88.4							High	High	Not Found
	FALSE	High	[K].NMEVSVATTTK.[A]	1xiTRAQ8plex [K11]; 1xiTRAQ8plex [N-Term]		0.000379003	0	1	4	2	C0JYY2	C0JYY2 [3420-3430]	0	1789	0	0.792	0.851	0.849	0.853	1.076	1.073	1.077	0.997	1.002	1.004											115.1	91.1	98	97.7	98.1							Not Found	High	Not Found
	FALSE	High	[K].NSEEFAAAMSR.[Y]	1xiTRAQ8plex [N-Term]		0.000410244	0	1	6	4	C0JYY2	C0JYY2 [118-128]	0	1516.74	0	0.835	0.951	0.873	0.967	1.138	1.045	1.158	0.918	1.018	1.108	1	1	1	1	1	1	1	1	1	1	108.1	90.3	102.8	94.3	104.6	3.94	3.71	0.77	4.69	2.61		High	High	Not Found
	FALSE	High	[K].SVSDGIAALDLNAVANK.[I]	1xiTRAQ8plex [K17]; 1xiTRAQ8plex [N-Term]		0.00053299	0	1	4	3	C0JYY2	C0JYY2 [3830-3846]	0	2266.29	0	0.638	0.721	0.603	0.727	1.131	0.946	1.14	0.837	1.008	1.205	1	1	1	1	1	1	1	1	1	1	135.5	86.4	97.7	81.8	98.5	43.26	8.53	25.21	29.03	19.77		High	High	Not Found
	FALSE	High	[R].SEYQADYESLR.[F]	1xiTRAQ8plex [N-Term]		0.000435717	0	1	3	2	C0JYY2	C0JYY2 [1600-1610]	0	1664.81	0	0.812	0.865	0.72	0.896	1.065	0.887	1.103	0.833	1.036	1.243	1	1	1	1	1	1	1	1	1	1	116.5	94.6	100.7	83.9	104.3	6.99	15.47	12.77	8.96	1.13		High	High	Not Found
	FALSE	High	[K].SGSSTASWIQNVDTK.[Y]	1xiTRAQ8plex [K15]; 1xiTRAQ8plex [N-Term]		0.000513967	0	1	3	2	C0JYY2	C0JYY2 [2241-2255]	0	2189.17	0	1.255	1.381	1.092	1.234	1.1	0.87	0.983	0.791	0.894	1.13	1	1	1	1	1	1	1	1	1	1	83.9	105.3	115.8	91.6	103.5	3.96	1.3	14.79	9.69	6.15		High	High	Not Found
	FALSE	High	[K].ATFQTPDFIVPLTDLR.[I]	1xiTRAQ8plex [N-Term]		0.000443159	0	1	3	4	C0JYY2	C0JYY2 [2610-2625]	0	2138.18	0	0.835	0.909	0.991	0.883	1.089	1.187	1.058	1.09	0.972	0.891											108.3	90.4	98.4	107.3	95.6							High	High	Not Found
	FALSE	High	[K].AHLDIAGSLEGHLR.[F]	1xiTRAQ8plex [N-Term]		0.000179505	0	1	6	2	C0JYY2	C0JYY2 [3657-3670]	0	1793	0	0.918	0.794	0.995	1.455	0.866	1.085	1.585	1.253	1.831	1.462											96.9	88.9	76.9	96.4	140.9							Not Found	Not Found	High
	FALSE	High	[K].ALVEQGFTVPEIK.[T]	1xiTRAQ8plex [K13]; 1xiTRAQ8plex [N-Term]		0.000518665	0	1	3	3	C0JYY2	C0JYY2 [2579-2591]	0	2039.2	0	0.976	0.896	0.906	0.776	0.918	0.928	0.795	1.011	0.866	0.857	1	1	1	1	1	1	1	1	1	1	109.8	107.2	98.4	99.5	85.2	0.38	0.53	9.45	5.47	17.36		High	High	Not Found
	FALSE	High	[R].DFSAEYEEDGKYEGLQEWEGK.[A]	2xiTRAQ8plex [K11; K21]; 1xiTRAQ8plex [N-Term]		0.000500863	0	1	5	1	C0JYY2	C0JYY2 [3953-3973]	1	3421.68	0	0.798	0.909	0.91	0.557	1.14	1.14	0.698	1.001	0.613	0.612											119.8	95.6	108.9	109	66.7							Not Found	High	Not Found
	FALSE	High	[K].AASGTTGTYQEWK.[D]	1xiTRAQ8plex [K13]; 1xiTRAQ8plex [N-Term]		0.000511632	0	1	5	3	C0JYY2	C0JYY2 [4133-4145]	0	2008.06	0	0.898	0.887	0.883	0.931	0.988	0.984	1.037	0.996	1.05	1.054	1	1	1	1	1	1	1	1	1	1	108.7	97.6	96.4	96	101.2	10	9.51	8.54	2.44	8.87		High	High	Not Found
	FALSE	High	[K].YGMVAQVTQTLK.[L]	1xiTRAQ8plex [K12]; 1xiTRAQ8plex [N-Term]		0.00104445	0.000802876	1	6	2	C0JYY2	C0JYY2 [276-287]	0	1947.12	0	1.002	1.011	0.996	0.998	1.009	0.994	0.996	0.986	0.988	1.002	1	1	1	1	1	1	1	1	1	1	99.9	100.1	100.9	99.5	99.7	15.24	13.05	22.37	4.43	9.98		High	High	Not Found
	FALSE	High	[R].DAVEKPQEFTIVAFVK.[Y]	2xiTRAQ8plex [K5; K16]; 1xiTRAQ8plex [N-Term]		0.00220432	0.000802876	1	3	2	C0JYY2	C0JYY2 [2044-2059]	0	2733.6	0	1.123	1.127	1.1	0.624	1.003	0.98	0.555	0.977	0.554	0.567											100.5	112.9	113.2	110.6	62.7							Not Found	High	High
	FALSE	High	[K].VQGVEFSHR.[L]	1xiTRAQ8plex [N-Term]		0.00231484	0.000802876	1	3	2	C0JYY2	C0JYY2 [1859-1867]	0	1362.74	0	1.064	0.938	1.006	1.061	0.882	0.945	0.998	1.071	1.131	1.056	1	1	1	1	1	1	1	1	1	1	98.6	104.9	92.6	99.2	104.7	3.96	0.23	4.75	3.89	4.38		Not Found	High	High
	FALSE	High	[K].AVSMPSFSILGSDVR.[V]	1xOxidation [M4]; 1xiTRAQ8plex [N-Term]		0.00140098	0.000802876	1	4	1	C0JYY2	C0JYY2 [3277-3291]	0	1886	0	0.958	1.091	0.854	1.218	1.138	0.891	1.271	0.783	1.117	1.426											97.6	93.6	106.5	83.4	118.9							High	Not Found	Not Found
	FALSE	High	[K].AVSMPSFSILGSDVR.[V]	1xiTRAQ8plex [N-Term]		0.00140098	0.000802876	1	4	2	C0JYY2	C0JYY2 [3277-3291]	0	1870	0	0.729	0.888	0.774	1.104	1.219	1.061	1.515	0.871	1.243	1.427											111.2	81.1	98.8	86	122.8							High	Not Found	Not Found
	FALSE	High	[K].QVFLYPEKDEPTYILNIK.[R]	2xiTRAQ8plex [K8; K18]; 1xiTRAQ8plex [N-Term]		0.00219871	0.000802876	1	6	1	C0JYY2	C0JYY2 [140-157]	1	3122.79	0	0.97	1.016	1.031	0.826	1.048	1.063	0.852	1.015	0.813	0.801											103.2	100.1	104.9	106.5	85.3							Not Found	High	Not Found
	FALSE	High	[K].QHIEAIDVR.[V]	1xiTRAQ8plex [N-Term]		0.00540452	0.000802876	1	3	2	C0JYY2	C0JYY2 [2287-2295]	0	1384.78	0	1.128	0.895	1.243	1.332	0.793	1.102	1.18	1.389	1.488	1.071											89.3	100.8	79.9	111	118.9							Not Found	High	High
	FALSE	High	[R].QIDDIDVR.[F]	1xiTRAQ8plex [N-Term]		0.00428236	0.000802876	1	5	3	C0JYY2	C0JYY2 [4122-4129]	0	1277.7	0	0.903	1.006	0.892	0.919	1.114	0.987	1.017	0.886	0.913	1.031	1	1	1	1	1	1	1	1	1	1	106	95.7	106.6	94.5	97.3	6.81	4.59	1.28	3.25	1.66		High	High	Not Found
	FALSE	High	[R].YEVDQQIQVLMDK.[L]	1xiTRAQ8plex [K13]; 1xiTRAQ8plex [N-Term]		0.00161178	0.000802876	1	3	2	C0JYY2	C0JYY2 [2348-2360]	0	2217.2	0	0.924	0.914	0.776	1.059	0.989	0.84	1.146	0.849	1.158	1.363	1	1	1	1	1	1	1	1	1	1	107	98.9	97.8	83.1	113.3	18.46	6.35	7.96	19.06	15.82		High	High	Not Found
	FALSE	High	[K].QSFDLSVK.[A]	1xiTRAQ8plex [K8]; 1xiTRAQ8plex [N-Term]		0.00409415	0.000802876	1	4	2	C0JYY2	C0JYY2 [3167-3174]	0	1531.89	0	0.853	0.808	0.919	0.894	0.948	1.077	1.048	1.137	1.106	0.973											111.7	95.3	90.3	102.7	99.9							High	High	Not Found
	FALSE	High	[K].QTEATMTFK.[Y]	1xiTRAQ8plex [K9]; 1xiTRAQ8plex [N-Term]		0.000804511	0.000802876	1	4	3	C0JYY2	C0JYY2 [1044-1052]	0	1664.91	0	1.067	1.044	1.038	0.901	0.979	0.973	0.845	0.994	0.863	0.868											99	105.6	103.4	102.8	89.2							High	High	Not Found
	FALSE	High	[K].LPQQANDYLNSFNWER.[Q]	1xiTRAQ8plex [N-Term]		0.00090874	0.000802876	1	3	1	C0JYY2	C0JYY2 [2118-2133]	0	2299.14	0	1.29	1.031	0.96	0.945	0.799	0.744	0.733	0.931	0.917	0.985											95.7	123.4	98.7	91.8	90.4							High	Not Found	Not Found
	FALSE	High	[R].LPYTIITTPPLK.[D]	1xiTRAQ8plex [K12]; 1xiTRAQ8plex [N-Term]		0.00185218	0.000802876	1	4	1	C0JYY2	C0JYY2 [3137-3148]	0	1965.22	0	0.822	0.897	0.849	0.929	1.092	1.033	1.131	0.946	1.036	1.095											111.2	91.4	99.8	94.4	103.3							High	Not Found	Not Found
	FALSE	High	[K].LSNDMMGSYAEMK.[F]	2xOxidation [M6; M12]; 1xiTRAQ8plex [K13]; 1xiTRAQ8plex [N-Term]		0.00136999	0.000802876	1	3	3	C0JYY2	C0JYY2 [1738-1750]	0	2117.02	0	0.855	0.961	0.967	1.007	1.124	1.131	1.177	1.006	1.047	1.041	1	1	1	1	1	1	1	1	1	1	104.4	89.3	100.4	100.9	105.1	15.23	11.74	17.91	19.89	11.28		High	High	Not Found
	FALSE	High	[K].LSNVLQQVK.[I]	1xiTRAQ8plex [K9]; 1xiTRAQ8plex [N-Term]		0.00190113	0.000802876	1	3	1	C0JYY2	C0JYY2 [2377-2385]	0	1637.02	0	0.864	0.984	1.049	1.047	1.139	1.214	1.212	1.066	1.064	0.998											101.2	87.4	99.5	106.1	105.9							Not Found	High	Not Found
	FALSE	High	[K].AALTELSLGSAYQAMILGVDSK.[N]	1xiTRAQ8plex [K22]; 1xiTRAQ8plex [N-Term]		0.00464653	0.000802876	1	3	1	C0JYY2	C0JYY2 [1703-1724]	0	2846.58	0																															No Quan Values	Not Found	High	Not Found
	FALSE	High	[R].NNALDFVTK.[S]	1xiTRAQ8plex [K9]; 1xiTRAQ8plex [N-Term]		0.00426856	0.000802876	1	4	3	C0JYY2	C0JYY2 [3213-3221]	0	1629.94	0	0.991	1.359	0.891	1.097	1.372	0.899	1.107	0.656	0.807	1.231	1	1	1	1	1	1	1	1	1	1	93.7	92.8	127.3	83.5	102.7	2.43	5.86	6.76	13.12	0.76		High	High	Not Found
	FALSE	High	[K].NMEVSVATTTK.[A]	1xOxidation [M2]; 1xiTRAQ8plex [K11]; 1xiTRAQ8plex [N-Term]		0.00111707	0.000802876	1	4	1	C0JYY2	C0JYY2 [3420-3430]	0	1804.99	0	0.783	0.833	0.979	1.56	1.064	1.25	1.991	1.175	1.872	1.593											97	76	80.8	95	151.3							Not Found	High	Not Found
	FALSE	High	[K].NIILPVYDK.[S]	1xiTRAQ8plex [K9]; 1xiTRAQ8plex [N-Term]		0.00307337	0.000802876	1	4	5	C0JYY2	C0JYY2 [3674-3682]	0	1683.03	0	0.842	0.875	0.884	1.169	1.039	1.049	1.389	1.01	1.336	1.323	1	1	1	1	1	1	1	1	1	1	104.8	88.3	91.7	92.6	122.6	12.69	5.16	10.29	2.71	24.03		High	High	Not Found
	FALSE	High	[R].IYSLWEHSTK.[N]	1xiTRAQ8plex [K10]; 1xiTRAQ8plex [N-Term]		0.0019854	0.000802876	1	6	1	C0JYY2	C0JYY2 [3559-3568]	0	1872.05	0	1	0.843	1.058	1.101	0.843	1.058	1.101	1.255	1.306	1.041											100	100	84.3	105.8	110.1							Not Found	Not Found	High
	FALSE	High	[K].DFSLWEK.[T]	1xiTRAQ8plex [K7]; 1xiTRAQ8plex [N-Term]		0.00496608	0.000802876	1	4	1	C0JYY2	C0JYY2 [3149-3155]	0	1532.86	0	0.895	0.984	1.061	0.889	1.1	1.186	0.994	1.078	0.904	0.838											103.5	92.6	101.9	109.9	92.1							Not Found	High	Not Found
	FALSE	High	[K].MGLAFESTK.[S]	1xiTRAQ8plex [K9]; 1xiTRAQ8plex [N-Term]		0.0026099	0.000802876	1	6	3	C0JYY2	C0JYY2 [306-314]	0	1591.9	0	0.814	0.946	0.989	1.088	1.162	1.215	1.336	1.046	1.15	1.099	1	1	1	1	1	1	1	1	1	1	103.4	84.2	97.8	102.3	112.4	12.14	8.15	2.4	1.2	14.07		High	High	Not Found
	FALSE	High	[R].MYQMDIQQELQR.[Y]	1xiTRAQ8plex [N-Term]		0.00158375	0.000802876	1	5	2	C0JYY2	C0JYY2 [2523-2534]	0	1886.94	0	1.429	0.659	1.115	0.859	0.461	0.781	0.601	1.694	1.304	0.77											98.8	141.1	65.1	110.2	84.8							High	Not Found	Not Found
	FALSE	High	[K].MTSNFPVDLSDYPK.[S]	1xiTRAQ8plex [K14]; 1xiTRAQ8plex [N-Term]		0.00220432	0.000802876	1	3	2	C0JYY2	C0JYY2 [1189-1202]	0	2222.16	0	1.158	1.31	1.144	1.245	1.132	0.988	1.075	0.873	0.95	1.088											85.4	98.8	111.8	97.7	106.3							High	High	Not Found
	FALSE	High	[K].TILGTMPAFEVSLQALQK.[A]	1xiTRAQ8plex [K18]; 1xiTRAQ8plex [N-Term]		0.00277353	0.000802876	1	3	1	C0JYY2	C0JYY2 [2592-2609]	0	2555.47	0																															No Quan Values	Not Found	High	Not Found
	FALSE	High	[R].TLQGIPQMIGEVIR.[K]	1xiTRAQ8plex [N-Term]		0.00232087	0.000802876	1	4	5	C0JYY2	C0JYY2 [805-818]	0	1859.07	0	1.042	1.378	1.029	1.329	1.322	0.987	1.276	0.747	0.965	1.292											86.5	90.2	119.2	89	115							High	High	Not Found
	FALSE	High	[R].VAWHYDEEK.[I]	1xiTRAQ8plex [K9]; 1xiTRAQ8plex [N-Term]		0.00339871	0.000802876	1	3	2	C0JYY2	C0JYY2 [1165-1173]	0	1784.94	0	1.007	0.931	1.068	1.197	0.925	1.061	1.189	1.148	1.286	1.121	1	1	1	1	1	1	1	1	1	1	96.1	96.7	89.5	102.7	115	6.92	12.31	6.63	13.38	9.32		Not Found	High	High
	FALSE	High	[R].VIGNMGQTMEQLTPELK.[S]	1xiTRAQ8plex [K17]; 1xiTRAQ8plex [N-Term]		0.000797089	0.000802876	1	5	3	C0JYY2	C0JYY2 [491-507]	0	2497.36	0	1.074	0.876	1.047	0.624	0.815	0.974	0.581	1.195	0.712	0.596	1	1	1	1	1	1	1	1	1	1	108.2	116.2	94.8	113.3	67.5	0.63	0.18	5.91	1.86	3.87		High	High	Not Found
	FALSE	High	[K].VLVDHFGYTK.[D]	1xiTRAQ8plex [K10]; 1xiTRAQ8plex [N-Term]		0.0044525	0.000802876	1	5	2	C0JYY2	C0JYY2 [733-742]	0	1787.03	0	0.882	0.939	0.923	1.088	1.065	1.047	1.233	0.983	1.158	1.178	1	1	1	1	1	1	1	1	1	1	103.5	91.3	97.2	95.5	112.5	8.16	8.07	6.29	3.81	11.82		Not Found	High	High
	FALSE	High	[K].VSALLTPAEQTGTWK.[L]	1xiTRAQ8plex [K15]; 1xiTRAQ8plex [N-Term]		0.00155309	0.000802876	1	3	6	C0JYY2	C0JYY2 [1968-1982]	0	2210.26	0	0.812	0.897	0.868	0.986	1.104	1.069	1.214	0.968	1.1	1.136	1	1	1	1	1	1	1	1	1	1	109.6	89	98.3	95.1	108.1	14.63	23.05	0.3	6.73	38.82		High	High	Not Found
	FALSE	High	[K].AEPLAFTFSHDYK.[G]	1xiTRAQ8plex [K13]; 1xiTRAQ8plex [N-Term]		0.00134004	0.000802876	1	3	2	C0JYY2	C0JYY2 [1935-1947]	0	2134.14	0	1.099	0.958	1.088	0.949	0.872	0.99	0.863	1.135	0.99	0.872	1	1	1	1	1	1	1	1	1	1	98.1	107.9	94	106.8	93.1	13.54	9.3	12.99	13.75	0.87		Not Found	High	High
	FALSE	High	[K].AGHIAWTSSGK.[G]	1xiTRAQ8plex [K11]; 1xiTRAQ8plex [N-Term]		0.00243986	0.000802876	1	3	1	C0JYY2	C0JYY2 [2916-2926]	0	1722.97	0	0.735	1.022	0.88	1.458	1.389	1.196	1.982	0.861	1.427	1.657											98.1	72.2	100.3	86.4	143.1							Not Found	High	Not Found
	FALSE	High	[K].SISAALEHK.[V]	1xiTRAQ8plex [K9]; 1xiTRAQ8plex [N-Term]		0.00203458	0.000802876	1	3	1	C0JYY2	C0JYY2 [1959-1967]	0	1563.93	0	0.872	1.017	1.073	1.12	1.166	1.23	1.285	1.055	1.102	1.044											98.4	85.8	100.1	105.5	110.2							Not Found	Not Found	High
	FALSE	High	[K].WNFYYSPQSSPDKK.[L]	2xiTRAQ8plex [K13; K14]; 1xiTRAQ8plex [N-Term]		0.00303792	0.000802876	1	5	1	C0JYY2	C0JYY2 [4022-4035]	1	2659.43	0																															No Quan Values	Not Found	Not Found	High
	FALSE	High	[K].ATVAVYLESLQDTK.[I]	1xiTRAQ8plex [K14]; 1xiTRAQ8plex [N-Term]		0.00263864	0.000802876	1	4	2	C0JYY2	C0JYY2 [2475-2488]	0	2146.22	0	0.792	0.784	0.71	0.87	0.99	0.896	1.099	0.905	1.109	1.226	1	1	1	1	1	1	1	1	1	1	120.3	95.3	94.4	85.4	104.7	21.93	11.27	19.95	10.36	11.38		High	High	Not Found
	FALSE	High	[K].SKPTVSSSMEFK.[Y]	1xOxidation [M9]; 2xiTRAQ8plex [K2; K12]; 1xiTRAQ8plex [N-Term]		0.00263864	0.000802876	1	4	1	C0JYY2	C0JYY2 [3450-3461]	0	2256.27	0	0.99	1.334	1.175	1.129	1.347	1.186	1.141	0.881	0.847	0.961											88.8	88	118.5	104.4	100.3							Not Found	Not Found	High
	FALSE	High	[K].ATGVLYDYVNK.[Y]	1xiTRAQ8plex [K11]; 1xiTRAQ8plex [N-Term]		0.00172774	0.000802876	1	4	3	C0JYY2	C0JYY2 [4077-4087]	0	1851.05	0	0.917	0.91	0.939	0.873	0.992	1.024	0.952	1.032	0.96	0.93	1	1	1	1	1	1	1	1	1	1	107.8	98.8	98.1	101.2	94.1	10.23	2.41	1.19	2.82	15.98		High	High	Not Found
	FALSE	High	[K].TEVIPPLIENR.[Q]	1xiTRAQ8plex [N-Term]		0.00610017	0.000802876	1	4	4	C0JYY2	C0JYY2 [950-960]	0	1584.93	0	0.728	0.825	0.681	0.703	1.133	0.936	0.966	0.826	0.852	1.032											127	92.5	104.7	86.5	89.3							High	Not Found	Not Found
	FALSE	High	[K].ASGSLPYTQTLQDHLNSLK.[E]	1xiTRAQ8plex [K19]; 1xiTRAQ8plex [N-Term]		0.00563169	0.000802876	1	3	1	C0JYY2	C0JYY2 [1241-1259]	0	2681.47	0	1.024	0.845	0.97	1.015	0.825	0.947	0.991	1.148	1.201	1.046											103	105.5	87.1	99.9	104.6							Not Found	High	Not Found
	FALSE	High	[K].LDNIYSSDK.[F]	1xiTRAQ8plex [K9]; 1xiTRAQ8plex [N-Term]		0.00293487	0.000802876	1	3	2	C0JYY2	C0JYY2 [1770-1778]	0	1662.92	0	1.102	1.227	1.091	1.32	1.114	0.99	1.198	0.889	1.076	1.21	1	1	1	1	1	1	1	1	1	1	87.1	96	106.9	95.1	115	1.29	0.16	6.32	0.06	5.08		High	High	Not Found
	FALSE	High	[K].LDFSSQADLR.[N]	1xiTRAQ8plex [N-Term]		0.000738543	0.000802876	1	3	3	C0JYY2	C0JYY2 [2898-2907]	0	1455.77	0	0.878	1.009	0.872	0.942	1.149	0.993	1.073	0.864	0.934	1.081	1	1	1	1	1	1	1	1	1	1	106.3	93.4	107.3	92.7	100.2	1.66	2.76	2.04	3.75	4.85		High	High	Not Found
	FALSE	High	[K].FSVPAGIVIPSFQALTAR.[F]	1xiTRAQ8plex [N-Term]		0.00395364	0.000802876	1	4	3	C0JYY2	C0JYY2 [3869-3886]	0	2178.26	0																															No Quan Values	Not Found	High	Not Found
	FALSE	High	[K].IDDIWNLEVK.[E]	1xiTRAQ8plex [K10]; 1xiTRAQ8plex [N-Term]		0.00226736	0.000802876	1	6	3	C0JYY2	C0JYY2 [3538-3547]	0	1853.06	0	0.994	0.892	0.82	0.879	0.898	0.825	0.885	0.919	0.985	1.072											109.1	108.3	97.3	89.4	95.9							High	High	Not Found
	FALSE	High	[K].HINIDQFVR.[K]	1xiTRAQ8plex [N-Term]		0.00480301	0.000802876	1	3	3	C0JYY2	C0JYY2 [2101-2109]	0	1445.82	0	0.804	0.823	0.869	0.927	1.024	1.081	1.153	1.056	1.126	1.067	1	1	1	1	1	1	1	1	1	1	113.1	90.9	93	98.2	104.8	0.49	5.78	4.8	0.55	9.24		Not Found	High	High
	FALSE	High	[K].LATALSLSNK.[F]	1xiTRAQ8plex [K10]; 1xiTRAQ8plex [N-Term]		0.00505017	0.000802876	1	4	1	C0JYY2	C0JYY2 [3395-3404]	0	1626	0	0.925	0.879	0.986	0.91	0.95	1.066	0.984	1.122	1.036	0.923											106.4	98.4	93.5	104.9	96.8							Not Found	High	Not Found
	FALSE	High	[R].EVGTVLSQVYSK.[V]	1xiTRAQ8plex [K12]; 1xiTRAQ8plex [N-Term]		0.00120009	0.000802876	1	5	2	C0JYY2	C0JYY2 [4223-4234]	0	1918.11	0	0.964	1.088	0.877	1.491	1.13	0.91	1.547	0.805	1.37	1.701	1	1	1	1	1	1	1	1	1	1	92.3	88.9	100.4	80.9	137.5	6.02	10.2	26.31	0.57	22.18		High	High	Not Found
	FALSE	High	[K].LEIQSQVDSQHVGHSVLTAK.[G]	1xiTRAQ8plex [K20]; 1xiTRAQ8plex [N-Term]		0.000970631	0.000802876	1	4	1	C0JYY2	C0JYY2 [2986-3005]	0	2784.55	0	0.941	0.919	0.864	0.921	0.977	0.918	0.979	0.939	1.001	1.066											107.7	101.3	99	93	99.1							Not Found	Not Found	High
	FALSE	High	[K].IEIPLPFGGK.[S]	1xiTRAQ8plex [K10]; 1xiTRAQ8plex [N-Term]		0.00366806	0.000802876	1	3	1	C0JYY2	C0JYY2 [1296-1305]	0	1679.04	0																															No Quan Values	Not Found	High	Not Found
	FALSE	High	[K].LDVTTSIGR.[R]	1xiTRAQ8plex [N-Term]		0.00226152	0.000802876	1	4	1	C0JYY2	C0JYY2 [3690-3698]	0	1265.74	0	0.978	0.937	0.936	0.925	0.958	0.957	0.946	0.999	0.987	0.988											104.7	102.4	98.1	98	96.8							High	Not Found	Not Found
	FALSE	High	[K].IEFEWNTGTNVDTK.[K]	1xiTRAQ8plex [K14]; 1xiTRAQ8plex [N-Term]		0.00576954	0.000802876	1	3	2	C0JYY2	C0JYY2 [1174-1187]	0	2262.19	0	0.958	0.89	0.945	1.148	0.929	0.986	1.198	1.062	1.29	1.215	1	1	1	1	1	1	1	1	1	1	101.2	96.9	90.1	95.6	116.2	1.69	8.81	9.53	1.37	2.56		High	High	Not Found
	FALSE	High	[R].KGNVATEISTER.[D]	1xiTRAQ8plex [K1]; 1xiTRAQ8plex [N-Term]		0.00133205	0.000802876	1	6	3	C0JYY2	C0JYY2 [196-207]	1	1913.09	0	1.023	0.809	0.794	0.858	0.791	0.776	0.839	0.981	1.06	1.081	1	1	1	1	1	1	1	1	1	1	111.5	114.1	90.2	88.5	95.7	7.18	29.6	17.29	11.88	16.89		Not Found	High	High
	FALSE	High	[K].EFNLQNMGLPDFHIPENLFLK.[S]	1xOxidation [M7]; 1xiTRAQ8plex [K21]; 1xiTRAQ8plex [N-Term]		0.00314598	0.000802876	1	3	1	C0JYY2	C0JYY2 [1260-1280]	0	3140.67	0																															No Quan Values	Not Found	High	Not Found
	FALSE	High	[K].EVYGFNPEGK.[A]	1xiTRAQ8plex [K10]; 1xiTRAQ8plex [N-Term]		0.00104627	0.000802876	1	6	2	C0JYY2	C0JYY2 [101-110]	0	1747.95	0	0.881	0.845	0.865	0.81	0.959	0.982	0.919	1.024	0.958	0.936											113.6	100.1	96	98.3	92							Not Found	High	Not Found
	FALSE	High	[K].IADFELPTIIVPEQTIEIPSIK.[F]	1xiTRAQ8plex [K22]; 1xiTRAQ8plex [N-Term]		0.00547899	0.000802876	1	4	2	C0JYY2	C0JYY2 [3847-3868]	0	3074.78	0																															No Quan Values	Not Found	High	Not Found
	FALSE	High	[K].KLTISEQNIQR.[A]	1xiTRAQ8plex [K1]; 1xiTRAQ8plex [N-Term]		0.0025127	0.000802876	1	6	2	C0JYY2	C0JYY2 [334-344]	1	1938.16	0	0.954	0.956	0.995	1.182	1.002	1.043	1.24	1.041	1.237	1.189											98.3	93.7	94	97.8	116.2							Not Found	High	High
	FALSE	High	[K].IISDYHQQFR.[Y]	1xiTRAQ8plex [N-Term]		0.00347141	0.000802876	1	3	1	C0JYY2	C0JYY2 [4487-4496]	0	1610.86	0																															No Quan Values	Not Found	Not Found	High
	FALSE	High	[K].LLSGGNTLHLVSTTK.[T]	1xiTRAQ8plex [K15]; 1xiTRAQ8plex [N-Term]		0.000746407	0.000802876	1	4	1	C0JYY2	C0JYY2 [935-949]	0	2149.28	0	1.04	0.814	0.984	0.86	0.782	0.946	0.827	1.209	1.057	0.874											106.4	110.7	86.6	104.7	91.5							Not Found	High	Not Found
	FALSE	High	[K].LIVAMSSWLQK.[A]	1xiTRAQ8plex [K11]; 1xiTRAQ8plex [N-Term]		0.00079832	0.000802876	1	3	3	C0JYY2	C0JYY2 [1230-1240]	0	1884.12	0	0.815	0.943	0.998	0.735	1.157	1.224	0.902	1.059	0.78	0.736											111.3	90.8	105	111.1	81.8							Not Found	Not Found	High
	FALSE	High	[K].ENFAGEATLQR.[I]	1xiTRAQ8plex [N-Term]		0.00331811	0.000802876	1	6	3	C0JYY2	C0JYY2 [3548-3558]	0	1539.81	0	0.892	1.025	0.964	1.157	1.149	1.081	1.296	0.94	1.128	1.2	1	1	1	1	1	1	1	1	1	1	99.2	88.5	101.7	95.7	114.8	8.9	1.13	7.65	20.56	3.69		High	High	Not Found
	FALSE	High	[K].EQHLFLPFSYK.[N]	1xiTRAQ8plex [K11]; 1xiTRAQ8plex [N-Term]		0.000901412	0.000802876	1	6	1	C0JYY2	C0JYY2 [263-273]	0	2017.14	0	0.824	0.926	1.039	0.792	1.124	1.261	0.961	1.122	0.855	0.762											109.2	89.9	101.1	113.4	86.4							Not Found	Not Found	High
	FALSE	High	[K].DNVFDGLVR.[V]	1xiTRAQ8plex [N-Term]		0.00420038	0.000802876	1	6	2	C0JYY2	C0JYY2 [4169-4177]	0	1338.73	0	1.016	1.007	1.112	1.218	0.991	1.095	1.199	1.105	1.21	1.095	1	1	1	1	1	1	1	1	1	1	93.4	94.9	94.1	103.9	113.8	1.47	5.41	10.86	10.14	5.45		High	High	Not Found
	FALSE	High	[K].GAYQNNEIK.[H]	1xiTRAQ8plex [K9]; 1xiTRAQ8plex [N-Term]		0.0025127	0.000802876	1	3	2	C0JYY2	C0JYY2 [1829-1837]	0	1644.92	0	0.817	0.818	0.901	0.917	1.001	1.102	1.122	1.101	1.121	1.018	1	1	1	1	1	1	1	1	1	1	112.3	91.8	91.8	101.1	103	1.73	12.23	17.81	5.85	33.6		High	High	Not Found
	FALSE	High	[K].ESQLPTVMDFR.[K]	1xiTRAQ8plex [N-Term]		0.00365676	0.000802876	1	5	4	C0JYY2	C0JYY2 [621-631]	0	1626.85	0	0.961	0.893	1.069	0.851	0.929	1.113	0.886	1.198	0.954	0.796	1	1	1	1	1	1	1	1	1	1	104.7	100.6	93.5	112	89.2	8.13	3.31	8.55	7.91	14.19		High	High	Not Found
	FALSE	High	[K].EFNLQNMGLPDFHIPENLFLK.[S]	1xiTRAQ8plex [K21]; 1xiTRAQ8plex [N-Term]		0.00671083	0.00154908	1	3	3	C0JYY2	C0JYY2 [1260-1280]	0	3124.67	0	1.024	1.173	1.175	0.846	1.145	1.148	0.826	1.002	0.722	0.72											95.8	98.1	112.3	112.6	81.1							Not Found	Not Found	High
	FALSE	High	[K].GISTSAASPAVGTVGMDMDEDDDFSK.[W]	1xiTRAQ8plex [K26]; 1xiTRAQ8plex [N-Term]		0.00654581	0.00154908	1	4	1	C0JYY2	C0JYY2 [3996-4021]	0	3211.52	0																															No Quan Values	High	Not Found	Not Found
	FALSE	High	[K].SPAFTDLHLR.[Y]	1xiTRAQ8plex [N-Term]		0.00718403	0.00154908	1	4	3	C0JYY2	C0JYY2 [3980-3989]	0	1460.82	0	0.981	0.985	0.97	1.225	1.003	0.988	1.248	0.985	1.244	1.263	1	1	1	1	1	1	1	1	1	1	96.9	95.1	95.4	93.9	118.7	6.38	2.47	2.54	6.43	14.26		Not Found	High	High
	FALSE	High	[R].TIDQMLNSELQWPVPDIYLR.[D]	1xiTRAQ8plex [N-Term]		0.0085632	0.0022702	1	3	1	C0JYY2	C0JYY2 [2675-2694]	0	2735.44	0																															No Quan Values	Not Found	Not Found	Not Found
	FALSE	High	[K].INPLALK.[E]	1xiTRAQ8plex [K7]; 1xiTRAQ8plex [N-Term]		0.00804238	0.0022702	1	4	3	C0JYY2	C0JYY2 [2819-2825]	0	1376.91	0	1.066	1.108	1.203	0.958	1.04	1.129	0.899	1.085	0.864	0.796	1	1	1	1	1	1	1	1	1	1	93.7	99.9	103.9	112.7	89.8	9.96	3.47	7.64	12.77	10.64		High	High	Not Found
	FALSE	High	[K].FPEVDVLTK.[Y]	1xiTRAQ8plex [K9]; 1xiTRAQ8plex [N-Term]		0.00872368	0.0022702	1	4	3	C0JYY2	C0JYY2 [3791-3799]	0	1655.98	0	0.939	1.056	1.008	1.087	1.124	1.074	1.157	0.955	1.029	1.078	1	1	1	1	1	1	1	1	1	1	98.2	92.2	103.7	99	106.7	2.44	15.68	1.3	3.14	14.16		High	High	Not Found
	FALSE	High	[R].VSTAFVYTK.[N]	1xiTRAQ8plex [K9]; 1xiTRAQ8plex [N-Term]		0.00816156	0.0022702	1	4	3	C0JYY2	C0JYY2 [3704-3712]	0	1623.96	0	1.205	0.92	0.943	0.804	0.764	0.783	0.667	1.025	0.874	0.852	1	1	1	1	1	1	1	1	1	1	102.6	123.7	94.4	96.8	82.5	4.11	3.92	16.98	8.39	1.29		High	High	Not Found
	FALSE	High	[K].QAEAVLK.[T]	1xiTRAQ8plex [K7]; 1xiTRAQ8plex [N-Term]		0.0123861	0.00353956	1	6	2	C0JYY2	C0JYY2 [321-327]	0	1366.85	0	0.807	0.844	0.847	0.927	1.046	1.05	1.148	1.004	1.098	1.094	1	1	1	1	1	1	1	1	1	1	113	91.2	95.3	95.7	104.7	0.18	2.23	6.06	4.21	0.46		High	High	Not Found
	FALSE	High	[R].ESDEETQIK.[V]	1xiTRAQ8plex [K9]; 1xiTRAQ8plex [N-Term]		0.00933053	0.00353956	1	4	3	C0JYY2	C0JYY2 [4047-4055]	0	1686.9	0	0.715	0.837	0.789	0.901	1.171	1.104	1.26	0.943	1.076	1.142	1	1	1	1	1	1	1	1	1	1	117.8	84.3	98.7	93	106.2	13.85	14.69	11.44	4.45	40.02		High	High	Not Found
	FALSE	High	[K].LHVAGNLK.[G]	1xiTRAQ8plex [K8]; 1xiTRAQ8plex [N-Term]		0.0122417	0.00353956	1	3	1	C0JYY2	C0JYY2 [1821-1828]	0	1459.92	0	0.973	1.014	1.112	1.381	1.043	1.143	1.42	1.096	1.362	1.242											91.2	88.7	92.5	101.5	126							Not Found	Not Found	High
	FALSE	High	[K].YEGLQEWEGK.[A]	1xiTRAQ8plex [K10]; 1xiTRAQ8plex [N-Term]		0.0452898	0.00403244	1	5	1	C0JYY2	C0JYY2 [3964-3973]	0	1846.98	0																															No Quan Values	Not Found	High	Not Found
	FALSE	High	[R].YEDGTLSLTSTSDLQSGIIK.[N]	1xiTRAQ8plex [K20]; 1xiTRAQ8plex [N-Term]		0.0342989	0.00403244	1	3	1	C0JYY2	C0JYY2 [1537-1556]	0	2736.48	0																															No Quan Values	High	Not Found	Not Found
	FALSE	High	[R].TLQGIPQMIGEVIR.[K]	1xOxidation [M8]; 1xiTRAQ8plex [N-Term]		0.0168972	0.00403244	1	4	1	C0JYY2	C0JYY2 [805-818]	0	1875.07	0																															No Quan Values	Not Found	High	Not Found
	FALSE	High	[R].EIFNMAR.[D]	1xiTRAQ8plex [N-Term]		0.0192658	0.00403244	1	6	2	C0JYY2	C0JYY2 [428-434]	0	1184.64	0	0.706	0.813	0.817	0.842	1.151	1.156	1.192	1.004	1.035	1.03	1	1	1	1	1	1	1	1	1	1	119.7	84.5	97.3	97.8	100.7	1.87	10.53	4.4	1.67	12.47		High	High	Not Found
	FALSE	High	[K].GFEPTLEALFGK.[Q]	1xiTRAQ8plex [K12]; 1xiTRAQ8plex [N-Term]		0.0164809	0.00403244	1	6	1	C0JYY2	C0JYY2 [696-707]	0	1917.09	0																															No Quan Values	Not Found	Not Found	High
	FALSE	High	[R].VNDESTEGK.[T]	1xiTRAQ8plex [K9]; 1xiTRAQ8plex [N-Term]		0.0385207	0.00403244	1	4	2	C0JYY2	C0JYY2 [1079-1087]	0	1586.85	0	0.858	0.997	0.971	1.101	1.162	1.132	1.283	0.974	1.104	1.133											101.5	87.1	101.2	98.6	111.7							High	High	Not Found
	FALSE	High	[R].VPSYTLILPSLELPVLHVPR.[N]	1xiTRAQ8plex [N-Term]		0.0452898	0.00403244	1	4	2	C0JYY2	C0JYY2 [3292-3311]	0	2547.52	0																															No Quan Values	Not Found	Not Found	Not Found
	FALSE	High	[K].VEDIPLAR.[I]	1xiTRAQ8plex [N-Term]		0.0462656	0.00403244	1	3	2	C0JYY2	C0JYY2 [2698-2705]	0	1216.72	0	0.771	1.141	0.824	0.918	1.479	1.068	1.19	0.722	0.805	1.115	1	1	1	1	1	1	1	1	1	1	107.4	82.9	122.6	88.5	98.6	0.48	4.88	7.92	2.02	15.16		High	High	Not Found
	FALSE	High	[R].FFGEGTK.[K]	1xiTRAQ8plex [K7]; 1xiTRAQ8plex [N-Term]		0.0299143	0.00403244	1	6	1	C0JYY2	C0JYY2 [298-304]	0	1393.79	0	0.843	0.975	0.898	0.816	1.157	1.065	0.968	0.921	0.837	0.909											110.3	93	107.6	99	90.1							Not Found	High	Not Found
	FALSE	High	[R].VIGNMGQTMEQLTPELK.[S]	2xOxidation [M5; M9]; 1xiTRAQ8plex [K17]; 1xiTRAQ8plex [N-Term]		0.0317015	0.00403244	1	5	1	C0JYY2	C0JYY2 [491-507]	0	2529.35	0	0.924	1.412	1.164	0.789	1.528	1.259	0.854	0.824	0.559	0.678											94.5	87.4	133.5	110	74.6							High	Not Found	Not Found
	FALSE	High	[R].EFQVPTFTIPK.[L]	1xiTRAQ8plex [K11]; 1xiTRAQ8plex [N-Term]		0.0504295	0.00403244	1	3	1	C0JYY2	C0JYY2 [1334-1344]	0	1915.11	0																															No Quan Values	Not Found	High	Not Found
	FALSE	High	[R].ETLEDTR.[D]	1xiTRAQ8plex [N-Term]		0.0297712	0.00403244	1	5	2	C0JYY2	C0JYY2 [2514-2520]	0	1167.62	0	0.843	0.935	0.92	1.073	1.109	1.091	1.273	0.984	1.148	1.167	1	1	1	1	1	1	1	1	1	1	104.8	88.3	98	96.4	112.5	6.05	8.14	5.02	2.28	5.72		High	High	Not Found
	FALSE	High	[R].LTLDIQNK.[K]	1xiTRAQ8plex [K8]; 1xiTRAQ8plex [N-Term]		0.0215765	0.00403244	1	4	2	C0JYY2	C0JYY2 [1092-1099]	0	1552.95	0	0.975	1.107	0.94	1.439	1.135	0.964	1.475	0.849	1.299	1.53											91.5	89.3	101.4	86.1	131.7							High	Not Found	Not Found
	FALSE	High	[K].LTISEQNIQR.[A]	1xiTRAQ8plex [N-Term]		0.012731	0.00403244	1	6	3	C0JYY2	C0JYY2 [335-344]	0	1505.86	0	0.814	0.92	0.881	1.154	1.129	1.081	1.417	0.957	1.255	1.31	1	1	1	1	1	1	1	1	1	1	104.8	85.4	96.4	92.3	121	5.5	3.77	5.82	3.86	5.73		High	High	Not Found
	FALSE	High	[K].LFLEETK.[A]	1xiTRAQ8plex [K7]; 1xiTRAQ8plex [N-Term]		0.0287929	0.00403244	1	5	3	C0JYY2	C0JYY2 [2468-2474]	0	1487.89	0	1.071	0.855	0.897	0.965	0.798	0.837	0.9	1.049	1.128	1.075	1	1	1	1	1	1	1	1	1	1	104.4	111.9	89.3	93.7	100.7	0.02	0.18	4.53	4.41	0.08		High	High	Not Found
	FALSE	High	[K].MTSNFPVDLSDYPK.[S]	1xOxidation [M1]; 1xiTRAQ8plex [K14]; 1xiTRAQ8plex [N-Term]		0.0362412	0.00403244	1	3	1	C0JYY2	C0JYY2 [1189-1202]	0	2238.16	0	0.777	0.997	0.682	0.955	1.283	0.877	1.229	0.684	0.958	1.401											113.3	88.1	113	77.3	108.3							High	Not Found	Not Found
	FALSE	High	[R].LAAYLMLMR.[S]	1xiTRAQ8plex [N-Term]		0.0241332	0.00403244	1	6	1	C0JYY2	C0JYY2 [559-567]	0	1385.8	0																															No Quan Values	Not Found	Not Found	Not Found
	FALSE	High	[K].LVELAHQYK.[L]	1xiTRAQ8plex [K9]; 1xiTRAQ8plex [N-Term]		0.0162775	0.00403244	1	3	2	C0JYY2	C0JYY2 [2361-2369]	0	1709.02	0	0.876	0.816	0.975	0.954	0.932	1.113	1.089	1.194	1.168	0.978											108.2	94.8	88.3	105.5	103.2							Not Found	Not Found	High
	FALSE	High	[K].LLLQMDSSATAYGSTVSK.[R]	1xiTRAQ8plex [K18]; 1xiTRAQ8plex [N-Term]		0.0346421	0.00403244	1	3	2	C0JYY2	C0JYY2 [1146-1163]	0	2480.35	0																															No Quan Values	High	High	Not Found
	FALSE	High	[K].IAIANIIDEIIEK.[L]	1xiTRAQ8plex [K13]; 1xiTRAQ8plex [N-Term]		0.0414115	0.00403244	1	3	2	C0JYY2	C0JYY2 [2196-2208]	0	2063.26	0																															No Quan Values	Not Found	Not Found	High
	FALSE	High	[K].GNVATEISTER.[D]	1xiTRAQ8plex [N-Term]		0.0169678	0.00403244	1	6	2	C0JYY2	C0JYY2 [197-207]	0	1480.79	0	0.89	0.858	0.801	1.064	0.963	0.899	1.195	0.934	1.24	1.329	1	1	1	1	1	1	1	1	1	1	108.4	96.5	93	86.8	115.3	3.4	10.01	6.91	4.07	13.77		High	High	Not Found
	FALSE	High	[K].GMALFGEGK.[A]	1xOxidation [M2]; 1xiTRAQ8plex [K9]; 1xiTRAQ8plex [N-Term]		0.0332946	0.00403244	1	4	1	C0JYY2	C0JYY2 [3006-3014]	0	1533.86	0	0.811	0.7	0.818	0.911	0.864	1.009	1.124	1.168	1.301	1.114											117.9	95.6	82.6	96.5	107.4							High	Not Found	Not Found
	FALSE	High	[K].EAQEVFK.[A]	1xiTRAQ8plex [K7]; 1xiTRAQ8plex [N-Term]		0.0161436	0.00403244	1	5	2	C0JYY2	C0JYY2 [4279-4285]	0	1458.84	0	1.067	0.969	0.902	1.03	0.908	0.846	0.966	0.932	1.064	1.142											100.6	107.4	97.5	90.8	103.7							Not Found	High	Not Found
	FALSE	High	[K].LSNDMMGSYAEMK.[F]	1xiTRAQ8plex [K13]; 1xiTRAQ8plex [N-Term]		0.0379343	0.00403244	1	3	1	C0JYY2	C0JYY2 [1738-1750]	0	2085.03	0	0.88	0.975	0.918	1.344	1.109	1.043	1.528	0.941	1.379	1.465											97.7	86	95.3	89.7	131.4							Not Found	High	Not Found
	FALSE	High	[K].LSNDMMGSYAEMK.[F]	1xOxidation [M12]; 1xiTRAQ8plex [K13]; 1xiTRAQ8plex [N-Term]		0.0326455	0.00403244	1	3	1	C0JYY2	C0JYY2 [1738-1750]	0	2101.02	0	0.959	0.958	1.277	1.558	0.999	1.332	1.626	1.333	1.627	1.221											86.9	83.3	83.3	111	135.5							Not Found	High	Not Found
	FALSE	High	[K].GTYGLSCQR.[D]	1xMethylthio [C7]; 1xiTRAQ8plex [N-Term]	C0JYY2 1xMethylthio [C1505]	0.0420655	0.00403244	1	3	1	C0JYY2	C0JYY2 [1499-1507]	0	1334.65	0	1.098	1.072	1.094	1.453	0.977	0.996	1.323	1.02	1.355	1.329											87.5	96	93.8	95.6	127.1							High	Not Found	Not Found
	FALSE	High	[K].SKPTVSSSMEFK.[Y]	2xiTRAQ8plex [K2; K12]; 1xiTRAQ8plex [N-Term]		0.0141158	0.00403244	1	4	1	C0JYY2	C0JYY2 [3450-3461]	0	2240.27	0	0.586	0.489	0.675	0.568	0.835	1.153	0.97	1.381	1.162	0.841											150.7	88.3	73.7	101.8	85.6							Not Found	Not Found	High
	FALSE	High	[K].ESQLPTVMDFR.[K]	1xOxidation [M8]; 1xiTRAQ8plex [N-Term]		0.061523	0.0044961	1	5	1	C0JYY2	C0JYY2 [621-631]	0	1642.84	0	0.909	0.977	0.969	0.871	1.075	1.066	0.958	0.991	0.891	0.898											105.8	96.2	103.4	102.5	92.1							High	Not Found	Not Found
	FALSE	High	[R].VTQEFHMK.[V]	1xiTRAQ8plex [K8]; 1xiTRAQ8plex [N-Term]		0.0562746	0.0044961	1	5	2	C0JYY2	C0JYY2 [4178-4185]	0	1627.91	0	1.018	0.756	0.789	0.746	0.743	0.775	0.733	1.043	0.986	0.946											116	118.1	87.8	91.5	86.6							Not Found	High	High
	FALSE	High	[RK].AALQALR.[RK]	1xiTRAQ8plex [N-Term]		0.0588313	0.0044961	1	12	4	C0JYY2	C0JYY2 [526-532]	0	1046.66	0	0.885	0.998	0.862	1.094	1.127	0.974	1.235	0.864	1.096	1.268	1	1	1	1	1	1	1	1	1	1	103.3	91.5	103.1	89.1	113	0.63	1.23	2.28	1.17	2.59		High	High	Not Found
	FALSE	High	[K].YHWEHTGLTLR.[E]	1xiTRAQ8plex [N-Term]		0.0629216	0.0044961	1	4	1	C0JYY2	C0JYY2 [4088-4098]	0	1716.91	0	0.718	1.107	1.017	1.606	1.542	1.417	2.236	0.919	1.45	1.579											91.8	65.9	101.6	93.4	147.4							Not Found	Not Found	High
	FALSE	High	[K].VHELIER.[Y]	1xiTRAQ8plex [N-Term]		0.0636345	0.00559624	1	3	1	C0JYY2	C0JYY2 [2341-2347]	0	1199.7	0	0.776	0.773	0.878	1.251	0.997	1.132	1.613	1.136	1.618	1.424											106.9	82.9	82.6	93.9	133.7							Not Found	Not Found	High
	FALSE	High	[K].LSLPDFK.[E]	1xiTRAQ8plex [K7]; 1xiTRAQ8plex [N-Term]		0.0729432	0.006623	1	4	1	C0JYY2	C0JYY2 [3315-3321]	0	1427.87	0	0.966	0.808	0.859	0.985	0.836	0.889	1.02	1.063	1.219	1.147											108.3	104.6	87.5	93	106.6							Not Found	High	Not Found
	FALSE	High	[R].ILGEELGFASLHDLQLLGK.[L]	1xiTRAQ8plex [K19]; 1xiTRAQ8plex [N-Term]		0.0704799	0.006623	1	6	1	C0JYY2	C0JYY2 [779-797]	0	2661.54	0																															No Quan Values	Not Found	Not Found	High
	FALSE	High	[K].LLLMGAR.[T]	1xiTRAQ8plex [N-Term]		0.0729432	0.006623	1	4	1	C0JYY2	C0JYY2 [798-804]	0	1077.68	0	0.756	0.886	0.984	1.105	1.171	1.302	1.462	1.112	1.248	1.122											105.7	79.9	93.6	104	116.8							Not Found	High	Not Found
	FALSE	High	[R].FQFPGKPGIYTR.[E]	1xiTRAQ8plex [K6]; 1xiTRAQ8plex [N-Term]		0.0893605	0.00704416	1	5	1	C0JYY2	C0JYY2 [4202-4213]	0	2019.16	0	0.936	1.05	0.945	1.172	1.122	1.01	1.253	0.9	1.116	1.24											98	91.7	102.9	92.6	114.8							Not Found	High	Not Found
	FALSE	High	[K].FLDSNIK.[F]	1xiTRAQ8plex [K7]; 1xiTRAQ8plex [N-Term]		0.0809274	0.00704416	1	3	2	C0JYY2	C0JYY2 [1430-1436]	0	1444.86	0	0.899	1.023	0.864	0.953	1.138	0.961	1.059	0.845	0.931	1.102	1	1	1	1	1	1	1	1	1	1	105.5	94.9	107.9	91.2	100.5	11.44	0.97	4.61	6.67	0.12		High	High	Not Found
	FALSE	High	[K].MDMTFSK.[Q]	2xOxidation [M1; M3]; 1xiTRAQ8plex [K7]; 1xiTRAQ8plex [N-Term]		0.0813985	0.00704416	1	3	1	C0JYY2	C0JYY2 [1587-1593]	0	1499.77	0	0.868	0.961	0.88	0.971	1.107	1.015	1.119	0.916	1.011	1.103											106.9	92.7	102.6	94.1	103.7							Not Found	High	Not Found
	FALSE	High	[K].SLWDFLK.[L]	1xiTRAQ8plex [K7]; 1xiTRAQ8plex [N-Term]		0.098759	0.00859395	1	4	1	C0JYY2	C0JYY2 [3683-3689]	0	1516.9	0	0.883	1.051	0.982	0.871	1.19	1.111	0.986	0.934	0.829	0.888											104.4	92.2	109.8	102.5	91							Not Found	Not Found	High
High	Master Protein	V9HWA9	Epididymis secretory sperm binding protein Li 62p OS=Homo sapiens GN=HEL-S-62p PE=2 SV=1	0	528.723	61	86	283	86	1	1663	187	6.4	671.01	86	0	0.959	0.943	0.984	0.948	0.984	1.026	0.989	1.043	1.005	0.964	103.4	99.1	97.6	101.8	98.1	1.25	0.26	1.49	1.05	0.48	High	High	High	High	High	High	High	High	High	High	High	High	High
	Checked	Confidence	Annotated Sequence	Modifications	Modifications in Master Proteins	Qvality PEP	Qvality q-value	# Protein Groups	# Proteins	# PSMs	Master Protein Accessions	Positions in Master Proteins	# Missed Cleavages	Theo. MH+ [Da]	# Razor Quan Results	Abundance Ratio: (117) / (116)	Abundance Ratio: (118) / (116)	Abundance Ratio: (119) / (116)	Abundance Ratio: (121) / (116)	Abundance Ratio: (118) / (117)	Abundance Ratio: (119) / (117)	Abundance Ratio: (121) / (117)	Abundance Ratio: (119) / (118)	Abundance Ratio: (121) / (118)	Abundance Ratio: (121) / (119)	Abundance Ratio Adj. P-Value: (117) / (116)	Abundance Ratio Adj. P-Value: (118) / (116)	Abundance Ratio Adj. P-Value: (119) / (116)	Abundance Ratio Adj. P-Value: (121) / (116)	Abundance Ratio Adj. P-Value: (118) / (117)	Abundance Ratio Adj. P-Value: (119) / (117)	Abundance Ratio Adj. P-Value: (121) / (117)	Abundance Ratio Adj. P-Value: (119) / (118)	Abundance Ratio Adj. P-Value: (121) / (118)	Abundance Ratio Adj. P-Value: (121) / (119)	Abundances (Grouped): 116	Abundances (Grouped): 117	Abundances (Grouped): 118	Abundances (Grouped): 119	Abundances (Grouped): 121	Abundances (Grouped) CV [%]: 116	Abundances (Grouped) CV [%]: 117	Abundances (Grouped) CV [%]: 118	Abundances (Grouped) CV [%]: 119	Abundances (Grouped) CV [%]: 121	Quan Info	Found in Sample: [S1] F1: 116, Control	Found in Sample: [S2] F2: 116, Control	Found in Sample: [S3] F3: 116, Control
	FALSE	High	[R].ILLQGTPVAQMTEDAVDAER.[L]	1xiTRAQ8plex [N-Term]		2.26384e-05	0	1	2	5	V9HWA9	V9HWA9 [980-999]	0	2461.29	0	0.764	0.892	0.815	0.796	1.167	1.067	1.041	0.914	0.892	0.976											117.2	89.5	104.5	95.6	93.2							High	Not Found	Not Found
	FALSE	High	[R].ILLQGTPVAQMTEDAVDAER.[L]	1xOxidation [M11]; 1xiTRAQ8plex [N-Term]		0.000181823	0	1	2	2	V9HWA9	V9HWA9 [980-999]	0	2477.29	0	0.994	1.108	1.046	1.206	1.115	1.052	1.213	0.943	1.088	1.153											93.4	92.9	103.5	97.7	112.6							High	Not Found	Not Found
	FALSE	High	[K].KVEGTAFVIFGIQDGEQR.[I]	1xiTRAQ8plex [K1]; 1xiTRAQ8plex [N-Term]		0.000253559	0	1	2	6	V9HWA9	V9HWA9 [264-281]	1	2602.44	0	0.931	0.849	0.873	0.835	0.912	0.937	0.897	1.028	0.983	0.957	1	1	1	1	1	1	1	1	1	1	111.4	103.7	94.6	97.2	93	14.06	19.4	6.52	13.65	17.65		Not Found	High	High
	FALSE	High	[R].LVAYYTLIGASGQR.[E]	1xiTRAQ8plex [N-Term]		0.000415355	0	1	2	4	V9HWA9	V9HWA9 [531-544]	0	1816.03	0	0.884	0.85	0.894	0.422	0.961	1.01	0.477	1.052	0.496	0.472	1	1	1	1	1	1	1	1	1	1	123.5	109.2	104.9	110.3	52.1	0.5	0.31	4.69	1.21	11.44		High	High	Not Found
	FALSE	High	[R].IPIEDGSGEVVLSR.[K]	1xiTRAQ8plex [N-Term]		0.000287894	0	1	2	2	V9HWA9	V9HWA9 [291-304]	0	1774.99	0	0.899	0.861	0.97	0.935	0.957	1.078	1.04	1.127	1.087	0.965											107.2	96.4	92.3	103.9	100.3							High	Not Found	Not Found
	FALSE	High	[K].EYVLPSFEVIVEPTEK.[F]	1xiTRAQ8plex [K16]; 1xiTRAQ8plex [N-Term]		0.00036394	0	1	2	5	V9HWA9	V9HWA9 [226-241]	0	2487.38	0	0.949	0.906	0.899	0.866	0.954	0.947	0.912	0.992	0.956	0.964	1	1	1	1	1	1	1	1	1	1	108.2	102.7	98	97.3	93.7	13.52	3.27	1.97	6.54	7.35		High	High	High
	FALSE	High	[K].ENEGFTVTAEGK.[G]	1xiTRAQ8plex [K12]; 1xiTRAQ8plex [N-Term]		0.000154617	0	1	2	3	V9HWA9	V9HWA9 [1326-1337]	0	1890.01	0	0.844	0.789	0.839	1.067	0.935	0.995	1.264	1.064	1.352	1.271	1	1	1	1	1	1	1	1	1	1	110.2	92.9	86.9	92.5	117.5	11.46	23.64	24.28	14.13	36.32		High	High	Not Found
	FALSE	High	[K].GQGTLSVVTMYHAK.[A]	1xiTRAQ8plex [K14]; 1xiTRAQ8plex [N-Term]		2.32273e-05	0	1	2	3	V9HWA9	V9HWA9 [1338-1351]	0	2100.17	0	1.014	0.935	1.094	0.932	0.922	1.078	0.919	1.17	0.997	0.852	1	1	1	1	1	1	1	1	1	1	100.5	101.9	94	109.9	93.7	6.84	2.06	1.15	13.49	9.62		Not Found	High	High
	FALSE	High	[R].TVMVNIENPEGIPVK.[Q]	1xiTRAQ8plex [K15]; 1xiTRAQ8plex [N-Term]		0.000249952	0	1	3	6	V9HWA9	V9HWA9 [162-176]	0	2248.28	0	0.79	0.824	0.906	0.862	1.044	1.148	1.091	1.1	1.046	0.951	1	1	1	1	1	1	1	1	1	1	114.1	90.1	94	103.4	98.3	5.88	0.39	9.71	1.58	4.49		High	High	Not Found
	FALSE	High	[K].YFKPGMPFDLMVFVTNPDGSPAYR.[V]	1xiTRAQ8plex [K3]; 1xiTRAQ8plex [N-Term]		0.000395257	0	1	2	3	V9HWA9	V9HWA9 [363-386]	0	3357.73	0	0.824	0.901	1.175	0.555	1.094	1.427	0.673	1.305	0.616	0.472											112.3	92.4	101.1	131.9	62.3							Not Found	Not Found	High
	FALSE	High	[R].VPVAVQGEDTVQSLTQGDGVAK.[L]	1xiTRAQ8plex [K22]; 1xiTRAQ8plex [N-Term]		0.000397102	0	1	2	5	V9HWA9	V9HWA9 [387-408]	0	2806.54	0	1.013	1.003	1.048	1.022	0.99	1.035	1.009	1.045	1.019	0.975	1	1	1	1	1	1	1	1	1	1	98.3	99.6	98.6	103	100.5	18.88	9.03	17.4	8.04	18.46		High	High	Not Found
	FALSE	High	[K].VSHSEDDCLAFK.[V]	1xMethylthio [C8]; 1xiTRAQ8plex [K12]; 1xiTRAQ8plex [N-Term]	V9HWA9 1xMethylthio [C1458]	0.000273657	0	1	2	4	V9HWA9	V9HWA9 [1451-1462]	0	2005	0	1.079	1.008	0.944	0.997	0.934	0.875	0.924	0.937	0.99	1.056	1	1	1	1	1	1	1	1	1	1	99.5	107.3	100.2	93.9	99.2	5.31	1.58	3.55	2.35	1.22		Not Found	High	High
	FALSE	High	[K].QKPDGVFQEDAPVIHQEMIGGLR.[N]	1xiTRAQ8plex [K2]; 1xiTRAQ8plex [N-Term]		3.25378e-05	0	1	1	3	V9HWA9	V9HWA9 [1112-1134]	0	3172.7	0	1.153	1.029	0.937	1.152	0.892	0.813	0.999	0.911	1.119	1.229	1	1	1	1	1	1	1	1	1	1	94.9	109.4	97.6	88.9	109.3	5.58	2.93	6.76	10.56	5.21		Not Found	High	High
	FALSE	High	[R].NTLIIYLDK.[V]	1xiTRAQ8plex [K9]; 1xiTRAQ8plex [N-Term]		0.000541918	0	1	2	5	V9HWA9	V9HWA9 [1442-1450]	0	1701.04	0	1.235	1.192	0.966	1.004	0.964	0.782	0.813	0.81	0.843	1.04	1	1	1	1	1	1	1	1	1	1	92.6	114.5	110.4	89.5	93	8	0.37	12.82	9.74	2.55		High	High	High
	FALSE	High	[R].SYTVAIAGYALAQMGR.[L]	1xiTRAQ8plex [N-Term]		0.000276274	0	1	2	4	V9HWA9	V9HWA9 [1186-1201]	0	1976.06	0	1.019	0.541	0.759	0.522	0.531	0.745	0.512	1.402	0.964	0.687											130.2	132.6	70.5	98.8	67.9							Not Found	High	High
	FALSE	High	[K].RIPIEDGSGEVVLSR.[K]	1xiTRAQ8plex [N-Term]		8.25463e-05	0	1	2	3	V9HWA9	V9HWA9 [290-304]	1	1931.09	0	0.837	0.807	0.791	1.052	0.964	0.945	1.256	0.98	1.303	1.33	1	1	1	1	1	1	1	1	1	1	111.4	93.3	89.9	88.1	117.2	2.48	16.9	0.52	0.31	15.19		Not Found	High	High
	FALSE	High	[K].SLYVSATVILHSGSDMVQAER.[S]	1xiTRAQ8plex [N-Term]		0.000155364	0	1	2	1	V9HWA9	V9HWA9 [323-343]	0	2567.34	0	1.216	0.674	0.896	0.813	0.554	0.737	0.668	1.328	1.205	0.907											108.7	132.2	73.3	97.4	88.4							Not Found	Not Found	High
	FALSE	High	[R].SNLDEDIIAEENIVSR.[S]	1xiTRAQ8plex [N-Term]		1.15921e-05	0	1	1	6	V9HWA9	V9HWA9 [749-764]	0	2121.1	0	1.018	1.098	0.892	0.859	1.078	0.876	0.843	0.812	0.782	0.963	1	1	1	1	1	1	1	1	1	1	102.7	104.6	112.8	91.6	88.2	0.26	1.04	12.94	6.28	15.81		High	High	High
	FALSE	High	[K].SSLSVPYVIVPLK.[T]	1xiTRAQ8plex [K13]; 1xiTRAQ8plex [N-Term]		0.000711262	0	1	1	6	V9HWA9	V9HWA9 [892-904]	0	2010.25	0	1.026	0.741	0.927	0.726	0.723	0.904	0.708	1.25	0.98	0.784	1	1	1	1	1	1	1	1	1	1	113.1	116	83.9	104.8	82.2	8.67	13.44	25.36	2.54	32.83		High	High	High
	FALSE	High	[R].SEETKENEGFTVTAEGK.[G]	2xiTRAQ8plex [K5; K17]; 1xiTRAQ8plex [N-Term]		0.000119215	0	1	2	2	V9HWA9	V9HWA9 [1321-1337]	1	2768.47	0	0.974	0.768	0.821	0.528	0.788	0.842	0.542	1.069	0.688	0.644											122.2	119.1	93.9	100.3	64.5							Not Found	High	High
	FALSE	High	[R].SGIPIVTSPYQIHFTK.[T]	1xiTRAQ8plex [K16]; 1xiTRAQ8plex [N-Term]		0.000700682	0	1	2	3	V9HWA9	V9HWA9 [344-359]	0	2396.38	0	0.938	0.75	0.941	0.913	0.799	1.003	0.973	1.255	1.217	0.97	1	1	1	1	1	1	1	1	1	1	110.1	103.3	82.6	103.6	100.5	11.43	10.52	22.28	3.09	1.69		Not Found	High	High
	FALSE	High	[K].SGSDEVQVGQQR.[T]	1xiTRAQ8plex [N-Term]		0.00040771	0	1	3	5	V9HWA9	V9HWA9 [1571-1582]	0	1593.81	0	0.854	0.859	1	0.99	1.006	1.171	1.159	1.164	1.152	0.99	1	1	1	1	1	1	1	1	1	1	106.3	90.8	91.3	106.3	105.3	3.44	8.84	10	4.83	12.9		High	High	High
	FALSE	High	[K].DYAGVFSDAGLTFTSSSGQQTAQR.[A]	1xiTRAQ8plex [N-Term]		0.000118452	0	1	2	2	V9HWA9	V9HWA9 [634-657]	0	2798.35	0																															No Quan Values	High	High	Not Found
	FALSE	High	[K].AGDFLEANYMNLQR.[S]	1xiTRAQ8plex [N-Term]		0.000354949	0	1	2	3	V9HWA9	V9HWA9 [1172-1185]	0	1945.97	0	0.981	1.031	0.886	0.9	1.051	0.903	0.917	0.859	0.873	1.016	1	1	1	1	1	1	1	1	1	1	104.2	102.2	107.5	92.3	93.8	1.59	0.28	9.84	10.02	2.89		High	High	Not Found
	FALSE	High	[K].EDIPPADLSDQVPDTESETR.[I]	1xiTRAQ8plex [N-Term]		6.9075e-05	0	1	2	11	V9HWA9	V9HWA9 [960-979]	0	2518.21	0	0.59	0.668	0.596	1.042	1.131	1.01	1.766	0.893	1.561	1.748											128.4	75.7	85.7	76.5	133.7							High	Not Found	Not Found
	FALSE	High	[K].DTWVEHWPEEDECQDEENQK.[Q]	1xMethylthio [C13]; 1xiTRAQ8plex [K20]; 1xiTRAQ8plex [N-Term]	V9HWA9 1xMethylthio [C1637]	4.11964e-05	0	1	2	3	V9HWA9	V9HWA9 [1625-1644]	0	3200.4	0	0.562	1.124	1.162	0.963	2.002	2.069	1.715	1.033	0.857	0.829											103.9	58.4	116.9	120.8	100.1							Not Found	High	Not Found
	FALSE	High	[K].DICEEQVNSLPGSITK.[A]	1xMethylthio [C3]; 1xiTRAQ8plex [K16]; 1xiTRAQ8plex [N-Term]	V9HWA9 1xMethylthio [C1158]	0.000138186	0	1	2	4	V9HWA9	V9HWA9 [1156-1171]	0	2387.24	0	0.91	1.37	1.187	1.076	1.505	1.304	1.182	0.867	0.786	0.906	1	1	1	1	1	1	1	1	1	1	90.2	82.1	123.6	107.1	97.1	3.59	7.92	1.63	9.07	8.71		High	High	Not Found
	FALSE	High	[R].CAEENCFIQK.[S]	2xMethylthio [C1; C6]; 1xiTRAQ8plex [K10]; 1xiTRAQ8plex [N-Term]	V9HWA9 2xMethylthio [C1513; C1518]	0.000638837	0	1	1	3	V9HWA9	V9HWA9 [1513-1522]	0	1884.89	0	1.656	3.619	3.138	3.63	2.185	1.894	2.191	0.867	1.003	1.157											38.3	63.5	138.7	120.3	139.1							High	High	Not Found
	FALSE	High	[K].ACEPGVDYVYK.[T]	1xMethylthio [C2]; 1xiTRAQ8plex [K11]; 1xiTRAQ8plex [N-Term]	V9HWA9 1xMethylthio [C1537]	0.000290181	0	1	3	3	V9HWA9	V9HWA9 [1536-1546]	0	1897.96	0	0.945	1.221	1.201	0.905	1.292	1.271	0.959	0.984	0.742	0.754	1	1	1	1	1	1	1	1	1	1	94.8	89.6	115.8	113.9	85.9	0.98	1.29	1.29	0.9	2.67		High	High	Not Found
	FALSE	High	[K].QELSEAEQATR.[T]	1xiTRAQ8plex [N-Term]		0.00143011	0.000802876	1	2	4	V9HWA9	V9HWA9 [429-439]	0	1565.81	0	0.865	0.704	0.747	1.02	0.814	0.864	1.179	1.061	1.448	1.365	1	1	1	1	1	1	1	1	1	1	115.3	99.7	81.2	86.2	117.6	14.31	27.66	13.46	14.77	17.66		High	High	Not Found
	FALSE	High	[K].AAVYHHFISDGVR.[K]	1xiTRAQ8plex [N-Term]		0.00265317	0.000802876	1	2	1	V9HWA9	V9HWA9 [914-926]	0	1775.95	0	1.032	0.972	1.037	1.219	0.942	1.005	1.181	1.067	1.254	1.175											95.1	98.1	92.4	98.6	115.8							Not Found	Not Found	High
	FALSE	High	[K].NTMILEICTR.[Y]	1xMethylthio [C8]; 1xiTRAQ8plex [N-Term]	V9HWA9 1xMethylthio [C1389]	0.00616466	0.000802876	1	2	1	V9HWA9	V9HWA9 [1382-1391]	0	1543.79	0	0.849	1.088	1.121	1.211	1.282	1.321	1.427	1.03	1.113	1.08											94.9	80.5	103.3	106.4	114.9							Not Found	Not Found	High
	FALSE	High	[R].QGALELIK.[K]	1xiTRAQ8plex [K8]; 1xiTRAQ8plex [N-Term]		0.00260279	0.000802876	1	2	2	V9HWA9	V9HWA9 [1043-1050]	0	1479.94	0	0.937	0.924	0.923	0.877	0.986	0.985	0.936	0.999	0.95	0.951	1	1	1	1	1	1	1	1	1	1	107.3	100.5	99.1	99	94.1	11.67	5.51	10.38	0.79	2.66		High	High	Not Found
	FALSE	High	[R].AYYENSPQQVFSTEFEVK.[E]	1xiTRAQ8plex [K18]; 1xiTRAQ8plex [N-Term]		0.000934314	0.000802876	1	3	3	V9HWA9	V9HWA9 [208-225]	0	2774.41	0	0.851	0.86	1.159	1.974	1.01	1.361	2.319	1.348	2.297	1.704											85.6	72.8	73.5	99.2	168.9							High	High	Not Found
	FALSE	High	[R].QPSSAFAAFVK.[R]	1xiTRAQ8plex [K11]; 1xiTRAQ8plex [N-Term]		0.00448168	0.000802876	1	2	3	V9HWA9	V9HWA9 [1061-1071]	0	1761.02	0	0.923	0.88	0.962	0.919	0.953	1.042	0.996	1.093	1.045	0.955	1	1	1	1	1	1	1	1	1	1	106.8	98.5	93.9	102.7	98.1	3.9	1.71	7.72	5.42	10.52		High	High	Not Found
	FALSE	High	[R].QPVPGQQMTLK.[I]	1xiTRAQ8plex [K11]; 1xiTRAQ8plex [N-Term]		0.00289335	0.000802876	1	2	5	V9HWA9	V9HWA9 [574-584]	0	1835.07	0	0.893	0.84	1.068	0.949	0.941	1.196	1.063	1.272	1.13	0.889	1	1	1	1	1	1	1	1	1	1	105.3	94	88.4	112.4	99.9	6.77	1.92	0.94	1.34	11.25		High	High	Not Found
	FALSE	High	[K].IWDVVEK.[A]	1xiTRAQ8plex [K7]; 1xiTRAQ8plex [N-Term]		0.00414683	0.000802876	1	2	1	V9HWA9	V9HWA9 [616-622]	0	1496.89	0	0.849	0.922	1.045	0.851	1.086	1.231	1.002	1.134	0.923	0.814											107.1	91	98.8	112	91.1							Not Found	High	Not Found
	FALSE	High	[K].LSINTHPSQKPLSITVR.[T]	1xiTRAQ8plex [K10]; 1xiTRAQ8plex [N-Term]		0.00319255	0.000802876	1	2	1	V9HWA9	V9HWA9 [409-425]	0	2499.49	0	1.086	0.764	1.142	1.202	0.703	1.051	1.106	1.496	1.575	1.052											96.3	104.6	73.5	110	115.7							Not Found	Not Found	High
	FALSE	High	[R].SEFPESWLWNVEDLKEPPK.[N]	2xiTRAQ8plex [K15; K19]; 1xiTRAQ8plex [N-Term]		0.000777731	0.000802876	1	1	3	V9HWA9	V9HWA9 [765-783]	1	3242.75	0	1.145	1.403	0.868	0.609	1.225	0.758	0.531	0.619	0.434	0.701											99.5	114	139.6	86.4	60.6							Not Found	High	Not Found
	FALSE	High	[R].TVMVNIENPEGIPVK.[Q]	1xOxidation [M3]; 1xiTRAQ8plex [K15]; 1xiTRAQ8plex [N-Term]		0.000817086	0.000802876	1	3	3	V9HWA9	V9HWA9 [162-176]	0	2264.28	0	0.756	0.829	1.046	0.909	1.096	1.383	1.202	1.262	1.097	0.869											110.2	83.3	91.3	115.2	100.1							High	Not Found	Not Found
	FALSE	High	[K].AKDQLTCNK.[F]	1xMethylthio [C7]; 2xiTRAQ8plex [K2; K9]; 1xiTRAQ8plex [N-Term]	V9HWA9 1xMethylthio [C1358]	0.00475539	0.000802876	1	2	3	V9HWA9	V9HWA9 [1352-1360]	1	1979.12	0	0.972	1.037	1.205	0.743	1.067	1.24	0.765	1.162	0.717	0.617	1	1	1	1	1	1	1	1	1	1	100.9	98	104.6	121.6	75	2.33	8.89	2.29	4.53	4.22		Not Found	High	High
	FALSE	High	[K].VTIKPAPETEK.[R]	2xiTRAQ8plex [K4; K11]; 1xiTRAQ8plex [N-Term]		0.00102478	0.000802876	1	1	4	V9HWA9	V9HWA9 [1365-1375]	0	2125.3	0	1.051	0.769	0.842	0.757	0.732	0.802	0.72	1.095	0.984	0.899	1	1	1	1	1	1	1	1	1	1	113.2	118.9	87	95.3	85.6	8.29	3.84	6.76	16.36	8.89		Not Found	High	High
	FALSE	High	[K].TIYTPGSTVLYR.[I]	1xiTRAQ8plex [N-Term]		0.0037485	0.000802876	1	3	3	V9HWA9	V9HWA9 [137-148]	0	1674.94	0	1.221	1.072	0.933	1.545	0.878	0.764	1.265	0.87	1.441	1.656	1	1	1	1	1	1	1	1	1	1	86.7	105.8	92.9	80.8	133.9	15.16	18.87	13.87	5.45	30.56		High	High	Not Found
	FALSE	High	[K].AGDFLEANYMNLQR.[S]	1xOxidation [M10]; 1xiTRAQ8plex [N-Term]		0.000940484	0.000802876	1	2	2	V9HWA9	V9HWA9 [1172-1185]	0	1961.97	0	1.086	1.084	1.047	0.69	0.999	0.964	0.636	0.966	0.636	0.659											101.9	110.6	110.5	106.7	70.3							High	Not Found	Not Found
	FALSE	High	[K].VLLDGVQNPR.[A]	1xiTRAQ8plex [N-Term]		0.00101255	0.000802876	1	2	7	V9HWA9	V9HWA9 [306-315]	0	1414.83	0	0.78	0.918	0.918	1.111	1.177	1.178	1.425	1	1.211	1.21	1	1	1	1	1	1	1	1	1	1	105.8	82.5	97.1	97.1	117.5	1.47	1.06	0.84	3.44	5.59		High	High	Not Found
	FALSE	High	[K].VEGTAFVIFGIQDGEQR.[I]	1xiTRAQ8plex [N-Term]		0.00299439	0.000802876	1	2	2	V9HWA9	V9HWA9 [265-281]	0	2170.14	0	0.766	0.879	1.368	2.543	1.146	1.785	3.318	1.557	2.895	1.859											76.3	58.5	67	104.3	193.9							Not Found	High	Not Found
	FALSE	High	[K].VHQYFNVELIQPGAVK.[V]	1xiTRAQ8plex [K16]; 1xiTRAQ8plex [N-Term]		0.000778923	0.000802876	1	2	3	V9HWA9	V9HWA9 [1463-1478]	0	2450.4	0	1.011	1.142	1.162	1.009	1.13	1.15	0.998	1.017	0.883	0.868	1	1	1	1	1	1	1	1	1	1	93.9	94.9	107.3	109.1	94.7	28.65	6.04	27.24	25.23	25.49		Not Found	High	High
	FALSE	High	[R].VELLHNPAFCSLATTK.[R]	1xMethylthio [C10]; 1xiTRAQ8plex [K16]; 1xiTRAQ8plex [N-Term]	V9HWA9 1xMethylthio [C873]	0.00146325	0.000802876	1	1	2	V9HWA9	V9HWA9 [864-879]	0	2398.31	0	1.117	1.41	1.37	1.465	1.262	1.227	1.312	0.972	1.039	1.069	1	1	1	1	1	1	1	1	1	1	78.6	87.8	110.8	107.7	115.2	9.59	16.93	4.64	8.47	22.72		Not Found	High	High
	FALSE	High	[K].VYAYYNLEESCTR.[F]	1xMethylthio [C11]; 1xiTRAQ8plex [N-Term]	V9HWA9 1xMethylthio [C1489]	0.000928203	0.000802876	1	1	2	V9HWA9	V9HWA9 [1479-1491]	0	1960.91	0	1.224	1.337	1.13	1.973	1.092	0.923	1.612	0.845	1.476	1.746											75	91.8	100.3	84.8	148							Not Found	High	Not Found
	FALSE	High	[R].VVLVAVDK.[G]	1xiTRAQ8plex [K8]; 1xiTRAQ8plex [N-Term]		0.00357889	0.000802876	1	2	3	V9HWA9	V9HWA9 [593-600]	0	1450.95	0	0.8	0.82	0.862	0.746	1.026	1.078	0.932	1.051	0.909	0.865	1	1	1	1	1	1	1	1	1	1	118.3	94.6	97	102	88.2	4.05	2.55	0.11	8.66	1.99		High	High	Not Found
	FALSE	High	[R].SEFPESWLWNVEDLK.[E]	1xiTRAQ8plex [K15]; 1xiTRAQ8plex [N-Term]		0.00113749	0.000802876	1	1	2	V9HWA9	V9HWA9 [765-779]	0	2487.3	0																															No Quan Values	Not Found	High	Not Found
	FALSE	High	[K].VQLSNDFDEYIMAIEQTIK.[S]	1xiTRAQ8plex [K19]; 1xiTRAQ8plex [N-Term]		0.000993776	0.000802876	1	3	5	V9HWA9	V9HWA9 [1552-1570]	0	2865.52	0																															No Quan Values	Not Found	High	High
	FALSE	High	[K].TGLQEVEVK.[A]	1xiTRAQ8plex [K9]; 1xiTRAQ8plex [N-Term]		0.000920646	0.000802876	1	2	4	V9HWA9	V9HWA9 [905-913]	0	1610.96	0	1.183	1.095	0.988	1.19	0.926	0.836	1.006	0.902	1.086	1.204	1	1	1	1	1	1	1	1	1	1	91.6	108.4	100.4	90.6	109	6.7	4.73	0.23	6.25	5.91		High	High	Not Found
	FALSE	High	[R].APSTWLTAYVVK.[V]	1xiTRAQ8plex [K12]; 1xiTRAQ8plex [N-Term]		0.00312761	0.000802876	1	2	2	V9HWA9	V9HWA9 [1073-1084]	0	1944.14	0	2.816	0.951	0.88	1.04	0.338	0.313	0.369	0.925	1.093	1.181											74.8	210.5	71.1	65.8	77.7							Not Found	High	Not Found
	FALSE	High	[R].SYTVAIAGYALAQMGR.[L]	1xOxidation [M14]; 1xiTRAQ8plex [N-Term]		0.0013347	0.000802876	1	2	1	V9HWA9	V9HWA9 [1186-1201]	0	1992.05	0																															No Quan Values	Not Found	High	Not Found
	FALSE	High	[R].EGVQKEDIPPADLSDQVPDTESETR.[I]	1xiTRAQ8plex [K5]; 1xiTRAQ8plex [N-Term]		0.00115002	0.000802876	1	2	1	V9HWA9	V9HWA9 [955-979]	1	3363.7	0	1.094	0.928	1.087	1.022	0.849	0.994	0.935	1.172	1.102	0.94											97.4	106.6	90.4	105.9	99.6							Not Found	High	Not Found
	FALSE	High	[R].EVVADSVWVDVK.[D]	1xiTRAQ8plex [K12]; 1xiTRAQ8plex [N-Term]		0.000960958	0.000802876	1	2	2	V9HWA9	V9HWA9 [545-556]	0	1954.11	0	0.992	0.998	0.986	0.999	1.006	0.993	1.007	0.988	1.001	1.013											100.5	99.7	100.3	99.1	100.4							Not Found	High	Not Found
	FALSE	High	[K].FVTVQATFGTQVVEK.[V]	1xiTRAQ8plex [K15]; 1xiTRAQ8plex [N-Term]		0.0034609	0.000802876	1	4	2	V9HWA9	V9HWA9 [105-119]	0	2262.3	0	1.029	2.75	1.637	2.456	2.674	1.592	2.388	0.595	0.893	1.5											56.4	58	155	92.3	138.4							Not Found	High	High
	FALSE	High	[K].GYTQQLAFR.[Q]	1xiTRAQ8plex [N-Term]		0.0020246	0.000802876	1	2	4	V9HWA9	V9HWA9 [1052-1060]	0	1387.76	0	0.99	0.811	0.91	0.944	0.819	0.919	0.954	1.123	1.165	1.038	1	1	1	1	1	1	1	1	1	1	107.4	106.3	87.1	97.8	101.4	0.9	6.15	2.03	6.36	2.37		High	High	Not Found
	FALSE	High	[K].DSCVGSLVVK.[S]	1xMethylthio [C3]; 1xiTRAQ8plex [K10]; 1xiTRAQ8plex [N-Term]	V9HWA9 1xMethylthio [C559]	0.00105912	0.000802876	1	2	2	V9HWA9	V9HWA9 [557-566]	0	1660.92	0	0.963	1.259	1.21	1.108	1.307	1.256	1.15	0.961	0.88	0.916											90.2	86.9	113.7	109.2	100							High	Not Found	Not Found
	FALSE	High	[K].KQELSEAEQATR.[T]	1xiTRAQ8plex [K1]; 1xiTRAQ8plex [N-Term]		0.000970631	0.000802876	1	2	6	V9HWA9	V9HWA9 [428-439]	1	1998.11	0	0.849	0.808	0.89	0.875	0.951	1.048	1.03	1.102	1.083	0.983	1	1	1	1	1	1	1	1	1	1	113.1	96.1	91.3	100.6	98.9	3.11	2.15	3.91	13.53	15.76		Not Found	High	High
	FALSE	High	[K].KLVLSSEK.[T]	2xiTRAQ8plex [K1; K8]; 1xiTRAQ8plex [N-Term]		0.00288514	0.000802876	1	4	1	V9HWA9	V9HWA9 [66-73]	1	1816.17	0	0.783	0.907	1.024	0.767	1.158	1.308	0.98	1.13	0.846	0.749											111.6	87.4	101.2	114.3	85.6							Not Found	Not Found	High
	FALSE	High	[K].KGYTQQLAFR.[Q]	1xiTRAQ8plex [K1]; 1xiTRAQ8plex [N-Term]		0.00306445	0.000802876	1	2	3	V9HWA9	V9HWA9 [1051-1060]	1	1820.06	0	0.932	0.967	1.041	0.866	1.038	1.117	0.93	1.076	0.896	0.832	1	1	1	1	1	1	1	1	1	1	104	96.9	100.6	108.3	90.1	4.83	13.47	2.75	1.24	10.53		Not Found	High	High
	FALSE	High	[R].FISLGEACK.[K]	1xMethylthio [C8]; 1xiTRAQ8plex [K9]; 1xiTRAQ8plex [N-Term]	V9HWA9 1xMethylthio [C720]	0.00593209	0.000802876	1	2	2	V9HWA9	V9HWA9 [713-721]	0	1621.89	0	0.593	1.062	0.896	0.662	1.789	1.509	1.115	0.843	0.623	0.739											118.7	70.4	126	106.3	78.5							High	High	Not Found
	FALSE	High	[K].DSITTWEILAVSMSDK.[K]	1xiTRAQ8plex [K16]; 1xiTRAQ8plex [N-Term]		0.00140098	0.000802876	1	1	2	V9HWA9	V9HWA9 [797-812]	0	2404.29	0																															No Quan Values	Not Found	Not Found	High
	FALSE	High	[R].HQQTVTIPPK.[S]	1xiTRAQ8plex [K10]; 1xiTRAQ8plex [N-Term]		0.00170435	0.000802876	1	1	7	V9HWA9	V9HWA9 [882-891]	0	1757.05	0	0.992	0.861	0.892	1.023	0.868	0.9	1.032	1.036	1.188	1.147	1	1	1	1	1	1	1	1	1	1	104.9	104	90.3	93.6	107.3	14.29	8.61	6.13	8.09	10.14		Not Found	High	High
	FALSE	High	[K].GLEVTITAR.[F]	1xiTRAQ8plex [N-Term]		0.00416014	0.000802876	1	2	5	V9HWA9	V9HWA9 [250-258]	0	1263.76	0	0.902	0.852	0.895	1.011	0.944	0.992	1.121	1.051	1.187	1.129	1	1	1	1	1	1	1	1	1	1	107.3	96.8	91.4	96.1	108.5	2.88	2.46	3.83	2.42	3.96		High	High	Not Found
	FALSE	High	[R].EPGQDLVVLPLSITTDFIPSFR.[L]	1xiTRAQ8plex [N-Term]		0.000775354	0.000802876	1	2	1	V9HWA9	V9HWA9 [509-530]	0	2748.51	0																															No Quan Values	Not Found	Not Found	Not Found
	FALSE	High	[K].FYYIYNEK.[G]	1xiTRAQ8plex [K8]; 1xiTRAQ8plex [N-Term]		0.00424112	0.000802876	1	2	5	V9HWA9	V9HWA9 [242-249]	0	1747.95	0	0.947	0.926	1.023	1.045	0.978	1.08	1.103	1.105	1.128	1.021	1	1	1	1	1	1	1	1	1	1	101.2	95.9	93.7	103.5	105.7	5.88	7.39	7.01	4.92	12.18		High	High	High
	FALSE	High	[R].IFTVNHK.[L]	1xiTRAQ8plex [K7]; 1xiTRAQ8plex [N-Term]		0.00220432	0.000802876	1	3	2	V9HWA9	V9HWA9 [149-155]	0	1466.89	0	0.886	0.929	0.868	0.942	1.049	0.98	1.063	0.935	1.014	1.085											108.1	95.8	100.4	93.9	101.8							Not Found	High	High
	FALSE	High	[R].QPVPGQQMTLK.[I]	1xOxidation [M8]; 1xiTRAQ8plex [K11]; 1xiTRAQ8plex [N-Term]		0.00636306	0.00154908	1	2	2	V9HWA9	V9HWA9 [574-584]	0	1851.06	0	0.958	0.91	1.073	0.992	0.95	1.12	1.036	1.178	1.09	0.925	1	1	1	1	1	1	1	1	1	1	101.3	97.1	92.3	108.7	100.6	3.61	3.92	3.7	3.07	0.07		High	High	Not Found
	FALSE	High	[R].SVQLTEK.[R]	1xiTRAQ8plex [K7]; 1xiTRAQ8plex [N-Term]		0.00766868	0.00154908	1	2	2	V9HWA9	V9HWA9 [672-678]	0	1412.86	0	0.991	1.092	1.123	1.053	1.102	1.134	1.063	1.028	0.964	0.938	1	1	1	1	1	1	1	1	1	1	95.1	94.2	103.8	106.8	100.1	11.19	2.2	2.52	3.53	13.83		Not Found	High	High
	FALSE	High	[R].IHWESASLLR.[S]	1xiTRAQ8plex [N-Term]		0.00933053	0.00353956	1	2	2	V9HWA9	V9HWA9 [1311-1320]	0	1515.86	0	0.952	0.779	1.057	0.984	0.818	1.11	1.033	1.358	1.264	0.931											104.8	99.8	81.6	110.8	103.1							Not Found	Not Found	High
	FALSE	High	[K].QLYNVEATSYALLALLQLK.[D]	1xiTRAQ8plex [K19]; 1xiTRAQ8plex [N-Term]		0.012194	0.00353956	1	1	1	V9HWA9	V9HWA9 [1226-1244]	0	2759.62	0																															No Quan Values	Not Found	Not Found	High
	FALSE	High	[K].LMNIFLK.[D]	1xiTRAQ8plex [K7]; 1xiTRAQ8plex [N-Term]		0.0114153	0.00353956	1	1	2	V9HWA9	V9HWA9 [790-796]	0	1486.93	0	1.028	1.1	1.082	0.951	1.07	1.053	0.925	0.983	0.864	0.879											96.9	99.6	106.6	104.8	92.1							Not Found	Not Found	High
	FALSE	High	[R].YYTYLIMNK.[G]	1xiTRAQ8plex [K9]; 1xiTRAQ8plex [N-Term]		0.0114595	0.00353956	1	2	3	V9HWA9	V9HWA9 [489-497]	0	1817.01	0	0.844	0.778	0.931	0.88	0.922	1.103	1.043	1.196	1.131	0.945	1	1	1	1	1	1	1	1	1	1	112.8	95.2	87.8	105	99.2	5.7	11.44	10.73	0.36	8.35		Not Found	High	High
	FALSE	High	[K].ADIGCTPGSGK.[D]	1xMethylthio [C5]; 1xiTRAQ8plex [K11]; 1xiTRAQ8plex [N-Term]	V9HWA9 1xMethylthio [C627]	0.00943627	0.00353956	1	2	3	V9HWA9	V9HWA9 [623-633]	0	1659.87	0	0.833	1.135	1.239	1.344	1.363	1.488	1.613	1.092	1.184	1.085	1	1	1	1	1	1	1	1	1	1	90.1	75	102.2	111.6	121	4.52	9.77	0.23	10.44	12.11		High	High	Not Found
	FALSE	High	[R].GDQDATMSILDISMMTGFAPDTDDLK.[Q]	1xiTRAQ8plex [K26]; 1xiTRAQ8plex [N-Term]		0.0401407	0.00403244	1	2	2	V9HWA9	V9HWA9 [1394-1419]	0	3396.65	0																															No Quan Values	Not Found	High	Not Found
	FALSE	High	[K].YFKPGMPFDLMVFVTNPDGSPAYR.[V]	1xOxidation [M6]; 1xiTRAQ8plex [K3]; 1xiTRAQ8plex [N-Term]		0.0186173	0.00403244	1	2	1	V9HWA9	V9HWA9 [363-386]	0	3373.72	0																															No Quan Values	Not Found	Not Found	High
	FALSE	High	[K].WLILEK.[Q]	1xiTRAQ8plex [K6]; 1xiTRAQ8plex [N-Term]		0.032968	0.00403244	1	1	2	V9HWA9	V9HWA9 [1106-1111]	0	1409.9	0	1.282	1.162	0.842	1.141	0.906	0.657	0.89	0.725	0.982	1.355	1	1	1	1	1	1	1	1	1	1	92.2	118.1	107	77.6	105.1	7.03	0.01	7.56	6.82	3.48		Not Found	High	High
	FALSE	High	[R].FYHPEKEDGK.[L]	2xiTRAQ8plex [K6; K10]; 1xiTRAQ8plex [N-Term]		0.03447	0.00403244	1	1	1	V9HWA9	V9HWA9 [1492-1501]	1	2162.2	0	1.165	1.052	1.17	0.646	0.903	1.004	0.554	1.112	0.614	0.552											99.3	115.8	104.5	116.3	64.1							Not Found	Not Found	High
	FALSE	High	[R].AEDLVGK.[S]	1xiTRAQ8plex [K7]; 1xiTRAQ8plex [N-Term]		0.0250306	0.00403244	1	2	2	V9HWA9	V9HWA9 [316-322]	0	1339.8	0	0.78	0.877	0.903	0.852	1.125	1.158	1.093	1.03	0.972	0.944											113.3	88.4	99.4	102.4	96.6							Not Found	High	Not Found
	FALSE	High	[R].KVLLDGVQNPR.[A]	1xiTRAQ8plex [K1]; 1xiTRAQ8plex [N-Term]		0.036059	0.00403244	1	2	2	V9HWA9	V9HWA9 [305-315]	1	1847.13	0	0.883	0.9	0.971	1.075	1.019	1.099	1.217	1.079	1.194	1.107											103.6	91.4	93.2	100.5	111.3							Not Found	Not Found	High
	FALSE	High	[K].QKPDGVFQEDAPVIHQEMIGGLR.[N]	1xOxidation [M18]; 1xiTRAQ8plex [K2]; 1xiTRAQ8plex [N-Term]		0.028386	0.00403244	1	1	1	V9HWA9	V9HWA9 [1112-1134]	0	3188.7	0	1.247	0.662	0.775	0.885	0.531	0.622	0.71	1.17	1.336	1.142											109.4	136.4	72.5	84.8	96.8							Not Found	Not Found	High
	FALSE	High	[K].DMALTAFVLISLQEAK.[D]	1xiTRAQ8plex [K16]; 1xiTRAQ8plex [N-Term]		0.0223561	0.00403244	1	2	1	V9HWA9	V9HWA9 [1140-1155]	0	2358.36	0																															No Quan Values	Not Found	Not Found	High
	FALSE	High	[K].DSITTWEILAVSMSDK.[K]	1xOxidation [M13]; 1xiTRAQ8plex [K16]; 1xiTRAQ8plex [N-Term]		0.03447	0.00403244	1	1	1	V9HWA9	V9HWA9 [797-812]	0	2420.28	0																															No Quan Values	Not Found	High	Not Found
	FALSE	High	[K].LVLSSEK.[TL]	1xiTRAQ8plex [K7]; 1xiTRAQ8plex [N-Term]		0.0212929	0.00403244	1	5	4	V9HWA9	V9HWA9 [67-73]	0	1383.87	0	0.88	0.895	1.003	0.959	1.016	1.139	1.09	1.121	1.073	0.957	1	1	1	1	1	1	1	1	1	1	105.6	92.9	94.4	105.8	101.3	0.62	6.78	2.88	3.45	6.49		High	High	Not Found
	FALSE	High	[K].DFDFVPPVVR.[W]	1xiTRAQ8plex [N-Term]		0.0219619	0.00403244	1	1	3	V9HWA9	V9HWA9 [1245-1254]	0	1494.83	0	1.327	1.105	0.923	1.017	0.833	0.696	0.767	0.835	0.92	1.102	1	1	1	1	1	1	1	1	1	1	93.1	123.5	102.9	85.9	94.7	2.26	13.63	0.28	0.41	16.21		High	High	Not Found
	FALSE	High	[R].TFISPIK.[C]	1xiTRAQ8plex [K7]; 1xiTRAQ8plex [N-Term]		0.0148756	0.00403244	1	3	4	V9HWA9	V9HWA9 [1583-1589]	0	1413.89	0	0.956	0.891	1.019	0.748	0.932	1.066	0.783	1.144	0.84	0.734	1	1	1	1	1	1	1	1	1	1	108.3	103.6	96.5	110.4	81.1	6.01	0.88	2.83	2.96	1.75		High	High	Not Found
	FALSE	High	[R].ISLPESLK.[R]	1xiTRAQ8plex [K8]; 1xiTRAQ8plex [N-Term]		0.0496158	0.00403244	1	2	4	V9HWA9	V9HWA9 [282-289]	0	1494.94	0	0.822	0.888	0.898	0.802	1.081	1.093	0.976	1.011	0.903	0.894	1	1	1	1	1	1	1	1	1	1	113.4	93.2	100.7	101.8	91	7.24	0.23	2.17	1.98	8.98		High	High	Not Found
	FALSE	High	[K].SDDKVTLEER.[L]	1xiTRAQ8plex [K4]; 1xiTRAQ8plex [N-Term]		0.0126313	0.00403244	1	2	2	V9HWA9	V9HWA9 [1523-1532]	1	1800	0	0.832	0.816	1.057	0.828	0.98	1.271	0.995	1.296	1.015	0.783	1	1	1	1	1	1	1	1	1	1	110.3	91.8	90	116.6	91.3	5.23	5.3	5.57	9.87	29.15		Not Found	High	High
	FALSE	High	[R].AVLYNYR.[Q]	1xiTRAQ8plex [N-Term]		0.0436414	0.00403244	1	1	2	V9HWA9	V9HWA9 [849-855]	0	1202.68	0	1.216	0.847	0.895	0.502	0.697	0.736	0.413	1.056	0.593	0.561	1	1	1	1	1	1	1	1	1	1	112.1	136.3	95	100.4	56.3	1.74	0.91	2.66	9.01	25.82		High	High	Not Found
	FALSE	High	[K].GVFVLNK.[K]	1xiTRAQ8plex [K7]; 1xiTRAQ8plex [N-Term]		0.0189381	0.00403244	1	2	3	V9HWA9	V9HWA9 [601-607]	0	1384.88	0	0.934	0.832	1.011	0.801	0.891	1.083	0.858	1.214	0.963	0.793	1	1	1	1	1	1	1	1	1	1	109.2	102	90.9	110.4	87.5	0.86	1.27	0.76	0.07	1.68		High	High	Not Found
	FALSE	High	[K].SGQSEDRQPVPGQQMTLK.[I]	1xiTRAQ8plex [K18]; 1xiTRAQ8plex [N-Term]		0.0249162	0.00403244	1	2	1	V9HWA9	V9HWA9 [567-584]	1	2594.38	0	0.898	1.034	0.899	0.947	1.152	1.001	1.055	0.869	0.916	1.054											104.7	94	108.2	94.1	99.1							Not Found	High	Not Found
High	Master Protein	P02768	Serum albumin OS=Homo sapiens GN=ALB PE=1 SV=2	0	487.193	78	57	650	57	1	609	69.3	6.28	1599.33	57	0	1.213	1.23	1.016	1.054	1.013	0.837	0.869	0.826	0.858	1.038	90.7	110	111.5	92.1	95.6	9.38	0.74	4.52	2.87	5.04	High	High	High	High	High	High	High	High	High	High	High	High	High
	Checked	Confidence	Annotated Sequence	Modifications	Modifications in Master Proteins	Qvality PEP	Qvality q-value	# Protein Groups	# Proteins	# PSMs	Master Protein Accessions	Positions in Master Proteins	# Missed Cleavages	Theo. MH+ [Da]	# Razor Quan Results	Abundance Ratio: (117) / (116)	Abundance Ratio: (118) / (116)	Abundance Ratio: (119) / (116)	Abundance Ratio: (121) / (116)	Abundance Ratio: (118) / (117)	Abundance Ratio: (119) / (117)	Abundance Ratio: (121) / (117)	Abundance Ratio: (119) / (118)	Abundance Ratio: (121) / (118)	Abundance Ratio: (121) / (119)	Abundance Ratio Adj. P-Value: (117) / (116)	Abundance Ratio Adj. P-Value: (118) / (116)	Abundance Ratio Adj. P-Value: (119) / (116)	Abundance Ratio Adj. P-Value: (121) / (116)	Abundance Ratio Adj. P-Value: (118) / (117)	Abundance Ratio Adj. P-Value: (119) / (117)	Abundance Ratio Adj. P-Value: (121) / (117)	Abundance Ratio Adj. P-Value: (119) / (118)	Abundance Ratio Adj. P-Value: (121) / (118)	Abundance Ratio Adj. P-Value: (121) / (119)	Abundances (Grouped): 116	Abundances (Grouped): 117	Abundances (Grouped): 118	Abundances (Grouped): 119	Abundances (Grouped): 121	Abundances (Grouped) CV [%]: 116	Abundances (Grouped) CV [%]: 117	Abundances (Grouped) CV [%]: 118	Abundances (Grouped) CV [%]: 119	Abundances (Grouped) CV [%]: 121	Quan Info	Found in Sample: [S1] F1: 116, Control	Found in Sample: [S2] F2: 116, Control	Found in Sample: [S3] F3: 116, Control
	FALSE	High	[R].HPDYSVVLLLR.[L]	1xiTRAQ8plex [N-Term]		0.000342926	0	1	12	6	P02768	P02768 [362-372]	0	1615.95	0	1.773	1.155	1.075	1.37	0.651	0.606	0.773	0.931	1.187	1.275	1	1	1	1	1	1	1	1	1	1	78.5	139.1	90.6	84.3	107.5	11.6	2.93	11.95	4.9	1.55		Not Found	High	High
	FALSE	High	[R].HPYFYAPELLFFAK.[R]	1xiTRAQ8plex [K14]; 1xiTRAQ8plex [N-Term]		0.000122709	0	1	12	10	P02768	P02768 [170-183]	0	2351.3	0	1.557	1.172	1.15	0.973	0.753	0.739	0.625	0.981	0.83	0.846											85.5	133	100.1	98.3	83.1							Not Found	Not Found	High
	FALSE	High	[K].KVPQVSTPTLVEVSR.[N]	1xiTRAQ8plex [K1]; 1xiTRAQ8plex [N-Term]		0.000317508	0	1	15	19	P02768	P02768 [438-452]	1	2248.35	0	1.268	1.021	0.928	0.98	0.805	0.732	0.773	0.908	0.96	1.057	1	1	1	1	1	1	1	1	1	1	96.2	122	98.3	89.3	94.3	2.91	18.94	1.9	2.22	25.83		High	High	High
	FALSE	High	[K].KQTALVELVK.[H]	2xiTRAQ8plex [K1; K10]; 1xiTRAQ8plex [N-Term]		0.000333898	0	1	15	12	P02768	P02768 [549-558]	1	2041.31	0	1.325	1.076	1.013	0.595	0.812	0.765	0.449	0.942	0.553	0.587	1	1	1	1	1	1	1	1	1	1	99.8	132.3	107.4	101.1	59.4	1.4	3.78	1.31	0.09	3.55		Not Found	High	High
	FALSE	High	[R].LVRPEVDVMCTAFHDNEETFLK.[K]	1xMethylthio [C10]; 1xiTRAQ8plex [K22]; 1xiTRAQ8plex [N-Term]	P02768 1xMethylthio [C148]	0.000211039	0	1	10	12	P02768	P02768 [139-160]	0	3247.64	0	1.116	1.423	1.135	1.132	1.275	1.017	1.015	0.798	0.796	0.997											86.1	96.1	122.5	97.8	97.5							Not Found	Not Found	High
	FALSE	High	[K].LVNEVTEFAK.[T]	1xiTRAQ8plex [K10]; 1xiTRAQ8plex [N-Term]		0.000316509	0	1	10	24	P02768	P02768 [66-75]	0	1758.03	0	1.251	1.123	0.904	0.794	0.897	0.723	0.634	0.806	0.707	0.877	1	1	1	1	1	1	1	1	1	1	98.6	123.3	110.7	89.2	78.2	20.78	16.21	4.48	4.19	4.66		High	High	High
	FALSE	High	[R].NECFLQHKDDNPNLPR.[L]	1xMethylthio [C3]; 1xiTRAQ8plex [K8]; 1xiTRAQ8plex [N-Term]	P02768 1xMethylthio [C125]	0.000568652	0	1	10	1	P02768	P02768 [123-138]	1	2594.31	0	1.281	0.822	0.749	0.7	0.641	0.585	0.546	0.912	0.852	0.934											109.9	140.8	90.2	82.3	76.8							Not Found	Not Found	High
	FALSE	High	[K].LVAASQAALGL.[-]	1xiTRAQ8plex [N-Term]		0.000635048	0	1	14	19	P02768	P02768 [599-609]	0	1317.8	0	1.116	1.01	0.816	0.911	0.905	0.731	0.816	0.808	0.902	1.116	1	1	1	1	1	1	1	1	1	1	103	115	104.1	84.1	93.8	10.58	6.92	1.12	14.03	10.69		High	High	High
	FALSE	High	[R].FKDLGEENFK.[A]	2xiTRAQ8plex [K2; K10]; 1xiTRAQ8plex [N-Term]		0.000510856	0	1	13	18	P02768	P02768 [35-44]	1	2139.22	0	1.438	1.187	0.938	0.786	0.825	0.652	0.546	0.79	0.662	0.838	1	1	1	1	1	1	1	1	1	1	93.5	134.4	111	87.7	73.5	13.74	9.06	4.24	3.81	0.91		Not Found	High	High
	FALSE	High	[R].ETYGEMADCCAK.[Q]	1xOxidation [M6]; 2xMethylthio [C9; C10]; 1xiTRAQ8plex [K12]; 1xiTRAQ8plex [N-Term]	P02768 2xMethylthio [C114; C115]	0.00030188	0	1	10	5	P02768	P02768 [106-117]	0	2036.87	0	1.667	4.704	3.31	3.919	2.822	1.986	2.351	0.704	0.833	1.184	1	1	1	1	1	1	1	1	1	1	34.2	57.1	161.1	113.4	134.2	68.82	28.18	14.85	2.48	12.27		High	High	Not Found
	FALSE	High	[K].ETCFAEEGK.[K]	1xMethylthio [C3]; 1xiTRAQ8plex [K9]; 1xiTRAQ8plex [N-Term]	P02768 1xMethylthio [C591]	0.000729679	0	1	14	4	P02768	P02768 [589-597]	0	1667.82	0	1.441	2.022	1.236	2.187	1.403	0.858	1.517	0.611	1.081	1.769	1	1	1	1	1	1	1	1	1	1	63.4	91.4	128.2	78.4	138.6	2.01	16.2	10.13	0.63	21.17		High	High	Not Found
	FALSE	High	[R].ETYGEMADCCAK.[Q]	2xMethylthio [C9; C10]; 1xiTRAQ8plex [K12]; 1xiTRAQ8plex [N-Term]	P02768 2xMethylthio [C114; C115]	0.000591227	0	1	10	6	P02768	P02768 [106-117]	0	2020.88	0	2.858	9.63	6.363	7.492	3.369	2.226	2.621	0.661	0.778	1.177	1	1	1	0.742608	1	1	1	1	1	1	18.3	52.3	176.1	116.4	137	102.11	33.49	23.71	12.45	3.76		High	High	High
	FALSE	High	[K].VFDEFKPLVEEPQNLIK.[Q]	2xiTRAQ8plex [K6; K17]; 1xiTRAQ8plex [N-Term]		3.64654e-05	0	1	15	29	P02768	P02768 [397-413]	0	2957.71	0	1.247	1.166	1	0.767	0.936	0.802	0.615	0.858	0.658	0.767	1	1	1	1	1	1	1	1	1	1	96.5	120.3	112.6	96.6	74	13.37	9.37	6.08	4.22	1.49		Not Found	High	High
	FALSE	High	[K].VHTECCHGDLLECADDR.[A]	3xMethylthio [C5; C6; C13]; 1xiTRAQ8plex [N-Term]	P02768 3xMethylthio [C269; C270; C277]	5.01076e-05	0	1	13	8	P02768	P02768 [265-281]	0	2357.94	0	1.093	2.487	1.802	2.939	2.275	1.648	2.688	0.725	1.182	1.631											53.6	58.6	133.4	96.7	157.6							Not Found	Not Found	High
	FALSE	High	[K].TCVADESAENCDK.[S]	2xMethylthio [C2; C11]; 1xiTRAQ8plex [K13]; 1xiTRAQ8plex [N-Term]	P02768 2xMethylthio [C77; C86]	4.91517e-05	0	1	10	9	P02768	P02768 [76-88]	0	2084.92	0	1.737	4.622	3.058	4.202	2.661	1.761	2.419	0.662	0.909	1.374	1	1	1	1	1	1	1	1	1	1	34.2	59.4	158.1	104.6	143.7	59.83	27.93	17.49	5.88	10.7		High	High	High
	FALSE	High	[K].YICENQDSISSK.[L]	1xMethylthio [C3]; 1xiTRAQ8plex [K12]; 1xiTRAQ8plex [N-Term]	P02768 1xMethylthio [C289]	7.0872e-05	0	1	13	34	P02768	P02768 [287-298]	0	2041.02	0	1.125	1.397	1.145	1.024	1.242	1.018	0.91	0.819	0.732	0.894	1	1	1	1	1	1	1	1	1	1	87.9	98.8	122.8	100.6	89.9	16.97	3.87	11.12	2.4	7.55		High	High	High
	FALSE	High	[K].VPQVSTPTLVEVSR.[N]	1xiTRAQ8plex [N-Term]		0.000671991	0	1	15	4	P02768	P02768 [439-452]	0	1816.05	0	1.262	1.061	1.039	1.234	0.841	0.824	0.978	0.979	1.163	1.188	1	1	1	1	1	1	1	1	1	1	89.3	112.7	94.8	92.8	110.3	1.2	8.29	4.3	2.99	10.62		High	High	Not Found
	FALSE	High	[K].QNCELFEQLGEYK.[F]	1xMethylthio [C3]; 1xiTRAQ8plex [K13]; 1xiTRAQ8plex [N-Term]	P02768 1xMethylthio [C416]	5.2411e-05	0	1	15	15	P02768	P02768 [414-426]	0	2255.13	0	1.374	1.428	1.188	1.15	1.04	0.865	0.837	0.832	0.805	0.968	1	1	1	1	1	1	1	1	1	1	81.4	111.9	116.3	96.7	93.7	35.15	14.86	17.94	4.08	4.11		High	High	High
	FALSE	High	[K].QTALVELVK.[H]	1xiTRAQ8plex [K9]; 1xiTRAQ8plex [N-Term]		0.000667004	0	1	15	16	P02768	P02768 [550-558]	0	1609.01	0	1.119	1.125	0.848	0.906	1.006	0.758	0.81	0.754	0.805	1.069	1	1	1	1	1	1	1	1	1	1	100	111.9	112.6	84.8	90.6	7.24	5.64	10.18	5.21	3.94		High	High	High
	FALSE	High	[R].RHPDYSVVLLLR.[L]	1xiTRAQ8plex [N-Term]		0.000221057	0	1	12	9	P02768	P02768 [361-372]	1	1772.05	0	1.448	0.978	0.941	1.291	0.675	0.65	0.891	0.963	1.32	1.371											88.4	128	86.4	83.2	114.1							Not Found	Not Found	High
	FALSE	High	[R].RHPYFYAPELLFFAK.[R]	1xiTRAQ8plex [K15]; 1xiTRAQ8plex [N-Term]		0.000240574	0	1	12	3	P02768	P02768 [169-183]	1	2507.41	0	1.41	0.96	1.077	0.777	0.68	0.764	0.551	1.123	0.81	0.721											95.7	135	91.8	103.1	74.4							Not Found	Not Found	High
	FALSE	High	[K].SLHTLFGDK.[L]	1xiTRAQ8plex [K9]; 1xiTRAQ8plex [N-Term]		0.000658127	0	1	10	9	P02768	P02768 [89-97]	0	1625.95	0	1.525	0.772	1.072	1.008	0.506	0.703	0.661	1.389	1.306	0.94	1	1	1	1	1	1	1	1	1	1	93	141.8	71.8	99.7	93.7	5.36	7.03	9.64	0.98	1.03		Not Found	High	High
	FALSE	High	[R].RPCFSALEVDETYVPK.[E]	1xMethylthio [C3]; 1xiTRAQ8plex [K16]; 1xiTRAQ8plex [N-Term]	P02768 1xMethylthio [C511]	0.000211377	0	1	14	26	P02768	P02768 [509-524]	0	2508.31	0	1.242	1.386	1.189	1.175	1.116	0.957	0.946	0.858	0.848	0.988	1	1	1	1	1	1	1	1	1	1	83.4	103.7	115.7	99.2	98	0.88	3.43	0.28	1.92	5.15		Not Found	High	High
	FALSE	High	[K].SHCIAEVENDEMPADLPSLAADFVESK.[D]	1xMethylthio [C3]; 1xiTRAQ8plex [K27]; 1xiTRAQ8plex [N-Term]	P02768 1xMethylthio [C313]	2.26485e-06	0	1	10	12	P02768	P02768 [311-337]	0	3571.72	0	1.321	1.783	1.264	1.433	1.35	0.957	1.085	0.709	0.804	1.134	1	1	1	1	1	1	1	1	1	1	73.5	97.1	131.1	92.9	105.4	2.56	12.02	3.87	3.8	4.73		Not Found	High	High
	FALSE	High	[K].SHCIAEVENDEMPADLPSLAADFVESK.[D]	1xOxidation [M12]; 1xMethylthio [C3]; 1xiTRAQ8plex [K27]; 1xiTRAQ8plex [N-Term]	P02768 1xMethylthio [C313]	4.13649e-06	0	1	10	8	P02768	P02768 [311-337]	0	3587.72	0	1.354	1.7	1.243	1.546	1.256	0.918	1.142	0.731	0.91	1.244	1	1	1	1	1	1	1	1	1	1	73.1	98.9	124.2	90.8	113	1.83	12.8	4.46	1.71	8.88		Not Found	High	High
	FALSE	High	[K].DVFLGMFLYEYAR.[R]	1xOxidation [M6]; 1xiTRAQ8plex [N-Term]		0.000415355	0	1	12	6	P02768	P02768 [348-360]	0	1943.99	0	1.832	1.36	0.979	1.253	0.743	0.535	0.684	0.72	0.921	1.279	1	1	1	1	1	1	1	1	1	1	77.8	142.6	105.9	76.2	97.5	4.25	1.52	1.38	17.67	11.22		Not Found	High	High
	FALSE	High	[K].DVFLGMFLYEYAR.[R]	1xiTRAQ8plex [N-Term]		0.000129592	0	1	12	7	P02768	P02768 [348-360]	0	1927.99	0	1.835	1.107	0.692	1.368	0.603	0.377	0.746	0.625	1.236	1.977											83.3	152.9	92.2	57.7	114							Not Found	Not Found	High
	FALSE	High	[K].EFNAETFTFHADICTLSEK.[E]	1xMethylthio [C14]; 1xiTRAQ8plex [K19]; 1xiTRAQ8plex [N-Term]	P02768 1xMethylthio [C538]	0.00014806	0	1	15	33	P02768	P02768 [525-543]	0	2857.4	0	1.306	1.397	1.339	1.003	1.07	1.025	0.768	0.958	0.718	0.749	1	1	1	1	1	1	1	1	1	1	82.7	108	115.6	110.7	83	1.37	6.69	5.73	0.05	0.57		Not Found	High	High
	FALSE	High	[K].AVMDDFAAFVEK.[C]	1xiTRAQ8plex [K12]; 1xiTRAQ8plex [N-Term]		7.35373e-05	0	1	15	39	P02768	P02768 [570-581]	0	1951.05	0	1.11	1.077	0.901	0.714	0.97	0.812	0.643	0.837	0.663	0.792	1	1	1	1	1	1	1	1	1	1	104.1	115.6	112.1	93.8	74.3	15.69	10.31	6.52	0.97	0.9		High	High	High
	FALSE	High	[K].AVMDDFAAFVEK.[C]	1xOxidation [M3]; 1xiTRAQ8plex [K12]; 1xiTRAQ8plex [N-Term]		0.000308139	0	1	15	22	P02768	P02768 [570-581]	0	1967.04	0	1.161	1.149	0.962	1.051	0.99	0.828	0.905	0.837	0.915	1.093	1	1	1	1	1	1	1	1	1	1	93.9	109.1	108	90.3	98.7	23.6	8.77	25.46	7.62	19.97		High	High	High
	FALSE	High	[K].CCAAADPHECYAK.[V]	3xMethylthio [C1; C2; C10]; 1xiTRAQ8plex [K13]; 1xiTRAQ8plex [N-Term]	P02768 3xMethylthio [C384; C385; C393]	0.000482875	0	1	15	4	P02768	P02768 [384-396]	0	2127.91	0	1.13	6.248	3.066	6.904	5.527	2.712	6.107	0.491	1.105	2.252	1	1	1	1	1	1	1	1	1	1	27.3	30.8	170.3	83.5	188.1	15.6	30.8	3.16	9.4	0.4		Not Found	High	High
	FALSE	High	[K].AAFTECCQAADK.[A]	2xMethylthio [C6; C7]; 1xiTRAQ8plex [K12]; 1xiTRAQ8plex [N-Term]	P02768 2xMethylthio [C192; C193]	0.000153136	0	1	11	11	P02768	P02768 [187-198]	0	1957.91	0	1.691	6.436	3.622	4.858	3.807	2.143	2.874	0.563	0.755	1.341	1	1	1	1	1	1	1	1	1	1	28.4	48	182.8	102.9	138	62	18.83	16	4.92	4.75		High	High	High
	FALSE	High	[K].ADDKETCFAEEGK.[K]	1xMethylthio [C7]; 2xiTRAQ8plex [K4; K13]; 1xiTRAQ8plex [N-Term]	P02768 1xMethylthio [C591]	5.94012e-05	0	1	14	14	P02768	P02768 [585-597]	1	2401.21	0	1.138	1.592	1.142	0.999	1.399	1.003	0.877	0.717	0.627	0.875	1	1	1	1	1	1	1	1	1	1	85.2	96.9	135.6	97.2	85.1	3.67	8.21	0.62	1.52	2.96		Not Found	High	High
	FALSE	High	[K].QEPERNECFLQHK.[D]	1xMethylthio [C8]; 1xiTRAQ8plex [K13]; 1xiTRAQ8plex [N-Term]	P02768 1xMethylthio [C125]	0.00123462	0.000802876	1	10	3	P02768	P02768 [118-130]	1	2312.17	0	1.243	0.994	0.926	0.647	0.8	0.745	0.52	0.931	0.65	0.698											103.9	129.2	103.4	96.3	67.2							Not Found	Not Found	High
	FALSE	High	[K].QEPERNECFLQHKDDNPNLPR.[L]	1xMethylthio [C8]; 1xiTRAQ8plex [K13]; 1xiTRAQ8plex [N-Term]	P02768 1xMethylthio [C125]	0.00180506	0.000802876	1	10	1	P02768	P02768 [118-138]	2	3233.6	0																															No Quan Values	Not Found	Not Found	High
	FALSE	High	[K].CCTESLVNR.[R]	2xMethylthio [C1; C2]; 1xiTRAQ8plex [N-Term]	P02768 2xMethylthio [C500; C501]	0.00118229	0.000802876	1	14	6	P02768	P02768 [500-508]	0	1420.64	0	1.306	4.94	2.92	6.444	3.784	2.237	4.936	0.591	1.304	2.207	1	1	1	1	1	1	1	1	1	1	30.1	39.3	148.7	87.9	194	26.38	12.48	1.7	1.65	6.14		High	High	Not Found
	FALSE	High	[K].ADDKETCFAEEGKK.[L]	1xMethylthio [C7]; 3xiTRAQ8plex [K4; K13; K14]; 1xiTRAQ8plex [N-Term]	P02768 1xMethylthio [C591]	0.00318317	0.000802876	1	14	6	P02768	P02768 [585-598]	2	2833.51	0	1.179	1.54	1.403	0.631	1.306	1.19	0.535	0.911	0.41	0.449											86.9	102.5	133.8	122	54.8							Not Found	Not Found	High
	FALSE	High	[K].DLGEENFK.[A]	1xiTRAQ8plex [K8]; 1xiTRAQ8plex [N-Term]		0.00199024	0.000802876	1	13	12	P02768	P02768 [37-44]	0	1559.85	0	1.308	0.98	0.791	0.943	0.75	0.605	0.721	0.807	0.962	1.192	1	1	1	1	1	1	1	1	1	1	99.5	130.2	97.6	78.8	93.9	17.88	8.08	10.01	3.37	4.9		High	High	High
	FALSE	High	[R].LVRPEVDVMCTAFHDNEETFLK.[K]	1xOxidation [M9]; 1xMethylthio [C10]; 1xiTRAQ8plex [K22]; 1xiTRAQ8plex [N-Term]	P02768 1xMethylthio [C148]	0.00186534	0.000802876	1	10	1	P02768	P02768 [139-160]	0	3263.64	0	0.887	0.876	0.962	0.684	0.988	1.085	0.771	1.099	0.781	0.711											113.4	100.6	99.3	109.1	77.6							Not Found	Not Found	High
	FALSE	High	[K].LVTDLTK.[V]	1xiTRAQ8plex [K7]; 1xiTRAQ8plex [N-Term]		0.00486743	0.000802876	1	13	21	P02768	P02768 [258-264]	0	1397.88	0	1.138	1.009	0.88	0.855	0.887	0.774	0.752	0.872	0.847	0.972	1	1	1	1	1	1	1	1	1	1	102.4	116.5	103.4	90.1	87.6	8.05	9.09	7.4	1.54	15.33		High	High	High
	FALSE	High	[R].YTKKVPQVSTPTLVEVSR.[N]	2xiTRAQ8plex [K3; K4]; 1xiTRAQ8plex [N-Term]		0.00349256	0.000802876	1	15	1	P02768	P02768 [435-452]	2	2944.76	0																															No Quan Values	Not Found	Not Found	High
	FALSE	High	[R].MPCAEDYLSVVLNQLCVLHEK.[T]	1xOxidation [M1]; 2xMethylthio [C3; C16]; 1xiTRAQ8plex [K21]; 1xiTRAQ8plex [N-Term]	P02768 2xMethylthio [C472; C485]	0.00175162	0.000802876	1	13	1	P02768	P02768 [470-490]	0	3120.55	0																															No Quan Values	Not Found	Not Found	High
	FALSE	High	[K].TYETTLEK.[C]	1xiTRAQ8plex [K8]; 1xiTRAQ8plex [N-Term]		0.00127566	0.000802876	1	13	14	P02768	P02768 [376-383]	0	1592.9	0	1.46	1.24	0.953	1.122	0.849	0.653	0.768	0.769	0.905	1.177	1	1	1	1	1	1	1	1	1	1	86.6	126.4	107.3	82.5	97.1	8.66	9.42	5.26	7.67	11		High	High	High
	FALSE	High	[K].AEFAEVSK.[L]	1xiTRAQ8plex [K8]; 1xiTRAQ8plex [N-Term]		0.00158375	0.000802876	1	12	20	P02768	P02768 [250-257]	0	1488.85	0	1.027	0.882	0.905	0.89	0.858	0.881	0.867	1.026	1.01	0.984	1	1	1	1	1	1	1	1	1	1	106.3	109.2	93.7	96.2	94.6	14.84	15.08	12.27	3.46	19.04		High	High	High
	FALSE	High	[K].AEFAEVSKLVTDLTK.[V]	2xiTRAQ8plex [K8; K15]; 1xiTRAQ8plex [N-Term]		0.00103544	0.000802876	1	12	1	P02768	P02768 [250-264]	1	2563.51	0																															No Quan Values	Not Found	Not Found	High
	FALSE	High	[K].VHTECCHGDLLECADDRADLAK.[Y]	3xMethylthio [C5; C6; C13]; 1xiTRAQ8plex [K22]; 1xiTRAQ8plex [N-Term]	P02768 3xMethylthio [C269; C270; C277]	0.0035246	0.000802876	1	13	1	P02768	P02768 [265-286]	1	3160.43	0	1.057	1.047	1.253	1.365	0.991	1.186	1.292	1.197	1.303	1.089											87.4	92.3	91.5	109.5	119.3							Not Found	Not Found	High
	FALSE	High	[R].NECFLQHK.[D]	1xMethylthio [C3]; 1xiTRAQ8plex [K8]; 1xiTRAQ8plex [N-Term]	P02768 1xMethylthio [C125]	0.00178422	0.000802876	1	10	13	P02768	P02768 [123-130]	0	1672.88	0	1.141	1.466	1.199	1.43	1.285	1.051	1.254	0.818	0.976	1.193	1	1	1	1	1	1	1	1	1	1	80.2	91.5	117.5	96.1	114.7	17.91	9.43	17.06	4.39	9.78		High	High	High
	FALSE	High	[K].LDELRDEGK.[A]	1xiTRAQ8plex [K9]; 1xiTRAQ8plex [N-Term]		0.00152986	0.000802876	1	10	11	P02768	P02768 [206-214]	1	1682.95	0	1.037	0.953	0.832	0.797	0.918	0.802	0.769	0.873	0.837	0.959	1	1	1	1	1	1	1	1	1	1	108.3	112.3	103.1	90	86.3	14.1	6.18	12.72	0.79	4.71		Not Found	High	High
	FALSE	High	[K].LCTVATLR.[E]	1xMethylthio [C2]; 1xiTRAQ8plex [N-Term]	P02768 1xMethylthio [C99]	0.00326904	0.000802876	1	10	15	P02768	P02768 [98-105]	0	1226.69	0	1.256	1.591	1.277	1.725	1.267	1.017	1.374	0.802	1.084	1.351	1	1	1	1	1	1	1	1	1	1	73	91.7	116.2	93.2	125.9	6.13	8.27	4.41	1.51	6.78		High	High	High
	FALSE	High	[K].KLVAASQAALGL.[-]	1xiTRAQ8plex [K1]; 1xiTRAQ8plex [N-Term]		0.000957765	0.000802876	1	14	8	P02768	P02768 [598-609]	1	1750.1	0	1.103	0.942	0.966	0.966	0.854	0.876	0.876	1.025	1.025	0.999											100.4	110.8	94.7	97.1	97							High	High	High
	FALSE	High	[K].FQNALLVR.[Y]	1xiTRAQ8plex [N-Term]		0.00433815	0.000802876	1	15	14	P02768	P02768 [427-434]	0	1264.77	0	1.228	1.116	0.895	1.159	0.909	0.729	0.944	0.802	1.038	1.295	1	1	1	1	1	1	1	1	1	1	92.6	113.8	103.4	82.9	107.4	4.69	9.82	3.53	1.88	8.86		High	High	High
	FALSE	High	[R].LAKTYETTLEK.[C]	2xiTRAQ8plex [K3; K11]; 1xiTRAQ8plex [N-Term]		0.00173565	0.000802876	1	13	2	P02768	P02768 [373-383]	1	2209.32	0	1.388	0.808	0.71	1.301	0.582	0.512	0.937	0.879	1.61	1.831	1	1	1	1	1	1	1	1	1	1	96	133.3	77.6	68.2	124.9	8.34	15.5	13.85	6.1	11.04		Not Found	High	High
	FALSE	High	[K].ECCEKPLLEK.[S]	2xMethylthio [C2; C3]; 2xiTRAQ8plex [K5; K10]; 1xiTRAQ8plex [N-Term]	P02768 2xMethylthio [C302; C303]	0.00569028	0.000802876	1	13	6	P02768	P02768 [301-310]	0	2196.17	0	1.848	6.894	4.468	5.022	3.73	2.418	2.718	0.648	0.729	1.124											26	48	179.2	116.2	130.6							Not Found	Not Found	High
	FALSE	High	[K].ETCFAEEGKK.[L]	1xMethylthio [C3]; 2xiTRAQ8plex [K9; K10]; 1xiTRAQ8plex [N-Term]	P02768 1xMethylthio [C591]	0.00353537	0.000802876	1	14	2	P02768	P02768 [589-598]	1	2100.12	0	1.088	1.028	1.034	0.905	0.945	0.951	0.831	1.006	0.88	0.874											98.9	107.6	101.7	102.3	89.5							Not Found	Not Found	High
	FALSE	High	[K].KYLYEIAR.[R]	1xiTRAQ8plex [K1]; 1xiTRAQ8plex [N-Term]		0.00819168	0.0022702	1	9	5	P02768	P02768 [161-168]	1	1664	0	1.002	0.918	0.908	0.623	0.916	0.906	0.621	0.989	0.678	0.686	1	1	1	1	1	1	1	1	1	1	112.3	112.6	103.2	102	70	8.63	12.66	0.64	1.51	5.31		Not Found	High	High
	FALSE	High	[KR].YLYEIAR.[R]	1xiTRAQ8plex [N-Term]		0.0210139	0.00403244	1	10	14	P02768	P02768 [162-168]	0	1231.7	0	1.086	0.972	0.824	0.851	0.895	0.759	0.784	0.847	0.875	1.033	1	1	1	1	1	1	1	1	1	1	105.6	114.7	102.7	87	89.9	14.83	11	6.18	2.14	11.47		High	High	High
	FALSE	High	[K].EFNAETFTFHADICTLSEKER.[Q]	1xMethylthio [C14]; 1xiTRAQ8plex [K19]; 1xiTRAQ8plex [N-Term]	P02768 1xMethylthio [C538]	0.0226575	0.00403244	1	15	1	P02768	P02768 [525-545]	1	3142.54	0	0.668	0.419	0.678	0.896	0.627	1.015	1.341	1.617	2.137	1.321											136.6	91.2	57.2	92.6	122.3							Not Found	Not Found	High
	FALSE	High	[K].AACLLPK.[L]	1xMethylthio [C3]; 1xiTRAQ8plex [K7]; 1xiTRAQ8plex [N-Term]	P02768 1xMethylthio [C201]	0.049082	0.00403244	1	11	7	P02768	P02768 [199-205]	0	1369.82	0	1.346	1.389	1.26	1.192	1.032	0.936	0.886	0.907	0.858	0.946	1	1	1	1	1	1	1	1	1	1	80.8	108.8	112.3	101.8	96.3	11.01	7.18	6.06	4.75	9.28		High	High	High
	FALSE	High	[R].NLGKVGSK.[C]	2xiTRAQ8plex [K4; K8]; 1xiTRAQ8plex [N-Term]		0.012731	0.00403244	1	15	1	P02768	P02768 [453-460]	1	1715.09	0	1.123	1.623	1.039	1.612	1.445	0.925	1.435	0.64	0.993	1.552											78.2	87.8	126.9	81.2	126							Not Found	Not Found	High
	FALSE	High	[K].DDNPNLPR.[L]	1xiTRAQ8plex [N-Term]		0.025495	0.00403244	1	10	4	P02768	P02768 [131-138]	0	1244.65	0	1.075	1.067	0.879	0.958	0.993	0.818	0.892	0.824	0.898	1.09	1	1	1	1	1	1	1	1	1	1	100.4	107.9	107.2	88.3	96.2	5.52	0.91	3.48	8.26	5.39		High	High	High
	FALSE	High	[K].NYAEAKDVFLGMFLYEYAR.[R]	1xiTRAQ8plex [K6]; 1xiTRAQ8plex [N-Term]		0.0148756	0.00403244	1	12	1	P02768	P02768 [342-360]	1	2908.52	0																															No Quan Values	Not Found	Not Found	High
	FALSE	High	[K].NYAEAK.[D]	1xiTRAQ8plex [K6]; 1xiTRAQ8plex [N-Term]		0.0509808	0.00403244	1	13	4	P02768	P02768 [342-347]	0	1303.75	0	1.54	1.395	1.007	1.348	0.906	0.654	0.875	0.721	0.966	1.339	1	1	1	1	1	1	1	1	1	1	79.5	122.4	110.9	80	107.1	12.11	24.57	2.31	8.11	15.72		Not Found	High	High
High	Master Protein	P01023	Alpha-2-macroglobulin OS=Homo sapiens GN=A2M PE=1 SV=3	0	369.879	48	54	218	54	1	1474	163.2	6.46	495.31	54	0	0.998	0.849	0.846	0.822	0.851	0.848	0.824	0.996	0.968	0.972	110.7	110.5	94	93.7	91.1	1.84	2.37	0.66	1.58	1.61	High	High	High	High	High	High	High	High	High	High	High	High	High
	Checked	Confidence	Annotated Sequence	Modifications	Modifications in Master Proteins	Qvality PEP	Qvality q-value	# Protein Groups	# Proteins	# PSMs	Master Protein Accessions	Positions in Master Proteins	# Missed Cleavages	Theo. MH+ [Da]	# Razor Quan Results	Abundance Ratio: (117) / (116)	Abundance Ratio: (118) / (116)	Abundance Ratio: (119) / (116)	Abundance Ratio: (121) / (116)	Abundance Ratio: (118) / (117)	Abundance Ratio: (119) / (117)	Abundance Ratio: (121) / (117)	Abundance Ratio: (119) / (118)	Abundance Ratio: (121) / (118)	Abundance Ratio: (121) / (119)	Abundance Ratio Adj. P-Value: (117) / (116)	Abundance Ratio Adj. P-Value: (118) / (116)	Abundance Ratio Adj. P-Value: (119) / (116)	Abundance Ratio Adj. P-Value: (121) / (116)	Abundance Ratio Adj. P-Value: (118) / (117)	Abundance Ratio Adj. P-Value: (119) / (117)	Abundance Ratio Adj. P-Value: (121) / (117)	Abundance Ratio Adj. P-Value: (119) / (118)	Abundance Ratio Adj. P-Value: (121) / (118)	Abundance Ratio Adj. P-Value: (121) / (119)	Abundances (Grouped): 116	Abundances (Grouped): 117	Abundances (Grouped): 118	Abundances (Grouped): 119	Abundances (Grouped): 121	Abundances (Grouped) CV [%]: 116	Abundances (Grouped) CV [%]: 117	Abundances (Grouped) CV [%]: 118	Abundances (Grouped) CV [%]: 119	Abundances (Grouped) CV [%]: 121	Quan Info	Found in Sample: [S1] F1: 116, Control	Found in Sample: [S2] F2: 116, Control	Found in Sample: [S3] F3: 116, Control
	FALSE	High	[R].LLLQQVSLPELPGEYSMK.[V]	1xOxidation [M17]; 1xiTRAQ8plex [K18]; 1xiTRAQ8plex [N-Term]		0.000474828	0	1	1	2	P01023	P01023 [1298-1315]	0	2669.5	0																															No Quan Values	High	Not Found	Not Found
	FALSE	High	[R].IAQWQSFQLEGGLK.[Q]	1xiTRAQ8plex [K14]; 1xiTRAQ8plex [N-Term]		0.000545197	0	1	1	6	P01023	P01023 [175-188]	0	2213.25	0	0.948	0.945	0.889	0.583	0.997	0.938	0.615	0.941	0.617	0.655	1	1	1	1	1	1	1	1	1	1	114.6	108.6	108.2	101.9	66.7	3.42	1.29	7.16	5.6	20.09		High	High	High
	FALSE	High	[R].KYSDASDCHGEDSQAFCEK.[F]	2xMethylthio [C8; C17]; 2xiTRAQ8plex [K1; K19]; 1xiTRAQ8plex [N-Term]	P01023 2xMethylthio [C278; C287]	0.000599224	0	1	1	1	P01023	P01023 [271-289]	1	3124.42	0	1.936	3.367	3.566	3.204	1.739	1.842	1.655	1.059	0.952	0.898											38.2	74.1	128.8	136.4	122.5							Not Found	Not Found	High
	FALSE	High	[K].LHTEAQIQEEGTVVELTGR.[Q]	1xiTRAQ8plex [N-Term]		4.37873e-05	0	1	1	6	P01023	P01023 [320-338]	0	2414.28	0	0.891	0.708	0.762	0.734	0.795	0.856	0.825	1.077	1.038	0.964	1	1	1	1	1	1	1	1	1	1	122.1	108.7	86.4	93.1	89.7	6.85	9.38	17.69	5.11	1.74		Not Found	High	High
	FALSE	High	[K].HYDGSYSTFGER.[Y]	1xiTRAQ8plex [N-Term]		0.000653249	0	1	1	2	P01023	P01023 [1020-1031]	0	1722.8	0	0.994	0.76	0.889	0.974	0.765	0.894	0.979	1.169	1.281	1.096	1	1	1	1	1	1	1	1	1	1	108.3	107.7	82.3	96.2	105.4	10.67	11.79	16.54	0.03	10.07		Not Found	High	High
	FALSE	High	[K].MCPQLQQYEMHGPEGLR.[V]	1xMethylthio [C2]; 1xiTRAQ8plex [N-Term]	P01023 1xMethylthio [C689]	0.000171344	0	1	1	4	P01023	P01023 [688-704]	0	2367.1	0	0.958	0.858	0.808	0.89	0.896	0.844	0.929	0.942	1.037	1.101	1	1	1	1	1	1	1	1	1	1	110.8	106.1	95	89.5	98.6	15.44	32.87	13.8	14.89	26.38		Not Found	High	High
	FALSE	High	[K].MVSGFIPLKPTVK.[M]	2xiTRAQ8plex [K9; K13]; 1xiTRAQ8plex [N-Term]		0.00053947	0	1	4	4	P01023	P01023 [1385-1397]	0	2329.44	0	1.226	0.855	0.872	0.721	0.698	0.711	0.588	1.02	0.843	0.827	1	1	1	1	1	1	1	1	1	1	107	131.1	91.5	93.3	77.1	0.31	15.39	0.32	10.12	14.77		Not Found	High	High
	FALSE	High	[R].NALFCLESAWK.[T]	1xMethylthio [C5]; 1xiTRAQ8plex [K11]; 1xiTRAQ8plex [N-Term]	P01023 1xMethylthio [C1127]	0.000577243	0	1	1	3	P01023	P01023 [1123-1133]	0	1936.03	0	1.171	1.444	0.96	0.522	1.233	0.819	0.445	0.665	0.361	0.544	1	1	1	1	1	1	1	1	1	1	98.1	114.9	141.7	94.1	51.2	8.23	9.63	13.59	0.1	0.14		Not Found	High	High
	FALSE	High	[K].NEDSLVFVQTDK.[S]	1xiTRAQ8plex [K12]; 1xiTRAQ8plex [N-Term]		0.000130009	0	1	2	5	P01023	P01023 [124-135]	0	2003.09	0	1.01	0.88	0.863	0.813	0.871	0.854	0.805	0.98	0.923	0.942	1	1	1	1	1	1	1	1	1	1	109.5	110.6	96.4	94.5	89	2.17	1.94	4.73	9.7	4.93		High	High	Not Found
	FALSE	High	[R].LLLQQVSLPELPGEYSMK.[V]	1xiTRAQ8plex [K18]; 1xiTRAQ8plex [N-Term]		0.000147349	0	1	1	7	P01023	P01023 [1298-1315]	0	2653.51	0																															No Quan Values	High	High	Not Found
	FALSE	High	[R].LLIYAVLPTGDVIGDSAK.[Y]	1xiTRAQ8plex [K18]; 1xiTRAQ8plex [N-Term]		0.000193866	0	1	1	7	P01023	P01023 [540-557]	0	2453.45	0	0.97	0.725	1.081	0.506	0.748	1.114	0.521	1.491	0.697	0.468											116.8	113.3	84.7	126.2	59.1							High	High	Not Found
	FALSE	High	[R].LVHVEEPHTETVR.[K]	1xiTRAQ8plex [N-Term]		0.000578108	0	1	2	4	P01023	P01023 [720-732]	0	1850.01	0	0.837	0.787	0.761	0.974	0.941	0.909	1.164	0.966	1.237	1.28	1	1	1	1	1	1	1	1	1	1	114.7	96	90.3	87.3	111.7	6.67	1.71	3.53	12.68	7.4		Not Found	High	High
	FALSE	High	[R].TEHPFTVEEFVLPK.[F]	1xiTRAQ8plex [K14]; 1xiTRAQ8plex [N-Term]		0.000398337	0	1	1	8	P01023	P01023 [215-228]	0	2281.27	0	1.029	0.893	0.818	0.873	0.868	0.795	0.848	0.917	0.978	1.067	1	1	1	1	1	1	1	1	1	1	108.4	111.5	96.8	88.7	94.6	12.84	3.23	1.03	0.73	20.11		Not Found	High	High
	FALSE	High	[K].YDVENCLANK.[V]	1xMethylthio [C6]; 1xiTRAQ8plex [K10]; 1xiTRAQ8plex [N-Term]	P01023 1xMethylthio [C563]	0.000441118	0	1	1	4	P01023	P01023 [558-567]	0	1822.93	0	1.011	0.859	0.738	0.688	0.85	0.73	0.68	0.859	0.8	0.932											116.4	117.7	100	85.9	80							High	High	High
	FALSE	High	[K].VYDYYETDEFAIAEYNAPCSK.[D]	1xMethylthio [C19]; 1xiTRAQ8plex [K21]; 1xiTRAQ8plex [N-Term]	P01023 1xMethylthio [C1467]	0.000245611	0	1	1	3	P01023	P01023 [1449-1469]	0	3145.46	0																															No Quan Values	Not Found	High	Not Found
	FALSE	High	[R].VSVQLEASPAFLAVPVEK.[E]	1xiTRAQ8plex [K18]; 1xiTRAQ8plex [N-Term]		0.000235638	0	1	1	3	P01023	P01023 [824-841]	0	2492.46	0	0.883	0.975	0.812	0.643	1.104	0.92	0.728	0.833	0.66	0.792											116	102.3	113	94.1	74.6							High	High	Not Found
	FALSE	High	[K].QQNAQGGFSSTQDTVVALHALSK.[Y]	1xiTRAQ8plex [K23]; 1xiTRAQ8plex [N-Term]		2.97884e-05	0	1	1	3	P01023	P01023 [1241-1263]	0	2995.61	0	0.856	0.699	0.728	0.84	0.816	0.85	0.981	1.042	1.203	1.154											121.3	103.8	84.7	88.3	101.9							Not Found	High	High
	FALSE	High	[R].QTVSWAVTPK.[S]	1xiTRAQ8plex [K10]; 1xiTRAQ8plex [N-Term]		0.000416642	0	1	1	4	P01023	P01023 [854-863]	0	1725.02	0	0.911	0.784	0.769	0.69	0.861	0.844	0.757	0.981	0.879	0.896	1	1	1	1	1	1	1	1	1	1	120.4	109.7	94.4	92.6	83	1.9	2.85	5.89	3.51	3.74		High	High	Not Found
	FALSE	High	[R].NQGNTWLTAFVLK.[T]	1xiTRAQ8plex [K13]; 1xiTRAQ8plex [N-Term]		0.000302835	0	1	4	4	P01023	P01023 [1035-1047]	0	2100.21	0	0.836	0.634	0.704	0.456	0.758	0.842	0.545	1.111	0.719	0.648											137.8	115.2	87.3	97	62.8							High	High	Not Found
	FALSE	High	[R].SSGSLLNNAIK.[G]	1xiTRAQ8plex [K11]; 1xiTRAQ8plex [N-Term]		0.000694421	0	1	4	3	P01023	P01023 [1082-1092]	0	1712.02	0	0.907	0.983	0.799	0.792	1.083	0.88	0.873	0.812	0.806	0.992											111.6	101.3	109.7	89.1	88.4							High	High	High
	FALSE	High	[K].SSSNEEVMFLTVQVK.[G]	1xOxidation [M8]; 1xiTRAQ8plex [K15]; 1xiTRAQ8plex [N-Term]		0.000279358	0	1	2	1	P01023	P01023 [94-108]	0	2322.25	0	0.834	0.87	0.729	0.869	1.043	0.874	1.042	0.837	0.998	1.192											116.2	96.9	101.2	84.7	101							Not Found	High	Not Found
	FALSE	High	[R].SASNMAIVDVK.[M]	1xiTRAQ8plex [K11]; 1xiTRAQ8plex [N-Term]		0.000704892	0	1	1	5	P01023	P01023 [1374-1384]	0	1742.99	0	0.786	0.646	0.674	0.828	0.822	0.858	1.054	1.044	1.282	1.228	1	1	1	1	1	1	1	1	1	1	127.1	99.9	82.1	85.7	105.2	1.64	4.38	3.83	3.62	2.22		High	High	High
	FALSE	High	[K].ALLAYAFALAGNQDK.[R]	1xiTRAQ8plex [K15]; 1xiTRAQ8plex [N-Term]		0.000329728	0	1	1	2	P01023	P01023 [1148-1162]	0	2174.24	0	1.121	0.659	0.604	0.362	0.588	0.538	0.323	0.916	0.549	0.6											133.5	149.6	88	80.6	48.3							Not Found	High	Not Found
	FALSE	High	[R].AVDQSVLLMKPDAELSASSVYNLLPEK.[D]	2xiTRAQ8plex [K10; K27]; 1xiTRAQ8plex [N-Term]		7.55715e-05	0	1	1	2	P01023	P01023 [599-625]	0	3830.14	0	1.16	0.782	1.12	0.393	0.674	0.966	0.339	1.433	0.503	0.351											112.2	130.2	87.7	125.7	44.1							Not Found	High	Not Found
	FALSE	High	[K].AAQVTIQSSGTFSSK.[F]	1xiTRAQ8plex [K15]; 1xiTRAQ8plex [N-Term]		0.000226057	0	1	1	8	P01023	P01023 [1275-1289]	0	2120.18	0	1.139	1.106	0.978	0.926	0.971	0.859	0.813	0.885	0.837	0.946	1	1	1	1	1	1	1	1	1	1	97.1	110.6	107.4	95	89.9	2.46	6.7	8	4.24	8.44		High	High	High
	FALSE	High	[RK].YGAATFTR.[T]	1xiTRAQ8plex [N-Term]		0.00286882	0.000802876	1	4	2	P01023	P01023 [1264-1271]	0	1190.65	0	0.936	0.753	0.771	0.509	0.804	0.824	0.544	1.025	0.677	0.661	1	1	1	1	1	1	1	1	1	1	126	117.9	94.8	97.1	64.2	0.96	1.29	1.09	6.07	3.33		High	High	Not Found
	FALSE	High	[K].QFSFPLSSEPFQGSYK.[V]	1xiTRAQ8plex [K16]; 1xiTRAQ8plex [N-Term]		0.00075552	0.000802876	1	1	9	P01023	P01023 [189-204]	0	2457.29	0	0.984	0.812	0.751	0.531	0.825	0.764	0.54	0.926	0.654	0.707	1	1	1	1	1	1	1	1	1	1	122.6	120.6	99.5	92.1	65.1	5.08	1.45	8.43	9.34	6.56		High	High	High
	FALSE	High	[R].SASNMAIVDVK.[M]	1xOxidation [M5]; 1xiTRAQ8plex [K11]; 1xiTRAQ8plex [N-Term]		0.00310033	0.000802876	1	1	2	P01023	P01023 [1374-1384]	0	1758.99	0	0.983	0.801	0.831	1.233	0.815	0.846	1.255	1.037	1.539	1.484	1	1	1	1	1	1	1	1	1	1	103.1	101.4	82.6	85.7	127.2	1.67	17.36	19.73	2.77	29.45		High	High	Not Found
	FALSE	High	[K].LPPNVVEESAR.[A]	1xiTRAQ8plex [N-Term]		0.00136446	0.000802876	1	1	8	P01023	P01023 [935-945]	0	1514.85	0	0.87	0.799	0.762	0.758	0.919	0.876	0.872	0.953	0.949	0.995											119.4	103.8	95.4	90.9	90.5							High	Not Found	Not Found
	FALSE	High	[K].LSFYYLIMAK.[G]	1xiTRAQ8plex [K10]; 1xiTRAQ8plex [N-Term]		0.000975522	0.000802876	1	2	2	P01023	P01023 [493-502]	0	1857.08	0	1.528	0.69	0.625	0.535	0.452	0.409	0.35	0.905	0.776	0.857											114.2	174.5	78.8	71.3	61.1							Not Found	High	High
	FALSE	High	[K].YNILPEKEEFPFALGVQTLPQTCDEPK.[A]	1xMethylthio [C23]; 2xiTRAQ8plex [K7; K27]; 1xiTRAQ8plex [N-Term]	P01023 1xMethylthio [C1352]	0.000910216	0.000802876	1	1	1	P01023	P01023 [1330-1356]	1	4065.15	0																															No Quan Values	Not Found	High	Not Found
	FALSE	High	[K].MCPQLQQYEMHGPEGLR.[V]	1xOxidation [M10]; 1xMethylthio [C2]; 1xiTRAQ8plex [N-Term]	P01023 1xMethylthio [C689]	0.00273512	0.000802876	1	1	1	P01023	P01023 [688-704]	0	2383.1	0	0.819	1.17	1.125	2.136	1.429	1.374	2.61	0.962	1.827	1.899											80	65.5	93.6	90	170.9							Not Found	High	Not Found
	FALSE	High	[K].MVSGFIPLKPTVK.[M]	1xOxidation [M1]; 2xiTRAQ8plex [K9; K13]; 1xiTRAQ8plex [N-Term]		0.00101602	0.000802876	1	4	2	P01023	P01023 [1385-1397]	0	2345.44	0	0.907	0.905	0.873	1.049	0.998	0.962	1.156	0.964	1.158	1.201	1	1	1	1	1	1	1	1	1	1	105.6	95.8	95.6	92.2	110.8	5.74	2.18	10.65	1.24	2.89		Not Found	High	High
	FALSE	High	[K].AIGYLNTGYQR.[Q]	1xiTRAQ8plex [N-Term]		0.00139242	0.000802876	1	1	5	P01023	P01023 [1004-1014]	0	1559.85	0	1.03	0.886	0.887	0.971	0.861	0.861	0.943	1.001	1.096	1.095	1	1	1	1	1	1	1	1	1	1	104.7	107.8	92.8	92.9	101.7	1.87	1.74	10.96	1.37	7.49		High	High	Not Found
	FALSE	High	[R].AFQPFFVELTMPYSVIR.[G]	1xiTRAQ8plex [N-Term]		0.00522368	0.000802876	1	4	1	P01023	P01023 [788-804]	0	2349.26	0																															No Quan Values	Not Found	Not Found	High
	FALSE	High	[K].VTGEGCVYLQTSLK.[Y]	1xMethylthio [C6]; 1xiTRAQ8plex [K14]; 1xiTRAQ8plex [N-Term]	P01023 1xMethylthio [C1321]	0.000782513	0.000802876	1	1	3	P01023	P01023 [1316-1329]	0	2152.16	0	1.165	1.16	0.9	1.035	0.996	0.773	0.889	0.776	0.892	1.15	1	1	1	1	1	1	1	1	1	1	95.1	110.7	110.3	85.5	98.4	21.86	0.89	2.31	1.46	23.37		Not Found	High	High
	FALSE	High	[R].VTAAPQSVCALR.[A]	1xMethylthio [C9]; 1xiTRAQ8plex [N-Term]	P01023 1xMethylthio [C595]	0.0019148	0.000802876	1	1	3	P01023	P01023 [587-598]	0	1565.84	0	0.966	1.151	1.141	0.507	1.192	1.182	0.525	0.991	0.441	0.445	1	1	1	1	1	1	1	1	1	1	104.9	101.3	120.8	119.7	53.2	8.01	1.87	7.88	1.83	33.33		High	High	Not Found
	FALSE	High	[R].VGFYESDVMGR.[G]	1xiTRAQ8plex [N-Term]		0.00439486	0.000802876	1	1	5	P01023	P01023 [705-715]	0	1563.78	0	0.952	0.766	0.73	0.777	0.805	0.767	0.816	0.953	1.014	1.064	1	1	1	1	1	1	1	1	1	1	118.4	112.6	90.7	86.4	91.9	8.9	8.8	11.03	2.9	5.12		High	High	High
	FALSE	High	[R].TGTHGLLVK.[Q]	1xiTRAQ8plex [K9]; 1xiTRAQ8plex [N-Term]		0.00296868	0.000802876	1	2	6	P01023	P01023 [508-516]	0	1533.96	0	1.095	0.903	0.872	0.962	0.824	0.796	0.878	0.966	1.065	1.103	1	1	1	1	1	1	1	1	1	1	103.5	113.3	93.4	90.3	99.5	3.82	3.03	2.77	0.78	1.38		Not Found	High	High
	FALSE	High	[K].SLNEEAVK.[K]	1xiTRAQ8plex [K8]; 1xiTRAQ8plex [N-Term]		0.00164422	0.000802876	1	1	4	P01023	P01023 [1169-1176]	0	1497.87	0	0.929	0.885	0.854	0.787	0.953	0.92	0.847	0.965	0.889	0.921	1	1	1	1	1	1	1	1	1	1	112.2	104.3	99.4	95.9	88.3	11.48	8.85	8.1	5.53	27.67		High	High	Not Found
	FALSE	High	[R].VVSMDENFHPLNELIPLVYIQDPK.[G]	1xiTRAQ8plex [K24]; 1xiTRAQ8plex [N-Term]		0.0048837	0.000802876	1	1	2	P01023	P01023 [148-171]	0	3418.85	0																															No Quan Values	Not Found	High	High
	FALSE	High	[K].ATVLNYLPK.[C]	1xiTRAQ8plex [K9]; 1xiTRAQ8plex [N-Term]		0.0011845	0.000802876	1	5	5	P01023	P01023 [812-820]	0	1627	0	0.894	0.784	0.743	0.69	0.877	0.831	0.772	0.947	0.881	0.93	1	1	1	1	1	1	1	1	1	1	121.6	108.7	95.4	90.3	84	4.75	7.27	8.11	5.3	0.98		High	High	Not Found
	FALSE	High	[R].TEVSSNHVLIYLDK.[V]	1xiTRAQ8plex [K14]; 1xiTRAQ8plex [N-Term]		0.00099715	0.000802876	1	1	1	P01023	P01023 [1408-1421]	0	2226.26	0																															No Quan Values	Not Found	High	Not Found
	FALSE	High	[K].SSSNEEVMFLTVQVK.[G]	1xiTRAQ8plex [K15]; 1xiTRAQ8plex [N-Term]		0.000998843	0.000802876	1	2	6	P01023	P01023 [94-108]	0	2306.25	0	1.029	0.963	0.972	0.992	0.936	0.944	0.964	1.009	1.029	1.021	1	1	1	1	1	1	1	1	1	1	100.9	103.8	97.2	98	100.1	16.49	6.36	9.48	9.56	23.18		High	High	High
	FALSE	High	[K].EEFPFALGVQTLPQTCDEPK.[A]	1xMethylthio [C16]; 1xiTRAQ8plex [K20]; 1xiTRAQ8plex [N-Term]	P01023 1xMethylthio [C1352]	0.00217098	0.000802876	1	1	1	P01023	P01023 [1337-1356]	0	2903.48	0																															No Quan Values	High	Not Found	Not Found
	FALSE	High	[K].ETTFNSLLCPSGGEVSEELSLK.[L]	1xMethylthio [C9]; 1xiTRAQ8plex [K22]; 1xiTRAQ8plex [N-Term]	P01023 1xMethylthio [C921]	0.00238244	0.000802876	1	1	1	P01023	P01023 [913-934]	0	2994.53	0																															No Quan Values	High	Not Found	Not Found
	FALSE	High	[K].FEVQVTVPK.[I]	1xiTRAQ8plex [K9]; 1xiTRAQ8plex [N-Term]		0.00103723	0.000802876	1	1	5	P01023	P01023 [229-237]	0	1655	0	1.107	0.965	0.908	0.841	0.871	0.82	0.759	0.941	0.872	0.926	1	1	1	1	1	1	1	1	1	1	103.7	114.8	100.1	94.1	87.2	14.4	10.46	15.06	4.94	8.63		High	High	Not Found
	FALSE	High	[K].KLSFYYLIMAK.[G]	2xiTRAQ8plex [K1; K11]; 1xiTRAQ8plex [N-Term]		0.00105727	0.000802876	1	2	2	P01023	P01023 [492-502]	1	2289.38	0	1.228	0.657	0.515	0.603	0.535	0.419	0.491	0.784	0.918	1.171											124.9	153.4	82.1	64.3	75.3							Not Found	Not Found	High
	FALSE	High	[K].DTVIKPLLVEPEGLEK.[E]	2xiTRAQ8plex [K5; K16]; 1xiTRAQ8plex [N-Term]		0.00225571	0.000802876	1	1	4	P01023	P01023 [897-912]	0	2692.63	0	1.092	0.907	0.908	0.726	0.83	0.831	0.665	1.001	0.801	0.8	1	1	1	1	1	1	1	1	1	1	107.9	117.9	97.8	98	78.4	8.17	1.77	9.96	6.02	6.06		Not Found	High	High
	FALSE	High	[K].FQVDNNNR.[L]	1xiTRAQ8plex [N-Term]		0.00389182	0.000802876	1	1	2	P01023	P01023 [1290-1297]	0	1310.68	0	0.938	0.854	0.745	0.888	0.91	0.794	0.946	0.872	1.039	1.192											113	106	96.5	84.2	100.3							Not Found	High	Not Found
	FALSE	High	[K].DMYSFLEDMGLK.[A]	1xOxidation [M]; 1xiTRAQ8plex [K12]; 1xiTRAQ8plex [N-Term]		0.000949853	0.000802876	1	1	4	P01023	P01023 [665-676]	0	2073.05	0	0.91	0.869	0.757	0.755	0.955	0.832	0.83	0.871	0.868	0.997	1	1	1	1	1	1	1	1	1	1	116.5	106	101.3	88.2	87.9	6.47	9.1	11.96	5.09	16.42		Not Found	High	High
	FALSE	High	[K].DMYSFLEDMGLK.[A]	1xiTRAQ8plex [K12]; 1xiTRAQ8plex [N-Term]		0.000804511	0.000802876	1	1	2	P01023	P01023 [665-676]	0	2057.05	0	0.944	0.8	0.722	0.596	0.847	0.765	0.631	0.903	0.745	0.825											123.1	116.2	98.5	88.9	73.3							Not Found	High	Not Found
	FALSE	High	[R].SLFTDLEAENDVLHCVAFAVPK.[S]	1xMethylthio [C15]; 1xiTRAQ8plex [K22]; 1xiTRAQ8plex [N-Term]	P01023 1xMethylthio [C86]	0.00888761	0.0022702	1	2	1	P01023	P01023 [72-93]	0	3072.6	0																															No Quan Values	Not Found	Not Found	High
	FALSE	High	[K].DMYSFLEDMGLK.[A]	2xOxidation [M2; M9]; 1xiTRAQ8plex [K12]; 1xiTRAQ8plex [N-Term]		0.011284	0.00353956	1	1	1	P01023	P01023 [665-676]	0	2089.04	0																															No Quan Values	Not Found	Not Found	High
	FALSE	High	[R].GEAFTLK.[A]	1xiTRAQ8plex [K7]; 1xiTRAQ8plex [N-Term]		0.0132436	0.00403244	1	1	3	P01023	P01023 [805-811]	0	1373.82	0	0.987	0.807	0.835	0.799	0.817	0.846	0.81	1.035	0.991	0.957	1	1	1	1	1	1	1	1	1	1	112.9	111.5	91.1	94.3	90.2	4.36	6.13	7.59	8.33	28.83		High	High	Not Found
	FALSE	High	[R].VGFYESDVMGR.[G]	1xOxidation [M9]; 1xiTRAQ8plex [N-Term]		0.0169678	0.00403244	1	1	4	P01023	P01023 [705-715]	0	1579.77	0	0.918	0.783	0.84	1.059	0.852	0.915	1.154	1.074	1.353	1.261	1	1	1	1	1	1	1	1	1	1	108.7	99.8	85.1	91.3	115.1	1.86	1.59	5.23	8.4	2.43		High	High	Not Found
	FALSE	High	[R].QGIPFFGQVR.[L]	1xiTRAQ8plex [N-Term]		0.0294875	0.00403244	1	1	4	P01023	P01023 [361-370]	0	1452.83	0	1.056	0.872	0.817	0.976	0.826	0.774	0.924	0.936	1.119	1.195	1	1	1	1	1	1	1	1	1	1	105.9	111.8	92.4	86.5	103.4	11.21	8.2	9.83	14.69	39.88		High	High	Not Found
	FALSE	High	[R].DLKPAIVK.[V]	2xiTRAQ8plex [K3; K8]; 1xiTRAQ8plex [N-Term]		0.0203805	0.00403244	1	1	5	P01023	P01023 [1441-1448]	0	1796.18	0	1.06	0.825	0.894	0.744	0.779	0.844	0.702	1.083	0.901	0.832	1	1	1	1	1	1	1	1	1	1	110.5	117.1	91.2	98.8	82.3	0.8	11.91	2.69	2.28	12.32		Not Found	High	High
	FALSE	High	[K].GPTQEFK.[K]	1xiTRAQ8plex [K7]; 1xiTRAQ8plex [N-Term]		0.0460193	0.00403244	1	2	1	P01023	P01023 [109-115]	0	1414.82	0	1.086	0.733	0.838	0.708	0.675	0.772	0.652	1.144	0.967	0.845											114.5	124.4	83.9	96	81.1							High	Not Found	Not Found
	FALSE	High	[K].SIYKPGQTVK.[F]	2xiTRAQ8plex [K4; K10]; 1xiTRAQ8plex [N-Term]		0.0125818	0.00403244	1	2	4	P01023	P01023 [136-145]	0	2033.25	0	1.006	0.699	0.822	0.723	0.696	0.817	0.719	1.175	1.034	0.88	1	1	1	1	1	1	1	1	1	1	117.6	118.3	82.3	96.7	85.1	0.09	10.69	1.61	2.78	10.28		Not Found	High	High
	FALSE	High	[K].SDIAPVAR.[LF]	1xiTRAQ8plex [N-Term]		0.0401407	0.00403244	1	2	4	P01023	P01023 [532-539]	0	1132.66	0	0.998	0.926	0.838	0.917	0.928	0.839	0.919	0.904	0.99	1.095	1	1	1	1	1	1	1	1	1	1	106.9	106.6	99	89.5	98	8.85	16.45	6.41	1.26	19.86		High	High	Not Found
	FALSE	High	[K].SLNEEAVKK.[D]	2xiTRAQ8plex [K8; K9]; 1xiTRAQ8plex [N-Term]		0.0184594	0.00403244	1	1	1	P01023	P01023 [1169-1177]	1	1930.17	0																															No Quan Values	Not Found	Not Found	High
High	Master Protein	Q53H26	Transferrin variant (Fragment) OS=Homo sapiens PE=2 SV=1	0	309.999	61	40	199	2	1	698	77	7.03	519.8	40	40	1.048	1.151	1.027	0.894	1.099	0.981	0.854	0.893	0.777	0.871	97.6	102.3	112.4	100.3	87.3	1.51	4.67	2.71	2.33	6.34	Not Found	High	High	Not Found	High	High	Not Found	High	High	Not Found	High	High	Not Found
	Checked	Confidence	Annotated Sequence	Modifications	Modifications in Master Proteins	Qvality PEP	Qvality q-value	# Protein Groups	# Proteins	# PSMs	Master Protein Accessions	Positions in Master Proteins	# Missed Cleavages	Theo. MH+ [Da]	# Razor Quan Results	Abundance Ratio: (117) / (116)	Abundance Ratio: (118) / (116)	Abundance Ratio: (119) / (116)	Abundance Ratio: (121) / (116)	Abundance Ratio: (118) / (117)	Abundance Ratio: (119) / (117)	Abundance Ratio: (121) / (117)	Abundance Ratio: (119) / (118)	Abundance Ratio: (121) / (118)	Abundance Ratio: (121) / (119)	Abundance Ratio Adj. P-Value: (117) / (116)	Abundance Ratio Adj. P-Value: (118) / (116)	Abundance Ratio Adj. P-Value: (119) / (116)	Abundance Ratio Adj. P-Value: (121) / (116)	Abundance Ratio Adj. P-Value: (118) / (117)	Abundance Ratio Adj. P-Value: (119) / (117)	Abundance Ratio Adj. P-Value: (121) / (117)	Abundance Ratio Adj. P-Value: (119) / (118)	Abundance Ratio Adj. P-Value: (121) / (118)	Abundance Ratio Adj. P-Value: (121) / (119)	Abundances (Grouped): 116	Abundances (Grouped): 117	Abundances (Grouped): 118	Abundances (Grouped): 119	Abundances (Grouped): 121	Abundances (Grouped) CV [%]: 116	Abundances (Grouped) CV [%]: 117	Abundances (Grouped) CV [%]: 118	Abundances (Grouped) CV [%]: 119	Abundances (Grouped) CV [%]: 121	Quan Info	Found in Sample: [S1] F1: 116, Control	Found in Sample: [S2] F2: 116, Control	Found in Sample: [S3] F3: 116, Control
	FALSE	High	[K].IECVSAETTEDCIAK.[I]	2xMethylthio [C3; C12]; 1xiTRAQ8plex [K15]; 1xiTRAQ8plex [N-Term]	B4E1B2 2xMethylthio [C367; C376]; Q53H26 2xMethylthio [C387; C396]	0.000177216	0	2	7	7	B4E1B2; Q53H26	B4E1B2 [365-379]; Q53H26 [385-399]	0	2312.11	0	1.779	5.073	3.761	3.644	2.851	2.114	2.048	0.741	0.718	0.969	1	1	1	1	1	1	1	1	1	1	32.8	58.3	166.2	123.2	119.4	55.12	21.75	14.09	14.8	5.38	Shared	High	High	High
	FALSE	High	[K].HSTIFENLANK.[A]	1xiTRAQ8plex [K11]; 1xiTRAQ8plex [N-Term]		0.000121338	0	2	8	3	B4E1B2; Q53H26	B4E1B2 [206-216]; Q53H26 [226-236]	0	1882.06	0	1.307	0.739	1.156	0.951	0.565	0.884	0.728	1.564	1.287	0.823	1	1	1	1	1	1	1	1	1	1	97	126.8	71.7	112.2	92.3	1.49	6.3	0.76	0.08	9.52	Shared	Not Found	High	High
	FALSE	High	[R].KPVEEYANCHLAR.[A]	1xMethylthio [C9]; 1xiTRAQ8plex [K1]; 1xiTRAQ8plex [N-Term]	Q53H26 1xMethylthio [C596]	0.000404563	0	1	6	3	Q53H26	Q53H26 [588-600]	0	2184.15	0	0.997	1.387	1.166	0.406	1.39	1.169	0.407	0.841	0.292	0.348											100.9	100.6	139.9	117.6	40.9							Not Found	Not Found	High
	FALSE	High	[K].KSASDLTWDNLK.[G]	2xiTRAQ8plex [K1; K12]; 1xiTRAQ8plex [N-Term]		0.000374892	0	2	8	2	B4E1B2; Q53H26	B4E1B2 [433-444]; Q53H26 [453-464]	1	2290.32	0	0.948	0.971	1.009	0.721	1.025	1.064	0.761	1.039	0.742	0.715											107.5	101.9	104.5	108.5	77.6						Shared	Not Found	Not Found	High
	FALSE	High	[K].MYLGYEYVTAIR.[N]	1xiTRAQ8plex [N-Term]		0.000654222	0	2	7	6	B4E1B2; Q53H26	B4E1B2 [312-323]; Q53H26 [332-343]	0	1782.94	0	1.03	1.027	0.976	0.895	0.997	0.947	0.869	0.95	0.871	0.917	1	1	1	1	1	1	1	1	1	1	101.5	104.5	104.2	99	90.8	7.28	8.04	0.39	4.89	6.88	Shared	High	High	High
	FALSE	High	[R].FDEFFSEGCAPGSK.[K]	1xMethylthio [C9]; 1xiTRAQ8plex [K14]; 1xiTRAQ8plex [N-Term]	B4E1B2 1xMethylthio [C483]; Q53H26 1xMethylthio [C503]	4.25404e-05	0	2	8	7	B4E1B2; Q53H26	B4E1B2 [475-488]; Q53H26 [495-508]	0	2175.03	0	1.188	1.65	1.245	1.306	1.389	1.048	1.099	0.755	0.791	1.049	1	1	1	1	1	1	1	1	1	1	78.3	93	129.1	97.5	102.2	1.92	0.77	1.34	8	10.27	Shared	High	High	High
	FALSE	High	[K].NLNEKDYELLCLDGTR.[K]	1xMethylthio [C11]; 1xiTRAQ8plex [K5]; 1xiTRAQ8plex [N-Term]	B4E1B2 1xMethylthio [C562]; Q53H26 1xMethylthio [C582]	0.000731883	0	2	7	5	B4E1B2; Q53H26	B4E1B2 [552-567]; Q53H26 [572-587]	1	2550.32	0	0.986	1.32	1.043	0.671	1.34	1.058	0.681	0.79	0.508	0.644	1	1	1	1	1	1	1	1	1	1	99.6	98.2	131.5	103.9	66.9	3.79	6.7	6.93	2.92	6.37	Shared	Not Found	High	High
	FALSE	High	[R].TAGWNIPMGLLYNK.[I]	1xiTRAQ8plex [K14]; 1xiTRAQ8plex [N-Term]		3.387e-05	0	2	8	13	B4E1B2; Q53H26	B4E1B2 [456-469]; Q53H26 [476-489]	0	2186.23	0	1.038	0.921	0.883	0.588	0.887	0.85	0.567	0.958	0.638	0.667	1	1	1	1	1	1	1	1	1	1	112.9	117.2	104	99.6	66.4	1.27	0.69	0.25	4.27	2.64	Shared	High	High	High
	FALSE	High	[K].SVIPSDGPSVACVK.[K]	1xMethylthio [C12]; 1xiTRAQ8plex [K14]; 1xiTRAQ8plex [N-Term]	B4E1B2 1xMethylthio [C58]; Q53H26 1xMethylthio [C58]	0.000452104	0	2	9	8	B4E1B2; Q53H26	B4E1B2 [47-60]; Q53H26 [47-60]	0	2013.1	0	1.118	1.257	1.14	1.128	1.124	1.02	1.009	0.907	0.897	0.99	1	1	1	1	1	1	1	1	1	1	88.6	99.1	111.4	101	100	2.53	9.35	12.71	7.31	19.18	Shared	High	High	High
	FALSE	High	[R].SAGWNIPIGLLYCDLPEPR.[K]	1xMethylthio [C13]; 1xiTRAQ8plex [N-Term]	Q53H26 1xMethylthio [C156]	3.50311e-05	0	1	8	7	Q53H26	Q53H26 [144-162]	0	2464.27	0	1.015	1.516	1.45	0.655	1.494	1.428	0.645	0.956	0.432	0.452	1	1	1	1	1	1	1	1	1	1	88.7	90.1	134.5	128.6	58.1	4.6	5.43	3.16	4.16	1.09		Not Found	High	High
	FALSE	High	[K].SASDLTWDNLK.[G]	1xiTRAQ8plex [K11]; 1xiTRAQ8plex [N-Term]		0.000236768	0	2	8	4	B4E1B2; Q53H26	B4E1B2 [434-444]; Q53H26 [454-464]	0	1858.02	0	1.11	1.085	0.959	0.846	0.978	0.865	0.762	0.884	0.779	0.882	1	1	1	1	1	1	1	1	1	1	100	111	108.5	95.9	84.6	13.12	7.08	7.05	5.89	16.19	Shared	High	High	High
	FALSE	High	[K].SDNCEDTPEAGYFAVAVVK.[K]	1xMethylthio [C4]; 1xiTRAQ8plex [K19]; 1xiTRAQ8plex [N-Term]	B4E1B2 1xMethylthio [C417]; Q53H26 1xMethylthio [C437]	0.00032921	0	2	5	9	B4E1B2; Q53H26	B4E1B2 [414-432]; Q53H26 [434-452]	0	2669.3	0	1.177	1.358	0.907	0.822	1.154	0.77	0.698	0.668	0.605	0.906	1	1	1	1	1	1	1	1	1	1	95	111.8	129	86.1	78	14.4	9.05	13.84	10.21	5.97	Shared	High	High	High
	FALSE	High	[K].DYELLCLDGTR.[K]	1xMethylthio [C6]; 1xiTRAQ8plex [N-Term]	B4E1B2 1xMethylthio [C562]; Q53H26 1xMethylthio [C582]	0.00060281	0	2	7	3	B4E1B2; Q53H26	B4E1B2 [557-567]; Q53H26 [577-587]	0	1647.8	0	0.928	1.375	1.162	1.094	1.482	1.253	1.179	0.845	0.796	0.941	1	1	1	1	1	1	1	1	1	1	90	83.4	123.7	104.5	98.4	6.17	6.7	0.9	6.52	5.52	Shared	High	High	Not Found
	FALSE	High	[K].EFQLFSSPHGK.[D]	1xiTRAQ8plex [K11]; 1xiTRAQ8plex [N-Term]		0.000154122	0	2	7	4	B4E1B2; Q53H26	B4E1B2 [280-290]; Q53H26 [300-310]	0	1885.04	0	1.179	0.782	1.091	0.586	0.663	0.925	0.497	1.395	0.75	0.538	1	1	1	1	1	1	1	1	1	1	107.8	127.1	84.3	117.6	63.2	0.24	3.56	0.77	1.14	3.61	Shared	Not Found	High	High
	FALSE	High	[K].EDPQTFYYAVAVVK.[K]	1xiTRAQ8plex [K14]; 1xiTRAQ8plex [N-Term]		0.000127529	0	2	6	7	B4E1B2; Q53H26	B4E1B2 [108-121]; Q53H26 [108-121]	0	2238.23	0	1.114	1.143	0.941	0.535	1.026	0.845	0.481	0.823	0.468	0.569	1	1	1	1	1	1	1	1	1	1	105.6	117.7	120.7	99.4	56.6	11.6	5.88	15.27	13.38	36.49	Shared	High	High	High
	FALSE	High	[K].EDLIWELLNQAQEHFGK.[DK]	1xiTRAQ8plex [K17]; 1xiTRAQ8plex [N-Term]		2.39082e-05	0	2	8	5	B4E1B2; Q53H26	B4E1B2 [259-275]; Q53H26 [279-295]	0	2678.44	0	1.042	1.277	0.983	0.82	1.226	0.943	0.787	0.77	0.642	0.834											97.6	101.7	124.7	95.9	80						Shared	Not Found	Not Found	High
	FALSE	High	[K].DCHLAQVPSHTVVAR.[S]	1xMethylthio [C2]; 1xiTRAQ8plex [N-Term]	B4E1B2 1xMethylthio [C240]; Q53H26 1xMethylthio [C260]	0.000230799	0	2	7	5	B4E1B2; Q53H26	B4E1B2 [239-253]; Q53H26 [259-273]	0	1983.02	0	0.962	1.044	1.057	1.259	1.086	1.099	1.308	1.012	1.205	1.19	1	1	1	1	1	1	1	1	1	1	93.9	90.4	98.1	99.3	118.2	1.72	20.68	5.32	7.59	12.59	Shared	Not Found	High	High
	FALSE	High	[K].CDEWSVNSVGK.[I]	1xMethylthio [C1]; 1xiTRAQ8plex [K11]; 1xiTRAQ8plex [N-Term]	B4E1B2 1xMethylthio [C354]; Q53H26 1xMethylthio [C374]	0.000108967	0	2	7	5	B4E1B2; Q53H26	B4E1B2 [354-364]; Q53H26 [374-384]	0	1877.93	0	1.067	1.355	1.124	0.855	1.27	1.054	0.802	0.83	0.631	0.761	1	1	1	1	1	1	1	1	1	1	92.6	98.8	125.4	104.1	79.2	2.69	7.07	4.05	5.16	12.31	Shared	High	High	Not Found
	FALSE	High	[K].DSGFQMNQLR.[G]	1xiTRAQ8plex [N-Term]		0.000395871	0	2	6	3	B4E1B2; Q53H26	B4E1B2 [123-132]; Q53H26 [123-132]	0	1499.76	0	1.034	0.983	0.946	0.891	0.951	0.915	0.861	0.962	0.906	0.942	1	1	1	1	1	1	1	1	1	1	103	106.5	101.3	97.4	91.7	1.64	5.7	1.82	1.79	12.33	Shared	High	High	Not Found
	FALSE	High	[K].ADRDQYELLCLDNTR.[K]	1xMethylthio [C10]; 1xiTRAQ8plex [N-Term]	B4E1B2 1xMethylthio [C226]; Q53H26 1xMethylthio [C246]	0.000173837	0	2	8	8	B4E1B2; Q53H26	B4E1B2 [217-231]; Q53H26 [237-251]	1	2175.05	0	0.96	1.121	1.02	0.987	1.168	1.063	1.029	0.91	0.881	0.968	1	1	1	1	1	1	1	1	1	1	98.3	94.3	110.2	100.2	97	1.55	5.34	2.4	4.04	3.27	Shared	Not Found	High	High
	FALSE	High	[K].EGYYGYTGAFR.[C]	1xiTRAQ8plex [N-Term]		0.000400196	0	2	8	8	B4E1B2; Q53H26	B4E1B2 [511-521]; Q53H26 [531-541]	0	1587.77	0	1.027	1.023	0.912	0.825	0.997	0.889	0.804	0.892	0.806	0.904	1	1	1	1	1	1	1	1	1	1	104.4	107.2	106.9	95.3	86.2	12.46	7.24	5.2	5.93	8.89	Shared	High	High	High
	FALSE	High	[K].YLGEEYVK.[A]	1xiTRAQ8plex [K8]; 1xiTRAQ8plex [N-Term]		0.00226736	0.000802876	2	7	9	B4E1B2; Q53H26	B4E1B2 [649-656]; Q53H26 [669-676]	0	1608.91	0	1.027	1.063	0.882	0.874	1.036	0.859	0.851	0.829	0.822	0.991	1	1	1	1	1	1	1	1	1	1	103.2	105.9	109.7	91	90.2	7.6	4.13	4.57	4.53	9.62	Shared	High	High	High
	FALSE	High	[K].CSTSSLLEACTFR.[R]	2xMethylthio [C1; C10]; 1xiTRAQ8plex [N-Term]	B4E1B2 2xMethylthio [C664; C673]; Q53H26 2xMethylthio [C684; C693]	0.000789757	0.000802876	2	7	3	B4E1B2; Q53H26	B4E1B2 [664-676]; Q53H26 [684-696]	0	1813.83	0	1.235	5.118	3.234	5.857	4.143	2.618	4.742	0.632	1.145	1.811											30.4	37.6	155.6	98.3	178.1						Shared	Not Found	High	High
	FALSE	High	[R].DDTVCLAK.[L]	1xMethylthio [C5]; 1xiTRAQ8plex [K8]; 1xiTRAQ8plex [N-Term]	B4E1B2 1xMethylthio [C636]; Q53H26 1xMethylthio [C656]	0.00213836	0.000802876	2	7	5	B4E1B2; Q53H26	B4E1B2 [632-639]; Q53H26 [652-659]	0	1518.81	0	1.087	1.204	1.073	0.818	1.108	0.987	0.752	0.891	0.679	0.762	1	1	1	1	1	1	1	1	1	1	96.5	104.9	116.2	103.5	78.9	2.11	7.78	6.84	0.51	18.38	Shared	High	High	Not Found
	FALSE	High	[K].MYLGYEYVTAIR.[N]	1xOxidation [M1]; 1xiTRAQ8plex [N-Term]		0.000904333	0.000802876	2	7	3	B4E1B2; Q53H26	B4E1B2 [312-323]; Q53H26 [332-343]	0	1798.94	0	1.279	1.785	1.056	1.188	1.396	0.826	0.929	0.592	0.666	1.125											79.3	101.4	141.5	83.7	94.2						Shared	High	High	Not Found
	FALSE	High	[K].DGAGDVAFVK.[H]	1xiTRAQ8plex [K10]; 1xiTRAQ8plex [N-Term]		0.000780117	0.000802876	2	7	4	B4E1B2; Q53H26	B4E1B2 [196-205]; Q53H26 [216-225]	0	1586.9	0	1.036	0.991	0.848	0.643	0.957	0.818	0.621	0.856	0.649	0.759	1	1	1	1	1	1	1	1	1	1	110.7	114.6	109.7	93.8	71.2	4.64	0.17	2.17	9.55	16.65	Shared	High	High	Not Found
	FALSE	High	[R].WCAVSEHEATK.[C]	1xMethylthio [C2]; 1xiTRAQ8plex [K11]; 1xiTRAQ8plex [N-Term]	B4E1B2 1xMethylthio [C28]; Q53H26 1xMethylthio [C28]	0.000843044	0.000802876	2	9	3	B4E1B2; Q53H26	B4E1B2 [27-37]; Q53H26 [27-37]	0	1914.97	0	1.118	0.86	1.064	0.889	0.769	0.952	0.795	1.238	1.034	0.835	1	1	1	1	1	1	1	1	1	1	101.4	113.4	87.2	107.9	90.2	25.27	23.69	13.07	21.15	20.58	Shared	Not Found	High	High
	FALSE	High	[R].TAGWNIPMGLLYNK.[I]	1xOxidation [M8]; 1xiTRAQ8plex [K14]; 1xiTRAQ8plex [N-Term]		0.0010091	0.000802876	2	8	3	B4E1B2; Q53H26	B4E1B2 [456-469]; Q53H26 [476-489]	0	2202.22	0	1.032	1.043	0.941	0.738	1.01	0.912	0.714	0.902	0.707	0.784	1	1	1	1	1	1	1	1	1	1	105.2	108.6	109.7	99	77.6	2.02	1.17	0.71	3.38	7.67	Shared	High	High	Not Found
	FALSE	High	[R].EGTCPEAPTDECKPVK.[W]	2xMethylthio [C4; C12]; 2xiTRAQ8plex [K13; K16]; 1xiTRAQ8plex [N-Term]	B4E1B2 2xMethylthio [C330; C338]; Q53H26 2xMethylthio [C350; C358]	0.00174761	0.000802876	2	6	1	B4E1B2; Q53H26	B4E1B2 [327-342]; Q53H26 [347-362]	0	2708.35	0																															No Quan Values	Not Found	High	Not Found
	FALSE	High	[K].LCMGSGLNLCEPNNK.[E]	2xMethylthio [C2; C10]; 1xiTRAQ8plex [K15]; 1xiTRAQ8plex [N-Term]	B4E1B2 2xMethylthio [C497; C505]; Q53H26 2xMethylthio [C517; C525]	0.000839079	0.000802876	2	8	3	B4E1B2; Q53H26	B4E1B2 [496-510]; Q53H26 [516-530]	0	2293.11	0	1.315	5.191	2.942	4.471	3.946	2.236	3.399	0.567	0.861	1.52											33.5	44.1	174	98.6	149.8						Shared	Not Found	High	Not Found
	FALSE	High	[R].DQYELLCLDNTR.[K]	1xMethylthio [C7]; 1xiTRAQ8plex [N-Term]	B4E1B2 1xMethylthio [C226]; Q53H26 1xMethylthio [C246]	0.000872929	0.000802876	2	8	2	B4E1B2; Q53H26	B4E1B2 [220-231]; Q53H26 [240-251]	0	1832.88	0	1.498	1.212	1.118	1.469	0.809	0.746	0.981	0.923	1.212	1.314											79.4	119	96.2	88.8	116.7						Shared	High	High	Not Found
	FALSE	High	[K].DSAHGFLK.[V]	1xiTRAQ8plex [K8]; 1xiTRAQ8plex [N-Term]		0.00210119	0.000802876	2	7	5	B4E1B2; Q53H26	B4E1B2 [296-303]; Q53H26 [316-323]	0	1482.85	0	1.1	0.749	0.899	0.887	0.681	0.817	0.806	1.201	1.184	0.986	1	1	1	1	1	1	1	1	1	1	107.9	118.7	80.8	97	95.7	1.55	10.3	1.12	2.93	10.62	Shared	Not Found	High	High
	FALSE	High	[K].KDSGFQMNQLR.[G]	1xiTRAQ8plex [K1]; 1xiTRAQ8plex [N-Term]		0.00131629	0.000802876	2	6	2	B4E1B2; Q53H26	B4E1B2 [122-132]; Q53H26 [122-132]	1	1932.06	0	0.932	0.996	0.953	0.767	1.069	1.023	0.823	0.958	0.77	0.805											107.6	100.2	107.1	102.6	82.5						Shared	Not Found	High	High
	FALSE	High	[K].HQTVPQNTGGK.[N]	1xiTRAQ8plex [K11]; 1xiTRAQ8plex [N-Term]		0.00161178	0.000802876	2	7	4	B4E1B2; Q53H26	B4E1B2 [534-544]; Q53H26 [554-564]	0	1775	0	1.222	0.625	1.046	0.979	0.511	0.856	0.801	1.675	1.567	0.936	1	1	1	1	1	1	1	1	1	1	102.6	125.4	64.1	107.4	100.5	6.19	14.21	1.13	11.05	11.55	Shared	Not Found	High	High
	FALSE	High	[K].IMNGEADAMSLDGGFVYIAGK.[C]	1xiTRAQ8plex [K21]; 1xiTRAQ8plex [N-Term]		0.00742175	0.00154908	2	7	2	B4E1B2; Q53H26	B4E1B2 [380-400]; Q53H26 [400-420]	0	2767.43	0																															No Quan Values	High	High	Not Found
	FALSE	High	[K].KDSGFQMNQLR.[G]	1xOxidation [M7]; 1xiTRAQ8plex [K1]; 1xiTRAQ8plex [N-Term]		0.00698016	0.00154908	2	6	3	B4E1B2; Q53H26	B4E1B2 [122-132]; Q53H26 [122-132]	1	1948.05	0	0.969	1.001	0.878	0.636	1.033	0.906	0.656	0.877	0.635	0.724	1	1	1	1	1	1	1	1	1	1	111.5	108.1	111.6	97.9	70.9	2.23	1	11.08	1.06	10.97	Shared	Not Found	High	High
	FALSE	High	[KA].GDVAFVK.[H]	1xiTRAQ8plex [K7]; 1xiTRAQ8plex [N-Term]		0.0111974	0.00353956	2	8	6	B4E1B2; Q53H26	B4E1B2 [199-205]; [527-533]; Q53H26 [219-225]; [547-553]	0	1343.81	0	1.199	1.11	1.026	0.706	0.926	0.856	0.589	0.925	0.636	0.688	1	1	1	1	1	1	1	1	1	1	99.2	118.9	110.1	101.8	70	4.73	1.25	7.88	1.64	5.45	Shared	High	High	Not Found
	FALSE	High	[K].ASYLDCIR.[A]	1xMethylthio [C6]; 1xiTRAQ8plex [N-Term]	B4E1B2 1xMethylthio [C67]; Q53H26 1xMethylthio [C67]	0.00976176	0.00353956	2	9	4	B4E1B2; Q53H26	B4E1B2 [62-69]; Q53H26 [62-69]	0	1290.65	0	1.097	1.654	1.166	1.342	1.508	1.063	1.224	0.705	0.812	1.151	1	1	1	1	1	1	1	1	1	1	79.9	87.6	132.1	93.2	107.2	6.83	6.17	1.7	5.77	6.13	Shared	High	High	High
	FALSE	High	[K].KASYLDCIR.[A]	1xMethylthio [C7]; 1xiTRAQ8plex [K1]; 1xiTRAQ8plex [N-Term]	B4E1B2 1xMethylthio [C67]; Q53H26 1xMethylthio [C67]	0.0120992	0.00353956	2	9	1	B4E1B2; Q53H26	B4E1B2 [61-69]; Q53H26 [61-69]	1	1722.95	0	0.89	1.455	1.39	0.731	1.635	1.562	0.821	0.955	0.503	0.526											91.5	81.4	133.1	127.1	66.9						Shared	Not Found	Not Found	High
	FALSE	High	[R].KPVDEYK.[D]	2xiTRAQ8plex [K1; K7]; 1xiTRAQ8plex [N-Term]		0.0123377	0.00353956	2	8	5	B4E1B2; Q53H26	B4E1B2 [232-238]; Q53H26 [252-258]	0	1791.08	0	0.98	1.09	1.041	0.776	1.112	1.063	0.792	0.956	0.713	0.746	1	1	1	1	1	1	1	1	1	1	102.3	100.3	111.5	106.5	79.4	5.52	7.11	3.48	2.11	18	Shared	Not Found	High	High
	FALSE	High	[K].NPDPWAK.[N]	1xiTRAQ8plex [K7]; 1xiTRAQ8plex [N-Term]		0.0244649	0.00403244	2	7	4	B4E1B2; Q53H26	B4E1B2 [545-551]; Q53H26 [565-571]	0	1435.82	0	1.159	1.001	0.98	0.653	0.864	0.845	0.563	0.979	0.652	0.666	1	1	1	1	1	1	1	1	1	1	104.3	120.9	104.4	102.2	68.1	3.13	3.88	2.13	3.97	7.12	Shared	High	High	Not Found
	FALSE	High	[K].DSGFQMNQLR.[G]	1xOxidation [M6]; 1xiTRAQ8plex [N-Term]		0.0204695	0.00403244	2	6	3	B4E1B2; Q53H26	B4E1B2 [123-132]; Q53H26 [123-132]	0	1515.75	0	0.982	1.052	1.012	1.363	1.072	1.031	1.388	0.962	1.295	1.347	1	1	1	1	1	1	1	1	1	1	92.4	90.8	97.3	93.6	126	6.96	7.24	8.79	12.42	25.95	Shared	High	High	Not Found
	FALSE	High	[R].APNHAVVTR.[K]	1xiTRAQ8plex [N-Term]		0.0364246	0.00403244	2	7	1	B4E1B2; Q53H26	B4E1B2 [581-589]; Q53H26 [601-609]	0	1268.74	0	0.942	1.049	1.166	1.632	1.113	1.237	1.732	1.111	1.555	1.4											86.4	81.4	90.6	100.7	140.9						Shared	Not Found	Not Found	High
	FALSE	High	[R].LKCDEWSVNSVGK.[I]	1xMethylthio [C3]; 2xiTRAQ8plex [K2; K13]; 1xiTRAQ8plex [N-Term]	B4E1B2 1xMethylthio [C354]; Q53H26 1xMethylthio [C374]	0.0336252	0.00403244	2	7	1	B4E1B2; Q53H26	B4E1B2 [352-364]; Q53H26 [372-384]	1	2423.32	0	1.278	0.987	0.823	0.938	0.773	0.644	0.734	0.834	0.95	1.14											99.5	127.1	98.2	81.9	93.3						Shared	Not Found	Not Found	High
High	Master Protein	B4E1B2	cDNA FLJ53691, highly similar to Serotransferrin OS=Homo sapiens PE=2 SV=1	0	300.633	60	39	191	1	1	678	74.8	7.12	504.96	39	0	0.94	0.793	1.067	0.883	0.844	1.135	0.94	1.345	1.114	0.828	106.8	100.3	84.7	113.9	94.3						Not Found	Not Found	High	Not Found	Not Found	High	Not Found	Not Found	High	Not Found	Not Found	High	Not Found
	Checked	Confidence	Annotated Sequence	Modifications	Modifications in Master Proteins	Qvality PEP	Qvality q-value	# Protein Groups	# Proteins	# PSMs	Master Protein Accessions	Positions in Master Proteins	# Missed Cleavages	Theo. MH+ [Da]	# Razor Quan Results	Abundance Ratio: (117) / (116)	Abundance Ratio: (118) / (116)	Abundance Ratio: (119) / (116)	Abundance Ratio: (121) / (116)	Abundance Ratio: (118) / (117)	Abundance Ratio: (119) / (117)	Abundance Ratio: (121) / (117)	Abundance Ratio: (119) / (118)	Abundance Ratio: (121) / (118)	Abundance Ratio: (121) / (119)	Abundance Ratio Adj. P-Value: (117) / (116)	Abundance Ratio Adj. P-Value: (118) / (116)	Abundance Ratio Adj. P-Value: (119) / (116)	Abundance Ratio Adj. P-Value: (121) / (116)	Abundance Ratio Adj. P-Value: (118) / (117)	Abundance Ratio Adj. P-Value: (119) / (117)	Abundance Ratio Adj. P-Value: (121) / (117)	Abundance Ratio Adj. P-Value: (119) / (118)	Abundance Ratio Adj. P-Value: (121) / (118)	Abundance Ratio Adj. P-Value: (121) / (119)	Abundances (Grouped): 116	Abundances (Grouped): 117	Abundances (Grouped): 118	Abundances (Grouped): 119	Abundances (Grouped): 121	Abundances (Grouped) CV [%]: 116	Abundances (Grouped) CV [%]: 117	Abundances (Grouped) CV [%]: 118	Abundances (Grouped) CV [%]: 119	Abundances (Grouped) CV [%]: 121	Quan Info	Found in Sample: [S1] F1: 116, Control	Found in Sample: [S2] F2: 116, Control	Found in Sample: [S3] F3: 116, Control
	FALSE	High	[K].IECVSAETTEDCIAK.[I]	2xMethylthio [C3; C12]; 1xiTRAQ8plex [K15]; 1xiTRAQ8plex [N-Term]	B4E1B2 2xMethylthio [C367; C376]; Q53H26 2xMethylthio [C387; C396]	0.000177216	0	2	7	7	B4E1B2; Q53H26	B4E1B2 [365-379]; Q53H26 [385-399]	0	2312.11	0	1.779	5.073	3.761	3.644	2.851	2.114	2.048	0.741	0.718	0.969	1	1	1	1	1	1	1	1	1	1	32.8	58.3	166.2	123.2	119.4	55.12	21.75	14.09	14.8	5.38	Shared	High	High	High
	FALSE	High	[K].HSTIFENLANK.[A]	1xiTRAQ8plex [K11]; 1xiTRAQ8plex [N-Term]		0.000121338	0	2	8	3	B4E1B2; Q53H26	B4E1B2 [206-216]; Q53H26 [226-236]	0	1882.06	0	1.307	0.739	1.156	0.951	0.565	0.884	0.728	1.564	1.287	0.823	1	1	1	1	1	1	1	1	1	1	97	126.8	71.7	112.2	92.3	1.49	6.3	0.76	0.08	9.52	Shared	Not Found	High	High
	FALSE	High	[K].KSASDLTWDNLK.[G]	2xiTRAQ8plex [K1; K12]; 1xiTRAQ8plex [N-Term]		0.000374892	0	2	8	2	B4E1B2; Q53H26	B4E1B2 [433-444]; Q53H26 [453-464]	1	2290.32	0	0.948	0.971	1.009	0.721	1.025	1.064	0.761	1.039	0.742	0.715											107.5	101.9	104.5	108.5	77.6						Shared	Not Found	Not Found	High
	FALSE	High	[K].MYLGYEYVTAIR.[N]	1xiTRAQ8plex [N-Term]		0.000654222	0	2	7	6	B4E1B2; Q53H26	B4E1B2 [312-323]; Q53H26 [332-343]	0	1782.94	0	1.03	1.027	0.976	0.895	0.997	0.947	0.869	0.95	0.871	0.917	1	1	1	1	1	1	1	1	1	1	101.5	104.5	104.2	99	90.8	7.28	8.04	0.39	4.89	6.88	Shared	High	High	High
	FALSE	High	[R].FDEFFSEGCAPGSK.[K]	1xMethylthio [C9]; 1xiTRAQ8plex [K14]; 1xiTRAQ8plex [N-Term]	B4E1B2 1xMethylthio [C483]; Q53H26 1xMethylthio [C503]	4.25404e-05	0	2	8	7	B4E1B2; Q53H26	B4E1B2 [475-488]; Q53H26 [495-508]	0	2175.03	0	1.188	1.65	1.245	1.306	1.389	1.048	1.099	0.755	0.791	1.049	1	1	1	1	1	1	1	1	1	1	78.3	93	129.1	97.5	102.2	1.92	0.77	1.34	8	10.27	Shared	High	High	High
	FALSE	High	[K].NLNEKDYELLCLDGTR.[K]	1xMethylthio [C11]; 1xiTRAQ8plex [K5]; 1xiTRAQ8plex [N-Term]	B4E1B2 1xMethylthio [C562]; Q53H26 1xMethylthio [C582]	0.000731883	0	2	7	5	B4E1B2; Q53H26	B4E1B2 [552-567]; Q53H26 [572-587]	1	2550.32	0	0.986	1.32	1.043	0.671	1.34	1.058	0.681	0.79	0.508	0.644	1	1	1	1	1	1	1	1	1	1	99.6	98.2	131.5	103.9	66.9	3.79	6.7	6.93	2.92	6.37	Shared	Not Found	High	High
	FALSE	High	[R].TAGWNIPMGLLYNK.[I]	1xiTRAQ8plex [K14]; 1xiTRAQ8plex [N-Term]		3.387e-05	0	2	8	13	B4E1B2; Q53H26	B4E1B2 [456-469]; Q53H26 [476-489]	0	2186.23	0	1.038	0.921	0.883	0.588	0.887	0.85	0.567	0.958	0.638	0.667	1	1	1	1	1	1	1	1	1	1	112.9	117.2	104	99.6	66.4	1.27	0.69	0.25	4.27	2.64	Shared	High	High	High
	FALSE	High	[K].SVEEYANCHLAR.[A]	1xMethylthio [C8]; 1xiTRAQ8plex [N-Term]	B4E1B2 1xMethylthio [C576]	0.000348343	0	1	1	2	B4E1B2	B4E1B2 [569-580]	0	1741.83	0	0.94	0.793	1.067	0.883	0.844	1.135	0.94	1.345	1.114	0.828											106.8	100.3	84.7	113.9	94.3							Not Found	Not Found	High
	FALSE	High	[K].SVIPSDGPSVACVK.[K]	1xMethylthio [C12]; 1xiTRAQ8plex [K14]; 1xiTRAQ8plex [N-Term]	B4E1B2 1xMethylthio [C58]; Q53H26 1xMethylthio [C58]	0.000452104	0	2	9	8	B4E1B2; Q53H26	B4E1B2 [47-60]; Q53H26 [47-60]	0	2013.1	0	1.118	1.257	1.14	1.128	1.124	1.02	1.009	0.907	0.897	0.99	1	1	1	1	1	1	1	1	1	1	88.6	99.1	111.4	101	100	2.53	9.35	12.71	7.31	19.18	Shared	High	High	High
	FALSE	High	[K].SASDLTWDNLK.[G]	1xiTRAQ8plex [K11]; 1xiTRAQ8plex [N-Term]		0.000236768	0	2	8	4	B4E1B2; Q53H26	B4E1B2 [434-444]; Q53H26 [454-464]	0	1858.02	0	1.11	1.085	0.959	0.846	0.978	0.865	0.762	0.884	0.779	0.882	1	1	1	1	1	1	1	1	1	1	100	111	108.5	95.9	84.6	13.12	7.08	7.05	5.89	16.19	Shared	High	High	High
	FALSE	High	[K].SDNCEDTPEAGYFAVAVVK.[K]	1xMethylthio [C4]; 1xiTRAQ8plex [K19]; 1xiTRAQ8plex [N-Term]	B4E1B2 1xMethylthio [C417]; Q53H26 1xMethylthio [C437]	0.00032921	0	2	5	9	B4E1B2; Q53H26	B4E1B2 [414-432]; Q53H26 [434-452]	0	2669.3	0	1.177	1.358	0.907	0.822	1.154	0.77	0.698	0.668	0.605	0.906	1	1	1	1	1	1	1	1	1	1	95	111.8	129	86.1	78	14.4	9.05	13.84	10.21	5.97	Shared	High	High	High
	FALSE	High	[K].DYELLCLDGTR.[K]	1xMethylthio [C6]; 1xiTRAQ8plex [N-Term]	B4E1B2 1xMethylthio [C562]; Q53H26 1xMethylthio [C582]	0.00060281	0	2	7	3	B4E1B2; Q53H26	B4E1B2 [557-567]; Q53H26 [577-587]	0	1647.8	0	0.928	1.375	1.162	1.094	1.482	1.253	1.179	0.845	0.796	0.941	1	1	1	1	1	1	1	1	1	1	90	83.4	123.7	104.5	98.4	6.17	6.7	0.9	6.52	5.52	Shared	High	High	Not Found
	FALSE	High	[K].EFQLFSSPHGK.[D]	1xiTRAQ8plex [K11]; 1xiTRAQ8plex [N-Term]		0.000154122	0	2	7	4	B4E1B2; Q53H26	B4E1B2 [280-290]; Q53H26 [300-310]	0	1885.04	0	1.179	0.782	1.091	0.586	0.663	0.925	0.497	1.395	0.75	0.538	1	1	1	1	1	1	1	1	1	1	107.8	127.1	84.3	117.6	63.2	0.24	3.56	0.77	1.14	3.61	Shared	Not Found	High	High
	FALSE	High	[K].EDPQTFYYAVAVVK.[K]	1xiTRAQ8plex [K14]; 1xiTRAQ8plex [N-Term]		0.000127529	0	2	6	7	B4E1B2; Q53H26	B4E1B2 [108-121]; Q53H26 [108-121]	0	2238.23	0	1.114	1.143	0.941	0.535	1.026	0.845	0.481	0.823	0.468	0.569	1	1	1	1	1	1	1	1	1	1	105.6	117.7	120.7	99.4	56.6	11.6	5.88	15.27	13.38	36.49	Shared	High	High	High
	FALSE	High	[K].EDLIWELLNQAQEHFGK.[DK]	1xiTRAQ8plex [K17]; 1xiTRAQ8plex [N-Term]		2.39082e-05	0	2	8	5	B4E1B2; Q53H26	B4E1B2 [259-275]; Q53H26 [279-295]	0	2678.44	0	1.042	1.277	0.983	0.82	1.226	0.943	0.787	0.77	0.642	0.834											97.6	101.7	124.7	95.9	80						Shared	Not Found	Not Found	High
	FALSE	High	[K].DCHLAQVPSHTVVAR.[S]	1xMethylthio [C2]; 1xiTRAQ8plex [N-Term]	B4E1B2 1xMethylthio [C240]; Q53H26 1xMethylthio [C260]	0.000230799	0	2	7	5	B4E1B2; Q53H26	B4E1B2 [239-253]; Q53H26 [259-273]	0	1983.02	0	0.962	1.044	1.057	1.259	1.086	1.099	1.308	1.012	1.205	1.19	1	1	1	1	1	1	1	1	1	1	93.9	90.4	98.1	99.3	118.2	1.72	20.68	5.32	7.59	12.59	Shared	Not Found	High	High
	FALSE	High	[K].CDEWSVNSVGK.[I]	1xMethylthio [C1]; 1xiTRAQ8plex [K11]; 1xiTRAQ8plex [N-Term]	B4E1B2 1xMethylthio [C354]; Q53H26 1xMethylthio [C374]	0.000108967	0	2	7	5	B4E1B2; Q53H26	B4E1B2 [354-364]; Q53H26 [374-384]	0	1877.93	0	1.067	1.355	1.124	0.855	1.27	1.054	0.802	0.83	0.631	0.761	1	1	1	1	1	1	1	1	1	1	92.6	98.8	125.4	104.1	79.2	2.69	7.07	4.05	5.16	12.31	Shared	High	High	Not Found
	FALSE	High	[K].DSGFQMNQLR.[G]	1xiTRAQ8plex [N-Term]		0.000395871	0	2	6	3	B4E1B2; Q53H26	B4E1B2 [123-132]; Q53H26 [123-132]	0	1499.76	0	1.034	0.983	0.946	0.891	0.951	0.915	0.861	0.962	0.906	0.942	1	1	1	1	1	1	1	1	1	1	103	106.5	101.3	97.4	91.7	1.64	5.7	1.82	1.79	12.33	Shared	High	High	Not Found
	FALSE	High	[K].ADRDQYELLCLDNTR.[K]	1xMethylthio [C10]; 1xiTRAQ8plex [N-Term]	B4E1B2 1xMethylthio [C226]; Q53H26 1xMethylthio [C246]	0.000173837	0	2	8	8	B4E1B2; Q53H26	B4E1B2 [217-231]; Q53H26 [237-251]	1	2175.05	0	0.96	1.121	1.02	0.987	1.168	1.063	1.029	0.91	0.881	0.968	1	1	1	1	1	1	1	1	1	1	98.3	94.3	110.2	100.2	97	1.55	5.34	2.4	4.04	3.27	Shared	Not Found	High	High
	FALSE	High	[K].EGYYGYTGAFR.[C]	1xiTRAQ8plex [N-Term]		0.000400196	0	2	8	8	B4E1B2; Q53H26	B4E1B2 [511-521]; Q53H26 [531-541]	0	1587.77	0	1.027	1.023	0.912	0.825	0.997	0.889	0.804	0.892	0.806	0.904	1	1	1	1	1	1	1	1	1	1	104.4	107.2	106.9	95.3	86.2	12.46	7.24	5.2	5.93	8.89	Shared	High	High	High
	FALSE	High	[K].YLGEEYVK.[A]	1xiTRAQ8plex [K8]; 1xiTRAQ8plex [N-Term]		0.00226736	0.000802876	2	7	9	B4E1B2; Q53H26	B4E1B2 [649-656]; Q53H26 [669-676]	0	1608.91	0	1.027	1.063	0.882	0.874	1.036	0.859	0.851	0.829	0.822	0.991	1	1	1	1	1	1	1	1	1	1	103.2	105.9	109.7	91	90.2	7.6	4.13	4.57	4.53	9.62	Shared	High	High	High
	FALSE	High	[K].CSTSSLLEACTFR.[R]	2xMethylthio [C1; C10]; 1xiTRAQ8plex [N-Term]	B4E1B2 2xMethylthio [C664; C673]; Q53H26 2xMethylthio [C684; C693]	0.000789757	0.000802876	2	7	3	B4E1B2; Q53H26	B4E1B2 [664-676]; Q53H26 [684-696]	0	1813.83	0	1.235	5.118	3.234	5.857	4.143	2.618	4.742	0.632	1.145	1.811											30.4	37.6	155.6	98.3	178.1						Shared	Not Found	High	High
	FALSE	High	[R].DDTVCLAK.[L]	1xMethylthio [C5]; 1xiTRAQ8plex [K8]; 1xiTRAQ8plex [N-Term]	B4E1B2 1xMethylthio [C636]; Q53H26 1xMethylthio [C656]	0.00213836	0.000802876	2	7	5	B4E1B2; Q53H26	B4E1B2 [632-639]; Q53H26 [652-659]	0	1518.81	0	1.087	1.204	1.073	0.818	1.108	0.987	0.752	0.891	0.679	0.762	1	1	1	1	1	1	1	1	1	1	96.5	104.9	116.2	103.5	78.9	2.11	7.78	6.84	0.51	18.38	Shared	High	High	Not Found
	FALSE	High	[K].MYLGYEYVTAIR.[N]	1xOxidation [M1]; 1xiTRAQ8plex [N-Term]		0.000904333	0.000802876	2	7	3	B4E1B2; Q53H26	B4E1B2 [312-323]; Q53H26 [332-343]	0	1798.94	0	1.279	1.785	1.056	1.188	1.396	0.826	0.929	0.592	0.666	1.125											79.3	101.4	141.5	83.7	94.2						Shared	High	High	Not Found
	FALSE	High	[K].DGAGDVAFVK.[H]	1xiTRAQ8plex [K10]; 1xiTRAQ8plex [N-Term]		0.000780117	0.000802876	2	7	4	B4E1B2; Q53H26	B4E1B2 [196-205]; Q53H26 [216-225]	0	1586.9	0	1.036	0.991	0.848	0.643	0.957	0.818	0.621	0.856	0.649	0.759	1	1	1	1	1	1	1	1	1	1	110.7	114.6	109.7	93.8	71.2	4.64	0.17	2.17	9.55	16.65	Shared	High	High	Not Found
	FALSE	High	[R].WCAVSEHEATK.[C]	1xMethylthio [C2]; 1xiTRAQ8plex [K11]; 1xiTRAQ8plex [N-Term]	B4E1B2 1xMethylthio [C28]; Q53H26 1xMethylthio [C28]	0.000843044	0.000802876	2	9	3	B4E1B2; Q53H26	B4E1B2 [27-37]; Q53H26 [27-37]	0	1914.97	0	1.118	0.86	1.064	0.889	0.769	0.952	0.795	1.238	1.034	0.835	1	1	1	1	1	1	1	1	1	1	101.4	113.4	87.2	107.9	90.2	25.27	23.69	13.07	21.15	20.58	Shared	Not Found	High	High
	FALSE	High	[R].TAGWNIPMGLLYNK.[I]	1xOxidation [M8]; 1xiTRAQ8plex [K14]; 1xiTRAQ8plex [N-Term]		0.0010091	0.000802876	2	8	3	B4E1B2; Q53H26	B4E1B2 [456-469]; Q53H26 [476-489]	0	2202.22	0	1.032	1.043	0.941	0.738	1.01	0.912	0.714	0.902	0.707	0.784	1	1	1	1	1	1	1	1	1	1	105.2	108.6	109.7	99	77.6	2.02	1.17	0.71	3.38	7.67	Shared	High	High	Not Found
	FALSE	High	[R].EGTCPEAPTDECKPVK.[W]	2xMethylthio [C4; C12]; 2xiTRAQ8plex [K13; K16]; 1xiTRAQ8plex [N-Term]	B4E1B2 2xMethylthio [C330; C338]; Q53H26 2xMethylthio [C350; C358]	0.00174761	0.000802876	2	6	1	B4E1B2; Q53H26	B4E1B2 [327-342]; Q53H26 [347-362]	0	2708.35	0																															No Quan Values	Not Found	High	Not Found
	FALSE	High	[K].LCMGSGLNLCEPNNK.[E]	2xMethylthio [C2; C10]; 1xiTRAQ8plex [K15]; 1xiTRAQ8plex [N-Term]	B4E1B2 2xMethylthio [C497; C505]; Q53H26 2xMethylthio [C517; C525]	0.000839079	0.000802876	2	8	3	B4E1B2; Q53H26	B4E1B2 [496-510]; Q53H26 [516-530]	0	2293.11	0	1.315	5.191	2.942	4.471	3.946	2.236	3.399	0.567	0.861	1.52											33.5	44.1	174	98.6	149.8						Shared	Not Found	High	Not Found
	FALSE	High	[R].DQYELLCLDNTR.[K]	1xMethylthio [C7]; 1xiTRAQ8plex [N-Term]	B4E1B2 1xMethylthio [C226]; Q53H26 1xMethylthio [C246]	0.000872929	0.000802876	2	8	2	B4E1B2; Q53H26	B4E1B2 [220-231]; Q53H26 [240-251]	0	1832.88	0	1.498	1.212	1.118	1.469	0.809	0.746	0.981	0.923	1.212	1.314											79.4	119	96.2	88.8	116.7						Shared	High	High	Not Found
	FALSE	High	[K].DSAHGFLK.[V]	1xiTRAQ8plex [K8]; 1xiTRAQ8plex [N-Term]		0.00210119	0.000802876	2	7	5	B4E1B2; Q53H26	B4E1B2 [296-303]; Q53H26 [316-323]	0	1482.85	0	1.1	0.749	0.899	0.887	0.681	0.817	0.806	1.201	1.184	0.986	1	1	1	1	1	1	1	1	1	1	107.9	118.7	80.8	97	95.7	1.55	10.3	1.12	2.93	10.62	Shared	Not Found	High	High
	FALSE	High	[K].KDSGFQMNQLR.[G]	1xiTRAQ8plex [K1]; 1xiTRAQ8plex [N-Term]		0.00131629	0.000802876	2	6	2	B4E1B2; Q53H26	B4E1B2 [122-132]; Q53H26 [122-132]	1	1932.06	0	0.932	0.996	0.953	0.767	1.069	1.023	0.823	0.958	0.77	0.805											107.6	100.2	107.1	102.6	82.5						Shared	Not Found	High	High
	FALSE	High	[K].HQTVPQNTGGK.[N]	1xiTRAQ8plex [K11]; 1xiTRAQ8plex [N-Term]		0.00161178	0.000802876	2	7	4	B4E1B2; Q53H26	B4E1B2 [534-544]; Q53H26 [554-564]	0	1775	0	1.222	0.625	1.046	0.979	0.511	0.856	0.801	1.675	1.567	0.936	1	1	1	1	1	1	1	1	1	1	102.6	125.4	64.1	107.4	100.5	6.19	14.21	1.13	11.05	11.55	Shared	Not Found	High	High
	FALSE	High	[K].IMNGEADAMSLDGGFVYIAGK.[C]	1xiTRAQ8plex [K21]; 1xiTRAQ8plex [N-Term]		0.00742175	0.00154908	2	7	2	B4E1B2; Q53H26	B4E1B2 [380-400]; Q53H26 [400-420]	0	2767.43	0																															No Quan Values	High	High	Not Found
	FALSE	High	[K].KDSGFQMNQLR.[G]	1xOxidation [M7]; 1xiTRAQ8plex [K1]; 1xiTRAQ8plex [N-Term]		0.00698016	0.00154908	2	6	3	B4E1B2; Q53H26	B4E1B2 [122-132]; Q53H26 [122-132]	1	1948.05	0	0.969	1.001	0.878	0.636	1.033	0.906	0.656	0.877	0.635	0.724	1	1	1	1	1	1	1	1	1	1	111.5	108.1	111.6	97.9	70.9	2.23	1	11.08	1.06	10.97	Shared	Not Found	High	High
	FALSE	High	[KA].GDVAFVK.[H]	1xiTRAQ8plex [K7]; 1xiTRAQ8plex [N-Term]		0.0111974	0.00353956	2	8	6	B4E1B2; Q53H26	B4E1B2 [199-205]; [527-533]; Q53H26 [219-225]; [547-553]	0	1343.81	0	1.199	1.11	1.026	0.706	0.926	0.856	0.589	0.925	0.636	0.688	1	1	1	1	1	1	1	1	1	1	99.2	118.9	110.1	101.8	70	4.73	1.25	7.88	1.64	5.45	Shared	High	High	Not Found
	FALSE	High	[K].ASYLDCIR.[A]	1xMethylthio [C6]; 1xiTRAQ8plex [N-Term]	B4E1B2 1xMethylthio [C67]; Q53H26 1xMethylthio [C67]	0.00976176	0.00353956	2	9	4	B4E1B2; Q53H26	B4E1B2 [62-69]; Q53H26 [62-69]	0	1290.65	0	1.097	1.654	1.166	1.342	1.508	1.063	1.224	0.705	0.812	1.151	1	1	1	1	1	1	1	1	1	1	79.9	87.6	132.1	93.2	107.2	6.83	6.17	1.7	5.77	6.13	Shared	High	High	High
	FALSE	High	[K].KASYLDCIR.[A]	1xMethylthio [C7]; 1xiTRAQ8plex [K1]; 1xiTRAQ8plex [N-Term]	B4E1B2 1xMethylthio [C67]; Q53H26 1xMethylthio [C67]	0.0120992	0.00353956	2	9	1	B4E1B2; Q53H26	B4E1B2 [61-69]; Q53H26 [61-69]	1	1722.95	0	0.89	1.455	1.39	0.731	1.635	1.562	0.821	0.955	0.503	0.526											91.5	81.4	133.1	127.1	66.9						Shared	Not Found	Not Found	High
	FALSE	High	[R].KPVDEYK.[D]	2xiTRAQ8plex [K1; K7]; 1xiTRAQ8plex [N-Term]		0.0123377	0.00353956	2	8	5	B4E1B2; Q53H26	B4E1B2 [232-238]; Q53H26 [252-258]	0	1791.08	0	0.98	1.09	1.041	0.776	1.112	1.063	0.792	0.956	0.713	0.746	1	1	1	1	1	1	1	1	1	1	102.3	100.3	111.5	106.5	79.4	5.52	7.11	3.48	2.11	18	Shared	Not Found	High	High
	FALSE	High	[K].NPDPWAK.[N]	1xiTRAQ8plex [K7]; 1xiTRAQ8plex [N-Term]		0.0244649	0.00403244	2	7	4	B4E1B2; Q53H26	B4E1B2 [545-551]; Q53H26 [565-571]	0	1435.82	0	1.159	1.001	0.98	0.653	0.864	0.845	0.563	0.979	0.652	0.666	1	1	1	1	1	1	1	1	1	1	104.3	120.9	104.4	102.2	68.1	3.13	3.88	2.13	3.97	7.12	Shared	High	High	Not Found
	FALSE	High	[K].DSGFQMNQLR.[G]	1xOxidation [M6]; 1xiTRAQ8plex [N-Term]		0.0204695	0.00403244	2	6	3	B4E1B2; Q53H26	B4E1B2 [123-132]; Q53H26 [123-132]	0	1515.75	0	0.982	1.052	1.012	1.363	1.072	1.031	1.388	0.962	1.295	1.347	1	1	1	1	1	1	1	1	1	1	92.4	90.8	97.3	93.6	126	6.96	7.24	8.79	12.42	25.95	Shared	High	High	Not Found
	FALSE	High	[R].APNHAVVTR.[K]	1xiTRAQ8plex [N-Term]		0.0364246	0.00403244	2	7	1	B4E1B2; Q53H26	B4E1B2 [581-589]; Q53H26 [601-609]	0	1268.74	0	0.942	1.049	1.166	1.632	1.113	1.237	1.732	1.111	1.555	1.4											86.4	81.4	90.6	100.7	140.9						Shared	Not Found	Not Found	High
	FALSE	High	[R].LKCDEWSVNSVGK.[I]	1xMethylthio [C3]; 2xiTRAQ8plex [K2; K13]; 1xiTRAQ8plex [N-Term]	B4E1B2 1xMethylthio [C354]; Q53H26 1xMethylthio [C374]	0.0336252	0.00403244	2	7	1	B4E1B2; Q53H26	B4E1B2 [352-364]; Q53H26 [372-384]	1	2423.32	0	1.278	0.987	0.823	0.938	0.773	0.644	0.734	0.834	0.95	1.14											99.5	127.1	98.2	81.9	93.3						Shared	Not Found	Not Found	High
High	Master Protein	P0C0L5	Complement C4-B OS=Homo sapiens GN=C4B PE=1 SV=2	0	274.256	41	57	133	57	1	1744	192.6	7.27	317.16	57	0	0.793	0.889	0.913	0.96	1.121	1.152	1.211	1.027	1.08	1.051	109.8	87	97.6	100.2	105.4	2.48	1.48	2.98	1.56	2.34	High	High	High	High	High	High	High	High	High	High	High	High	High
	Checked	Confidence	Annotated Sequence	Modifications	Modifications in Master Proteins	Qvality PEP	Qvality q-value	# Protein Groups	# Proteins	# PSMs	Master Protein Accessions	Positions in Master Proteins	# Missed Cleavages	Theo. MH+ [Da]	# Razor Quan Results	Abundance Ratio: (117) / (116)	Abundance Ratio: (118) / (116)	Abundance Ratio: (119) / (116)	Abundance Ratio: (121) / (116)	Abundance Ratio: (118) / (117)	Abundance Ratio: (119) / (117)	Abundance Ratio: (121) / (117)	Abundance Ratio: (119) / (118)	Abundance Ratio: (121) / (118)	Abundance Ratio: (121) / (119)	Abundance Ratio Adj. P-Value: (117) / (116)	Abundance Ratio Adj. P-Value: (118) / (116)	Abundance Ratio Adj. P-Value: (119) / (116)	Abundance Ratio Adj. P-Value: (121) / (116)	Abundance Ratio Adj. P-Value: (118) / (117)	Abundance Ratio Adj. P-Value: (119) / (117)	Abundance Ratio Adj. P-Value: (121) / (117)	Abundance Ratio Adj. P-Value: (119) / (118)	Abundance Ratio Adj. P-Value: (121) / (118)	Abundance Ratio Adj. P-Value: (121) / (119)	Abundances (Grouped): 116	Abundances (Grouped): 117	Abundances (Grouped): 118	Abundances (Grouped): 119	Abundances (Grouped): 121	Abundances (Grouped) CV [%]: 116	Abundances (Grouped) CV [%]: 117	Abundances (Grouped) CV [%]: 118	Abundances (Grouped) CV [%]: 119	Abundances (Grouped) CV [%]: 121	Quan Info	Found in Sample: [S1] F1: 116, Control	Found in Sample: [S2] F2: 116, Control	Found in Sample: [S3] F3: 116, Control
	FALSE	High	[R].HLVPGAPFLLQALVR.[E]	1xiTRAQ8plex [N-Term]		0.000275836	0	1	11	2	P0C0L5	P0C0L5 [377-391]	0	1935.18	0																															No Quan Values	Not Found	Not Found	High
	FALSE	High	[R].LTVAAPPSGGPGFLSIERPDSRPPR.[V]	1xiTRAQ8plex [N-Term]		0.000506991	0	1	10	3	P0C0L5	P0C0L5 [460-484]	0	2878.58	0	0.787	0.791	1.013	0.922	1.004	1.287	1.171	1.281	1.166	0.91	1	1	1	1	1	1	1	1	1	1	110.8	87.2	87.6	112.3	102.1	13.94	12.55	0.44	22.97	0.74		Not Found	High	High
	FALSE	High	[K].LQETSNWLLSQQQADGSFQDLSPVIHR.[S]	1xiTRAQ8plex [N-Term]		0.000351082	0	1	5	1	P0C0L5	P0C0L5 [1100-1126]	0	3401.74	0																															No Quan Values	Not Found	High	Not Found
	FALSE	High	[R].EMSGSPASGIPVK.[V]	1xiTRAQ8plex [K13]; 1xiTRAQ8plex [N-Term]		0.00028427	0	1	11	5	P0C0L5	P0C0L5 [392-404]	0	1868.04	0	0.715	0.757	0.858	0.732	1.059	1.2	1.024	1.134	0.967	0.853	1	1	1	1	1	1	1	1	1	1	123.1	88	93.2	105.6	90.1	8.42	0.61	3.73	7.81	17.29		High	High	Not Found
	FALSE	High	[R].GSFEFPVGDAVSK.[V]	1xiTRAQ8plex [K13]; 1xiTRAQ8plex [N-Term]		0.000647445	0	1	10	4	P0C0L5	P0C0L5 [917-929]	0	1948.06	0	0.741	1.034	0.83	0.768	1.395	1.119	1.036	0.802	0.742	0.925	1	1	1	1	1	1	1	1	1	1	114.4	84.8	118.2	94.9	87.8	10.31	10.74	4.62	16.78	15.01		High	High	Not Found
	FALSE	High	[R].GPEVQLVAHSPWLK.[D]	1xiTRAQ8plex [K14]; 1xiTRAQ8plex [N-Term]		0.0001524	0	1	12	4	P0C0L5	P0C0L5 [105-118]	0	2169.26	0	0.75	0.766	0.702	0.66	1.021	0.935	0.879	0.916	0.862	0.94	1	1	1	1	1	1	1	1	1	1	128.9	96.8	98.7	90.5	85.1	17.22	2.89	3.11	16.84	15.06		Not Found	High	High
	FALSE	High	[R].GHLFLQTDQPIYNPGQR.[V]	1xiTRAQ8plex [N-Term]		0.000112702	0	1	11	3	P0C0L5	P0C0L5 [139-155]	0	2288.21	0	0.965	0.712	0.894	1.019	0.737	0.926	1.056	1.256	1.432	1.141	1	1	1	1	1	1	1	1	1	1	108.9	105.1	77.5	97.3	111	7.31	17.29	32.02	23.42	25.39		Not Found	High	High
	FALSE	High	[R].GLEEELQFSLGSK.[I]	1xiTRAQ8plex [K13]; 1xiTRAQ8plex [N-Term]		0.000377824	0	1	12	2	P0C0L5	P0C0L5 [1353-1365]	0	2045.14	0	0.797	0.86	1.034	1.389	1.079	1.297	1.743	1.202	1.615	1.344	1	1	1	1	1	1	1	1	1	1	98.4	78.5	84.7	101.7	136.7	15.34	22	7.21	13.63	9.2		Not Found	High	High
	FALSE	High	[R].TTNIQGINLLFSSR.[R]	1xiTRAQ8plex [N-Term]		0.000174676	0	1	12	4	P0C0L5	P0C0L5 [124-137]	0	1868.05	0	0.673	0.723	0.86	0.606	1.073	1.278	0.899	1.19	0.838	0.704	1	1	1	1	1	1	1	1	1	1	129.5	87.2	93.6	111.4	78.4	9.41	6.02	5.77	4.77	8.74		High	High	Not Found
	FALSE	High	[K].VGLSGMAIADVTLLSGFHALR.[A]	1xiTRAQ8plex [N-Term]		0.000351632	0	1	5	1	P0C0L5	P0C0L5 [1478-1498]	0	2432.36	0																															No Quan Values	Not Found	Not Found	High
	FALSE	High	[R].VDVQAGACEGK.[L-]	1xMethylthio [C8]; 1xiTRAQ8plex [K11]; 1xiTRAQ8plex [N-Term]	P0C0L5 1xMethylthio [C567]	0.000383157	0	1	12	4	P0C0L5	P0C0L5 [560-570]	0	1730.9	0	0.764	1.009	1.103	1.581	1.321	1.444	2.069	1.093	1.566	1.433	1	1	1	1	1	1	1	1	1	1	91.6	70	92.5	101.1	144.8	2.65	5.91	17.94	7.87	18.08		High	High	Not Found
	FALSE	High	[K].VLSLAQEQVGGSPEK.[L]	1xiTRAQ8plex [K15]; 1xiTRAQ8plex [N-Term]		0.000143613	0	1	11	5	P0C0L5	P0C0L5 [1085-1099]	0	2150.23	0	0.794	0.91	0.877	0.925	1.146	1.104	1.165	0.964	1.017	1.055	1	1	1	1	1	1	1	1	1	1	111	88.1	101	97.3	102.7	0.55	2.02	7.75	10.87	3.85		High	High	Not Found
	FALSE	High	[R].VTASDPLDTLGSEGALSPGGVASLLR.[L]	1xiTRAQ8plex [N-Term]		0.000177501	0	1	11	1	P0C0L5	P0C0L5 [980-1005]	0	2787.5	0																															No Quan Values	High	Not Found	Not Found
	FALSE	High	[R].STQDTVIALDALSAYWIASHTTEER.[G]	1xiTRAQ8plex [N-Term]		0.000219297	0	1	12	3	P0C0L5	P0C0L5 [1301-1325]	0	3082.56	0																															No Quan Values	Not Found	Not Found	High
	FALSE	High	[R].EELVYELNPLDHR.[G]	1xiTRAQ8plex [N-Term]		0.000220704	0	1	10	3	P0C0L5	P0C0L5 [942-954]	0	1931.02	0	0.743	0.718	0.863	1.051	0.966	1.162	1.415	1.203	1.465	1.218											114.3	84.9	82	98.6	120.1							Not Found	High	High
	FALSE	High	[R].ALEILQEEDLIDEDDIPVR.[S]	1xiTRAQ8plex [N-Term]		4.66909e-05	0	1	10	2	P0C0L5	P0C0L5 [757-775]	0	2529.32	0																															No Quan Values	High	Not Found	Not Found
	FALSE	High	[R].AVGSGATFSHYYYMILSR.[G]	1xiTRAQ8plex [N-Term]		0.000600119	0	1	11	1	P0C0L5	P0C0L5 [495-512]	0	2327.18	0	0.756	0.525	0.589	0.809	0.694	0.78	1.07	1.123	1.542	1.373											135.9	102.7	71.3	80.1	110							Not Found	Not Found	High
	FALSE	High	[K].AEMADQAAAWLTR.[Q]	1xiTRAQ8plex [N-Term]		0.000235262	0	1	10	3	P0C0L5	P0C0L5 [1279-1291]	0	1737.89	0	0.962	0.822	1.001	1.168	0.854	1.04	1.214	1.219	1.421	1.166											101	97.1	82.9	101.1	117.9							Not Found	High	Not Found
	FALSE	High	[R].RGHLFLQTDQPIYNPGQR.[V]	1xiTRAQ8plex [N-Term]		0.00223266	0.000802876	1	11	1	P0C0L5	P0C0L5 [138-155]	1	2444.31	0																															No Quan Values	Not Found	Not Found	High
	FALSE	High	[K].ITQVLHFTK.[D]	1xiTRAQ8plex [K9]; 1xiTRAQ8plex [N-Term]		0.00103544	0.000802876	1	13	2	P0C0L5	P0C0L5 [1647-1655]	0	1695.04	0	0.923	0.936	1.016	0.877	1.014	1.101	0.95	1.085	0.937	0.863											105.2	97.1	98.5	106.9	92.3							Not Found	High	High
	FALSE	High	[R].YIYGKPVQGVAYVR.[F]	1xiTRAQ8plex [K5]; 1xiTRAQ8plex [N-Term]		0.000879929	0.000802876	1	11	2	P0C0L5	P0C0L5 [270-283]	0	2221.3	0	0.682	0.759	0.902	0.597	1.114	1.323	0.876	1.188	0.786	0.662											126.9	86.5	96.4	114.5	75.8							Not Found	High	Not Found
	FALSE	High	[R].DFALLSLQVPLK.[D]	1xiTRAQ8plex [K12]; 1xiTRAQ8plex [N-Term]		0.000874323	0.000802876	1	11	3	P0C0L5	P0C0L5 [81-92]	0	1952.2	0	0.864	0.824	0.915	0.868	0.954	1.059	1.005	1.11	1.054	0.949											111.8	96.6	92.1	102.3	97.1							High	High	Not Found
	FALSE	High	[K].MRPSTDTITVMVENSHGLR.[V]	1xiTRAQ8plex [N-Term]		0.00169282	0.000802876	1	12	1	P0C0L5	P0C0L5 [167-185]	0	2448.26	0																															No Quan Values	Not Found	Not Found	High
	FALSE	High	[K].MRPSTDTITVMVENSHGLR.[V]	1xOxidation [M1]; 1xiTRAQ8plex [N-Term]		0.00130595	0.000802876	1	12	1	P0C0L5	P0C0L5 [167-185]	0	2464.26	0	0.967	1.02	0.974	1.044	1.054	1.007	1.079	0.955	1.024	1.072											99.9	96.6	101.9	97.3	104.3							Not Found	Not Found	High
	FALSE	High	[R].TYNVLDMK.[N]	1xiTRAQ8plex [K8]; 1xiTRAQ8plex [N-Term]		0.00470835	0.000802876	1	12	3	P0C0L5	P0C0L5 [1383-1390]	0	1591.9	0	0.77	0.828	0.853	0.853	1.076	1.108	1.109	1.03	1.031	1.001	1	1	1	1	1	1	1	1	1	1	116.2	89.4	96.2	99.1	99.1	9.65	6.05	11.87	9.17	3.93		High	High	Not Found
	FALSE	High	[K].AEFQDALEK.[L]	1xiTRAQ8plex [K9]; 1xiTRAQ8plex [N-Term]		0.00102302	0.000802876	1	13	3	P0C0L5	P0C0L5 [317-325]	0	1658.92	0	0.693	0.835	0.911	0.813	1.206	1.315	1.174	1.091	0.974	0.893	1	1	1	1	1	1	1	1	1	1	117.6	81.5	98.2	107.1	95.6	3.48	7.45	8.32	6.4	5.1		High	High	Not Found
	FALSE	High	[R].VEYGFQVK.[V]	1xiTRAQ8plex [K8]; 1xiTRAQ8plex [N-Term]		0.00380737	0.000802876	1	13	3	P0C0L5	P0C0L5 [1623-1630]	0	1577.91	0	0.769	0.827	0.681	0.669	1.075	0.886	0.87	0.824	0.809	0.983	1	1	1	1	1	1	1	1	1	1	126.7	97.4	104.8	86.3	84.8	29.87	3.25	13.72	3.61	21		High	High	Not Found
	FALSE	High	[R].VGDTLNLNLR.[A]	1xiTRAQ8plex [N-Term]		0.00121831	0.000802876	1	12	4	P0C0L5	P0C0L5 [485-494]	0	1418.83	0	0.658	0.903	0.889	1.066	1.373	1.351	1.619	0.984	1.18	1.198	1	1	1	1	1	1	1	1	1	1	110.7	72.9	100	98.4	118	2.69	0.21	2.48	6.99	5.28		High	High	Not Found
	FALSE	High	[K].TEQWSTLPPETK.[D]	1xiTRAQ8plex [K12]; 1xiTRAQ8plex [N-Term]		0.000758973	0.000802876	1	11	3	P0C0L5	P0C0L5 [1031-1042]	0	2025.11	0	1.026	1.248	0.932	1.34	1.216	0.909	1.307	0.747	1.074	1.438	1	1	1	1	1	1	1	1	1	1	90.2	92.5	112.5	84.1	120.8	4.33	0.09	16.42	7.21	7.06		High	High	Not Found
	FALSE	High	[K].ASAGLLGAHAAAITAYALTLTK.[A]	1xiTRAQ8plex [K22]; 1xiTRAQ8plex [N-Term]		0.00321145	0.000802876	1	16	1	P0C0L5	P0C0L5 [1183-1204]	0	2693.58	0																															No Quan Values	Not Found	Not Found	High
	FALSE	High	[R].KADGSYAAWLSR.[GD]	1xiTRAQ8plex [K1]; 1xiTRAQ8plex [N-Term]		0.00146325	0.000802876	1	11	1	P0C0L5	P0C0L5 [1061-1072]	1	1933.08	0	0.811	0.974	1.024	0.863	1.201	1.262	1.064	1.051	0.886	0.843											107	86.8	104.2	109.6	92.4							Not Found	Not Found	High
	FALSE	High	[R].EFHLHLR.[L]	1xiTRAQ8plex [N-Term]		0.00622996	0.000802876	1	10	1	P0C0L5	P0C0L5 [832-838]	0	1255.72	0	0.815	0.929	0.954	1.24	1.139	1.17	1.521	1.027	1.335	1.3											101.3	82.6	94.1	96.6	125.6							Not Found	Not Found	High
	FALSE	High	[K].EVYMPSSIFQDDFVIPDISEPGTWK.[I]	1xiTRAQ8plex [K25]; 1xiTRAQ8plex [N-Term]		0.00201469	0.000802876	1	12	2	P0C0L5	P0C0L5 [190-214]	0	3508.78	0																															No Quan Values	Not Found	High	Not Found
	FALSE	High	[K].KYVLPNFEVK.[I]	2xiTRAQ8plex [K1; K10]; 1xiTRAQ8plex [N-Term]		0.00174361	0.000802876	1	12	2	P0C0L5	P0C0L5 [235-244]	1	2149.31	0	0.794	0.995	0.854	0.806	1.252	1.074	1.014	0.858	0.81	0.944											112.4	89.3	111.8	95.9	90.6							Not Found	Not Found	High
	FALSE	High	[R].GLQDEDGYR.[M]	1xiTRAQ8plex [N-Term]		0.00139242	0.000802876	1	12	4	P0C0L5	P0C0L5 [1605-1613]	0	1356.67	0	0.979	0.939	0.947	1	0.959	0.967	1.021	1.009	1.064	1.055	1	1	1	1	1	1	1	1	1	1	102.8	100.6	96.5	97.3	102.7	12.42	6.42	6.09	7.69	7.74		High	High	Not Found
	FALSE	High	[K].LGQYASPTAK.[R]	1xiTRAQ8plex [K10]; 1xiTRAQ8plex [N-Term]		0.00293487	0.000802876	1	11	4	P0C0L5	P0C0L5 [691-700]	0	1643.96	0	0.817	0.936	0.901	0.889	1.145	1.102	1.088	0.962	0.95	0.988	1	1	1	1	1	1	1	1	1	1	110.1	89.9	103	99.1	97.9	4.99	8.71	11.62	0.67	2.04		High	High	Not Found
	FALSE	High	[K].GLCVATPVQLR.[V]	1xMethylthio [C3]; 1xiTRAQ8plex [N-Term]	P0C0L5 1xMethylthio [C820]	0.00466189	0.000802876	1	10	4	P0C0L5	P0C0L5 [818-828]	0	1506.84	0	0.944	1.018	1.152	1.19	1.078	1.22	1.261	1.131	1.169	1.034	1	1	1	1	1	1	1	1	1	1	94.3	89	96	108.6	112.2	1.68	11.7	6.21	1.65	0.99		High	High	Not Found
	FALSE	High	[K].LNMGITDLQGLR.[L]	1xiTRAQ8plex [N-Term]		0.00237618	0.000802876	1	13	3	P0C0L5	P0C0L5 [326-337]	0	1634.92	0	0.657	0.761	0.876	0.84	1.158	1.333	1.278	1.151	1.104	0.959											121	79.5	92	105.9	101.6							High	High	Not Found
	FALSE	High	[R].EMSGSPASGIPVK.[V]	1xOxidation [M2]; 1xiTRAQ8plex [K13]; 1xiTRAQ8plex [N-Term]		0.0030204	0.000802876	1	11	1	P0C0L5	P0C0L5 [392-404]	0	1884.04	0	0.625	0.928	0.965	1.415	1.483	1.542	2.262	1.04	1.525	1.466											101.4	63.4	94	97.8	143.4							Not Found	High	Not Found
	FALSE	High	[K].LELSVDGAK.[Q]	1xiTRAQ8plex [K9]; 1xiTRAQ8plex [N-Term]		0.00661594	0.00154908	1	11	1	P0C0L5	P0C0L5 [571-579]	0	1539.92	0	0.682	0.939	0.884	0.845	1.377	1.297	1.24	0.942	0.901	0.957											114.9	78.4	107.9	101.6	97.2							High	Not Found	Not Found
	FALSE	High	[R].GSSTWLTAFVLK.[V]	1xiTRAQ8plex [K12]; 1xiTRAQ8plex [N-Term]		0.0106937	0.00353956	1	4	1	P0C0L5	P0C0L5 [1073-1084]	0	1918.13	0																															No Quan Values	Not Found	High	Not Found
	FALSE	High	[K].VVEEQESR.[V]	1xiTRAQ8plex [N-Term]		0.0115484	0.00353956	1	5	2	P0C0L5	P0C0L5 [1458-1465]	0	1279.68	0	1.049	0.943	0.992	1.057	0.899	0.946	1.007	1.052	1.121	1.065											99.2	104.1	93.5	98.4	104.8							High	Not Found	Not Found
	FALSE	High	[K].YVLPNFEVK.[I]	1xiTRAQ8plex [K9]; 1xiTRAQ8plex [N-Term]		0.0111116	0.00353956	1	12	3	P0C0L5	P0C0L5 [236-244]	0	1717.01	0	0.696	0.807	0.812	0.846	1.16	1.167	1.216	1.006	1.048	1.042	1	1	1	1	1	1	1	1	1	1	120.2	83.6	97	97.6	101.7	5.52	18.28	12.69	14.02	22.77		High	High	Not Found
	FALSE	High	[R].TLEIPGNSDPNMIPDGDFNSYVR.[V]	1xiTRAQ8plex [N-Term]		0.00950753	0.00353956	1	10	1	P0C0L5	P0C0L5 [957-979]	0	2855.38	0																															No Quan Values	High	Not Found	Not Found
	FALSE	High	[K].ITPGKPYILTVPGHLDEMQLDIQAR.[Y]	1xiTRAQ8plex [K5]; 1xiTRAQ8plex [N-Term]		0.0102157	0.00353956	1	12	1	P0C0L5	P0C0L5 [245-269]	0	3413.91	0	0.942	0.849	1.049	0.604	0.901	1.113	0.641	1.235	0.712	0.576											112.5	106	95.5	118	68							Not Found	Not Found	High
	FALSE	High	[R].TLEIPGNSDPNMIPDGDFNSYVR.[V]	1xOxidation [M12]; 1xiTRAQ8plex [N-Term]		0.0353416	0.00403244	1	10	1	P0C0L5	P0C0L5 [957-979]	0	2871.38	0																															No Quan Values	High	Not Found	Not Found
	FALSE	High	[K].FACYYPR.[V]	1xMethylthio [C3]; 1xiTRAQ8plex [N-Term]	P0C0L5 1xMethylthio [C1618]	0.0518211	0.00403244	1	13	2	P0C0L5	P0C0L5 [1616-1622]	0	1269.61	0	1.065	1.227	1.242	1.113	1.152	1.167	1.046	1.012	0.907	0.896											88.5	94.3	108.6	110	98.6							Not Found	High	Not Found
	FALSE	High	[K].VDFTLSSER.[D]	1xiTRAQ8plex [N-Term]		0.0262121	0.00403244	1	11	1	P0C0L5	P0C0L5 [72-80]	0	1357.73	0	0.557	0.745	0.814	0.987	1.338	1.462	1.772	1.092	1.324	1.212											121.9	67.9	90.8	99.2	120.3							Not Found	High	Not Found
	FALSE	High	[R].VEASISK.[A]	1xiTRAQ8plex [K7]; 1xiTRAQ8plex [N-Term]		0.0273359	0.00403244	1	16	2	P0C0L5	P0C0L5 [1168-1174]	0	1341.82	0	0.71	0.866	0.87	0.799	1.22	1.226	1.126	1.005	0.924	0.919											117.8	83.6	102	102.5	94.2							Not Found	High	Not Found
	FALSE	High	[R].FGLLDEDGKK.[T]	2xiTRAQ8plex [K9; K10]; 1xiTRAQ8plex [N-Term]		0.0307916	0.00403244	1	12	2	P0C0L5	P0C0L5 [284-293]	1	2034.2	0	0.533	0.705	0.775	0.693	1.322	1.453	1.301	1.099	0.984	0.895											134.9	71.9	95.1	104.5	93.5							Not Found	Not Found	High
	FALSE	High	[R].VFALDQK.[M]	1xiTRAQ8plex [K7]; 1xiTRAQ8plex [N-Term]		0.0438724	0.00403244	1	12	1	P0C0L5	P0C0L5 [160-166]	0	1428.87	0	0.754	0.865	0.876	0.745	1.147	1.162	0.988	1.013	0.862	0.851											117.9	88.9	102	103.3	87.9							High	Not Found	Not Found
	FALSE	High	[R].QGSFQGGFR.[S]	1xiTRAQ8plex [N-Term]		0.038324	0.00403244	1	12	1	P0C0L5	P0C0L5 [1292-1300]	0	1287.67	0	0.819	0.962	0.949	1.289	1.175	1.159	1.574	0.987	1.34	1.358											99.6	81.6	95.8	94.6	128.4							High	Not Found	Not Found
	FALSE	High	[R].CCQDGVTR.[L]	2xMethylthio [C1; C2]; 1xiTRAQ8plex [N-Term]	P0C0L5 2xMethylthio [C702; C703]	0.0156854	0.00403244	1	11	1	P0C0L5	P0C0L5 [702-709]	0	1277.54	0	1.179	2.058	1.713	3.719	1.746	1.453	3.155	0.832	1.807	2.172											51.7	61	106.4	88.6	192.3							Not Found	High	Not Found
	FALSE	High	[R].NNVPCSPK.[V]	1xMethylthio [C5]; 1xiTRAQ8plex [K8]; 1xiTRAQ8plex [N-Term]	P0C0L5 1xMethylthio [C68]	0.0518211	0.00403244	1	11	2	P0C0L5	P0C0L5 [64-71]	0	1512.81	0	0.796	1.097	1.103	1.204	1.379	1.385	1.512	1.005	1.097	1.091	1	1	1	1	1	1	1	1	1	1	96.2	76.5	105.5	106	115.7	2.87	4.38	9.03	1.95	11.71		High	High	Not Found
	FALSE	High	[R].GQIVFMNR.[E]	1xiTRAQ8plex [N-Term]		0.0180718	0.00403244	1	12	2	P0C0L5	P0C0L5 [513-520]	0	1268.71	0	0.755	0.775	0.817	0.757	1.026	1.081	1.002	1.055	0.977	0.926	1	1	1	1	1	1	1	1	1	1	121.8	92	94.4	99.5	92.2	6.25	8.04	5.66	7.25	29.29		High	High	Not Found
	FALSE	High	[R].GLESQTK.[L]	1xiTRAQ8plex [K7]; 1xiTRAQ8plex [N-Term]		0.0222567	0.00403244	1	12	2	P0C0L5	P0C0L5 [298-304]	0	1370.81	0	0.643	0.774	0.898	0.697	1.204	1.398	1.085	1.161	0.901	0.776											124.6	80.1	96.4	111.9	86.9							High	Not Found	Not Found
	FALSE	High	[R].SFFPENWLWR.[V]	1xiTRAQ8plex [N-Term]		0.0264567	0.00403244	1	10	3	P0C0L5	P0C0L5 [776-785]	0	1685.87	0	0.729	0.843	0.878	1.126	1.157	1.205	1.545	1.041	1.336	1.283											109.3	79.6	92.1	95.9	123							Not Found	Not Found	High
	FALSE	High	[K].SHALQLNNR.[Q]	1xiTRAQ8plex [N-Term]		0.0153052	0.00403244	1	12	1	P0C0L5	P0C0L5 [1341-1349]	0	1356.76	0	0.92	0.851	0.996	1.531	0.925	1.083	1.665	1.171	1.8	1.538											94.4	86.8	80.3	94	144.5							Not Found	Not Found	High
	FALSE	High	[K].ASSFLGEK.[A]	1xiTRAQ8plex [K8]; 1xiTRAQ8plex [N-Term]		0.0799941	0.00704416	1	7	2	P0C0L5	P0C0L5 [1175-1182]	0	1446.84	0																															No Quan Values	High	High	Not Found
	FALSE	High	[R].NVNFQK.[A]	1xiTRAQ8plex [K6]; 1xiTRAQ8plex [N-Term]		0.0953252	0.00808037	1	11	1	P0C0L5	P0C0L5 [680-685]	0	1357.8	0	0.94	1.035	0.802	0.984	1.101	0.853	1.047	0.775	0.951	1.227											105	98.7	108.7	84.2	103.4							Not Found	High	Not Found
High	Master Protein	P02671	Fibrinogen alpha chain OS=Homo sapiens GN=FGA PE=1 SV=2	0	175.086	32	26	105	26	1	866	94.9	6.01	271.17	26	0	1.022	0.964	1.454	1.32	0.943	1.423	1.292	1.509	1.37	0.908	86.8	88.7	83.7	126.2	114.6	5.51	0.1	4.89	4.21	1.83	High	High	High	High	High	High	High	High	High	High	High	High	High
	Checked	Confidence	Annotated Sequence	Modifications	Modifications in Master Proteins	Qvality PEP	Qvality q-value	# Protein Groups	# Proteins	# PSMs	Master Protein Accessions	Positions in Master Proteins	# Missed Cleavages	Theo. MH+ [Da]	# Razor Quan Results	Abundance Ratio: (117) / (116)	Abundance Ratio: (118) / (116)	Abundance Ratio: (119) / (116)	Abundance Ratio: (121) / (116)	Abundance Ratio: (118) / (117)	Abundance Ratio: (119) / (117)	Abundance Ratio: (121) / (117)	Abundance Ratio: (119) / (118)	Abundance Ratio: (121) / (118)	Abundance Ratio: (121) / (119)	Abundance Ratio Adj. P-Value: (117) / (116)	Abundance Ratio Adj. P-Value: (118) / (116)	Abundance Ratio Adj. P-Value: (119) / (116)	Abundance Ratio Adj. P-Value: (121) / (116)	Abundance Ratio Adj. P-Value: (118) / (117)	Abundance Ratio Adj. P-Value: (119) / (117)	Abundance Ratio Adj. P-Value: (121) / (117)	Abundance Ratio Adj. P-Value: (119) / (118)	Abundance Ratio Adj. P-Value: (121) / (118)	Abundance Ratio Adj. P-Value: (121) / (119)	Abundances (Grouped): 116	Abundances (Grouped): 117	Abundances (Grouped): 118	Abundances (Grouped): 119	Abundances (Grouped): 121	Abundances (Grouped) CV [%]: 116	Abundances (Grouped) CV [%]: 117	Abundances (Grouped) CV [%]: 118	Abundances (Grouped) CV [%]: 119	Abundances (Grouped) CV [%]: 121	Quan Info	Found in Sample: [S1] F1: 116, Control	Found in Sample: [S2] F2: 116, Control	Found in Sample: [S3] F3: 116, Control
	FALSE	High	[R].HPDEAAFFDTASTGK.[T]	1xiTRAQ8plex [K15]; 1xiTRAQ8plex [N-Term]		0.000181532	0	1	2	5	P02671	P02671 [513-527]	0	2202.13	0	1.129	1.078	1.572	1.319	0.955	1.392	1.168	1.458	1.223	0.839	1	1	1	1	1	1	1	1	1	1	82	92.6	88.4	128.9	108.1	13.58	1.39	6.88	18.23	7.11		Not Found	High	High
	FALSE	High	[K].MADEAGSEADHEGTHSTK.[R]	1xiTRAQ8plex [K18]; 1xiTRAQ8plex [N-Term]		7.15053e-06	0	1	2	3	P02671	P02671 [603-620]	0	2481.18	0	1.337	0.927	2.784	1.961	0.694	2.083	1.467	3.002	2.115	0.705											62.4	83.4	57.9	173.8	122.4							Not Found	High	High
	FALSE	High	[K].MADEAGSEADHEGTHSTK.[R]	1xOxidation [M1]; 1xiTRAQ8plex [K18]; 1xiTRAQ8plex [N-Term]		0.000251149	0	1	2	3	P02671	P02671 [603-620]	0	2497.17	0	1.053	0.998	1.569	1.838	0.947	1.49	1.745	1.572	1.842	1.172											77.4	81.5	77.3	121.5	142.3							Not Found	Not Found	High
	FALSE	High	[R].GSESGIFTNTK.[E]	1xiTRAQ8plex [K11]; 1xiTRAQ8plex [N-Term]		0.000572074	0	1	2	5	P02671	P02671 [548-558]	0	1748.96	0	1.232	1.121	1.944	1.498	0.91	1.578	1.216	1.733	1.336	0.771	1	1	1	1	1	1	1	1	1	1	73.6	90.6	82.5	143	110.2	0.23	4.41	9.42	6.28	4.57		High	High	High
	FALSE	High	[R].GGSTSYGTGSETESPR.[N]	1xiTRAQ8plex [N-Term]		0.000458393	0	1	3	5	P02671	P02671 [272-287]	0	1876.88	0	0.908	0.748	1.305	1.304	0.824	1.436	1.435	1.743	1.743	1	1	1	1	1	1	1	1	1	1	1	95	86.3	71.1	123.9	123.8	4.57	1.25	25.17	27.93	11.15		High	High	High
	FALSE	High	[K].GLIDEVNQDFTNR.[I]	1xiTRAQ8plex [N-Term]		0.000500863	0	1	10	4	P02671	P02671 [72-84]	0	1824.94	0	0.949	1.056	1.216	1.49	1.113	1.281	1.571	1.151	1.411	1.226	1	1	1	1	1	1	1	1	1	1	87.5	83.1	92.5	106.4	130.5	9.68	10	11.54	4.55	0.98		High	High	Not Found
	FALSE	High	[K].TFPGFFSPMLGEFVSETESR.[G]	1xiTRAQ8plex [N-Term]		0.000174676	0	1	2	2	P02671	P02671 [528-547]	0	2569.26	0	1.695	1.141	2.282	2.099	0.673	1.346	1.238	2	1.84	0.92											60.8	103.1	69.4	138.9	127.7							Not Found	High	Not Found
	FALSE	High	[K].VQHIQLLQK.[N]	1xiTRAQ8plex [K9]; 1xiTRAQ8plex [N-Term]		0.000499341	0	1	6	5	P02671	P02671 [149-157]	0	1715.08	0	1.034	0.915	1.391	1.272	0.885	1.345	1.231	1.52	1.391	0.915	1	1	1	1	1	1	1	1	1	1	89.1	92.1	81.5	123.9	113.4	4.43	7.67	17.85	1.74	1.31		Not Found	High	High
	FALSE	High	[R].NPSSAGSWNSGSSGPGSTGNR.[N]	1xiTRAQ8plex [N-Term]		7.48472e-05	0	1	3	5	P02671	P02671 [288-308]	0	2268.05	0	0.914	0.494	1.406	1.595	0.54	1.538	1.744	2.847	3.229	1.134	1	1	1	1	1	1	1	1	1	1	92.4	84.5	45.7	130	147.4	13.25	4.26	19.07	9.46	8.4		High	High	High
	FALSE	High	[K].DSDWPFCSDEDWNYK.[C]	1xMethylthio [C7]; 1xiTRAQ8plex [K15]; 1xiTRAQ8plex [N-Term]	P02671 1xMethylthio [C55]	8.6897e-05	0	1	8	5	P02671	P02671 [49-63]	0	2561.12	0	1.801	1.951	3.108	2.769	1.083	1.726	1.537	1.593	1.419	0.891	1	1	1	1	1	1	1	1	1	1	47	84.7	91.8	146.2	130.3	27.1	20.96	2.91	11.47	12.84		High	High	Not Found
	FALSE	High	[K].DSHSLTTNIMEILR.[G]	1xiTRAQ8plex [N-Term]		0.000115263	0	1	10	2	P02671	P02671 [101-114]	0	1934.03	0	1.062	0.965	1.194	1.256	0.909	1.124	1.183	1.237	1.301	1.052	1	1	1	1	1	1	1	1	1	1	91.3	96.9	88.1	109	114.6	2.4	4.22	10.71	9.18	5		Not Found	High	High
	FALSE	High	[K].QFTSSTSYNR.[G]	1xiTRAQ8plex [N-Term]		0.000983756	0.000802876	1	2	4	P02671	P02671 [582-591]	0	1494.75	0	1.065	0.886	1.378	1.443	0.832	1.294	1.355	1.555	1.629	1.048	1	1	1	1	1	1	1	1	1	1	86.6	92.3	76.7	119.3	125	16.74	6.08	5.46	16.49	6.85		High	High	High
	FALSE	High	[K].NSLFEYQK.[N]	1xiTRAQ8plex [K8]; 1xiTRAQ8plex [N-Term]		0.00460083	0.000802876	1	10	3	P02671	P02671 [90-97]	0	1636.92	0	1.166	1.155	1.942	1.712	0.991	1.665	1.468	1.681	1.481	0.881	1	1	1	1	1	1	1	1	1	1	71.7	83.6	82.8	139.2	122.7	10.27	3.81	9.13	0.36	3.17		High	High	Not Found
	FALSE	High	[K].RLEVDIDIK.[I]	1xiTRAQ8plex [K9]; 1xiTRAQ8plex [N-Term]		0.00371374	0.000802876	1	6	3	P02671	P02671 [168-176]	1	1709.04	0	1.04	1.122	1.744	1.712	1.078	1.677	1.646	1.555	1.526	0.982											75.5	78.6	84.8	131.8	129.3							Not Found	Not Found	High
	FALSE	High	[K].QLEQVIAK.[D]	1xiTRAQ8plex [K8]; 1xiTRAQ8plex [N-Term]		0.0030204	0.000802876	1	6	5	P02671	P02671 [203-210]	0	1536.96	0	0.999	0.909	1.471	1.195	0.91	1.472	1.196	1.617	1.314	0.813	1	1	1	1	1	1	1	1	1	1	89.7	89.6	81.6	131.9	107.2	6.34	2.6	3.21	0.22	5.3		High	High	Not Found
	FALSE	High	[K].MKPVPDLVPGNFK.[S]	2xiTRAQ8plex [K2; K13]; 1xiTRAQ8plex [N-Term]		0.00145106	0.000802876	1	3	5	P02671	P02671 [226-238]	0	2354.4	0	1.089	0.844	1.507	1.124	0.775	1.384	1.033	1.786	1.332	0.746	1	1	1	1	1	1	1	1	1	1	89.9	97.8	75.8	135.4	101	14.38	8.73	7.12	15.4	5.92		Not Found	High	High
	FALSE	High	[K].TVIGPDGHK.[E]	1xiTRAQ8plex [K9]; 1xiTRAQ8plex [N-Term]		0.00138394	0.000802876	1	2	5	P02671	P02671 [468-476]	0	1531.91	0	1.081	0.903	1.577	1.364	0.835	1.458	1.261	1.746	1.51	0.865	1	1	1	1	1	1	1	1	1	1	84.4	91.3	76.2	133.1	115.1	17.49	5.27	6.88	11.1	0.42		Not Found	High	High
	FALSE	High	[K].TFPGFFSPMLGEFVSETESR.[G]	1xOxidation [M9]; 1xiTRAQ8plex [N-Term]		0.00373687	0.000802876	1	2	1	P02671	P02671 [528-547]	0	2585.25	0																															No Quan Values	Not Found	Not Found	High
	FALSE	High	[K].ALTDMPQMR.[M]	1xiTRAQ8plex [N-Term]		0.00395364	0.000802876	1	3	3	P02671	P02671 [250-258]	0	1366.71	0	0.745	0.681	0.957	0.984	0.914	1.285	1.321	1.406	1.444	1.028											114.5	85.3	78	109.6	112.6							High	High	Not Found
	FALSE	High	[R].EVDLKDYEDQQK.[Q]	2xiTRAQ8plex [K5; K12]; 1xiTRAQ8plex [N-Term]		0.000799553	0.000802876	1	6	5	P02671	P02671 [191-202]	1	2422.32	0	1.101	1.244	1.58	1.071	1.13	1.435	0.973	1.27	0.861	0.678	1	1	1	1	1	1	1	1	1	1	83.4	91.8	103.7	131.7	89.3	0.74	4.74	1.41	3.23	7.3		Not Found	High	High
	FALSE	High	[R].HRHPDEAAFFDTASTGK.[T]	1xiTRAQ8plex [K17]; 1xiTRAQ8plex [N-Term]		0.00120461	0.000802876	1	2	1	P02671	P02671 [511-527]	1	2495.29	0	1.001	1.015	0.98	1.248	1.014	0.979	1.247	0.966	1.23	1.274											95.3	95.5	96.8	93.4	119							Not Found	Not Found	High
	FALSE	High	[R].GDSTFESK.[S]	1xiTRAQ8plex [K8]; 1xiTRAQ8plex [N-Term]		0.00397872	0.000802876	1	2	2	P02671	P02671 [592-599]	0	1478.79	0	1.061	1.017	1.645	1.322	0.958	1.551	1.246	1.618	1.3	0.804	1	1	1	1	1	1	1	1	1	1	82.7	87.8	84.1	136.1	109.4	15.16	15.36	4.11	10.62	17.16		High	High	Not Found
	FALSE	High	[K].DYEDQQK.[Q]	1xiTRAQ8plex [K7]; 1xiTRAQ8plex [N-Term]		0.00780998	0.00154908	1	6	1	P02671	P02671 [196-202]	0	1533.8	0	1.235	0.992	1.685	1.366	0.803	1.364	1.106	1.699	1.377	0.811											79.7	98.4	79	134.2	108.8							High	Not Found	Not Found
	FALSE	High	[R].AQLVDMK.[R]	1xiTRAQ8plex [K7]; 1xiTRAQ8plex [N-Term]		0.00801289	0.0022702	1	6	5	P02671	P02671 [161-167]	0	1412.84	0	1.135	0.995	1.468	1.273	0.877	1.293	1.122	1.475	1.279	0.867	1	1	1	1	1	1	1	1	1	1	85.2	96.7	84.8	125	108.4	0.95	2.71	8.53	4.4	1.56		High	High	Not Found
	FALSE	High	[R].MELERPGGNEITR.[G]	1xiTRAQ8plex [N-Term]		0.0109422	0.00353956	1	3	4	P02671	P02671 [259-271]	0	1805.95	0	0.977	0.88	1.146	1.58	0.9	1.172	1.616	1.302	1.796	1.379	1	1	1	1	1	1	1	1	1	1	89.6	87.5	78.8	102.6	141.5	22.5	22.31	2.22	1.37	29.93		Not Found	High	High
	FALSE	High	[K].VTSGSTTTTR.[R]	1xiTRAQ8plex [N-Term]		0.0134021	0.00403244	1	2	1	P02671	P02671 [449-458]	0	1314.72	0	1.009	0.857	1.52	1.804	0.849	1.507	1.788	1.774	2.105	1.187											80.8	81.5	69.2	122.8	145.7							High	Not Found	Not Found
	FALSE	High	[K].ALTDMPQMR.[M]	1xOxidation [M]; 1xiTRAQ8plex [N-Term]		0.0253779	0.00403244	1	3	5	P02671	P02671 [250-258]	0	1382.71	0	0.962	1.042	1.531	1.479	1.083	1.591	1.537	1.469	1.419	0.966	1	1	1	1	1	1	1	1	1	1	83.1	80	86.6	127.3	123	7.86	1.21	15.99	13.95	2.94		High	High	Not Found
	FALSE	High	[K].MKPVPDLVPGNFK.[S]	1xOxidation [M1]; 2xiTRAQ8plex [K2; K13]; 1xiTRAQ8plex [N-Term]		0.0226575	0.00403244	1	3	4	P02671	P02671 [226-238]	0	2370.4	0	1.059	0.964	1.371	1.255	0.91	1.294	1.185	1.422	1.302	0.916	1	1	1	1	1	1	1	1	1	1	88.5	93.7	85.3	121.3	111.1	7.53	0.79	1.87	0.88	5.82		Not Found	High	High
	FALSE	High	[K].NNKDSHSLTTNIMEILR.[G]	1xiTRAQ8plex [K3]; 1xiTRAQ8plex [N-Term]		0.0591603	0.0044961	1	10	1	P02671	P02671 [98-114]	1	2594.42	0																															No Quan Values	Not Found	Not Found	High
	FALSE	High	[R].QHLPLIK.[M]	1xiTRAQ8plex [K7]; 1xiTRAQ8plex [N-Term]		0.0673397	0.00613352	1	3	2	P02671	P02671 [219-225]	0	1456.95	0	1.079	0.989	1.696	1.681	0.916	1.572	1.558	1.715	1.7	0.991	1	1	1	1	1	1	1	1	1	1	77.6	83.7	76.7	131.6	130.4	5.19	11.19	6.25	8.05	0.34		Not Found	High	High
	FALSE	High	[R].AQLVDMK.[R]	1xOxidation [M6]; 1xiTRAQ8plex [K7]; 1xiTRAQ8plex [N-Term]		0.073363	0.006623	1	6	1	P02671	P02671 [161-167]	0	1428.83	0																															No Quan Values	High	Not Found	Not Found
High	Master Protein	V9HVY1	Epididymis secretory sperm binding protein Li 78p OS=Homo sapiens GN=HEL-S-78p PE=2 SV=1	0	162.622	58	24	87	24	1	491	55.9	8.27	217.22	24	0	1.057	0.944	1.465	1.386	0.893	1.386	1.311	1.552	1.468	0.946	85.5	90.3	80.6	125.2	118.4	10.3	12.98	3.09	6.47	14.46	High	High	High	High	High	High	High	High	High	High	High	High	High
	Checked	Confidence	Annotated Sequence	Modifications	Modifications in Master Proteins	Qvality PEP	Qvality q-value	# Protein Groups	# Proteins	# PSMs	Master Protein Accessions	Positions in Master Proteins	# Missed Cleavages	Theo. MH+ [Da]	# Razor Quan Results	Abundance Ratio: (117) / (116)	Abundance Ratio: (118) / (116)	Abundance Ratio: (119) / (116)	Abundance Ratio: (121) / (116)	Abundance Ratio: (118) / (117)	Abundance Ratio: (119) / (117)	Abundance Ratio: (121) / (117)	Abundance Ratio: (119) / (118)	Abundance Ratio: (121) / (118)	Abundance Ratio: (121) / (119)	Abundance Ratio Adj. P-Value: (117) / (116)	Abundance Ratio Adj. P-Value: (118) / (116)	Abundance Ratio Adj. P-Value: (119) / (116)	Abundance Ratio Adj. P-Value: (121) / (116)	Abundance Ratio Adj. P-Value: (118) / (117)	Abundance Ratio Adj. P-Value: (119) / (117)	Abundance Ratio Adj. P-Value: (121) / (117)	Abundance Ratio Adj. P-Value: (119) / (118)	Abundance Ratio Adj. P-Value: (121) / (118)	Abundance Ratio Adj. P-Value: (121) / (119)	Abundances (Grouped): 116	Abundances (Grouped): 117	Abundances (Grouped): 118	Abundances (Grouped): 119	Abundances (Grouped): 121	Abundances (Grouped) CV [%]: 116	Abundances (Grouped) CV [%]: 117	Abundances (Grouped) CV [%]: 118	Abundances (Grouped) CV [%]: 119	Abundances (Grouped) CV [%]: 121	Quan Info	Found in Sample: [S1] F1: 116, Control	Found in Sample: [S2] F2: 116, Control	Found in Sample: [S3] F3: 116, Control
	FALSE	High	[K].LESDVSAQMEYCR.[T]	1xMethylthio [C12]; 1xiTRAQ8plex [N-Term]	V9HVY1 1xMethylthio [C223]	0.000555978	0	1	3	5	V9HVY1	V9HVY1 [212-224]	0	1880.85	0	0.989	1.132	1.631	1.705	1.145	1.649	1.724	1.44	1.506	1.046	1	1	1	0.880839	1	1	0.822017	1	1	1	77.4	76.6	87.7	126.3	132	3.56	2.78	4.72	5.96	3.04		High	High	Not Found
	FALSE	High	[K].HQLYIDETVNSNIPTNLR.[V]	1xiTRAQ8plex [N-Term]		7.7662e-05	0	1	3	4	V9HVY1	V9HVY1 [179-196]	0	2431.29	0	1.269	1.995	1.63	1.929	1.572	1.284	1.52	0.817	0.967	1.183											63.9	81.1	127.5	104.2	123.3							Not Found	High	High
	FALSE	High	[R].MGPTELLIEMEDWK.[G]	1xiTRAQ8plex [K14]; 1xiTRAQ8plex [N-Term]		0.000216856	0	1	4	4	V9HVY1	V9HVY1 [335-348]	0	2300.21	0	0.932	1.13	1.704	1.64	1.212	1.828	1.76	1.509	1.452	0.963	1	1	1	1	1	1	1	1	1	1	78.1	72.8	88.2	133	128	0.64	17.96	21.59	4.61	0.35		Not Found	High	High
	FALSE	High	[K].HGTDDGVVWMNWK.[G]	1xiTRAQ8plex [K13]; 1xiTRAQ8plex [N-Term]		0.000528976	0	1	4	4	V9HVY1	V9HVY1 [459-471]	0	2153.11	0	1.276	0.847	1.235	0.796	0.664	0.968	0.624	1.459	0.94	0.644											97	123.8	82.1	119.8	77.2							Not Found	High	High
	FALSE	High	[K].GGETSEMYLIQPDSSVKPYR.[V]	1xiTRAQ8plex [K17]; 1xiTRAQ8plex [N-Term]		8.56507e-05	0	1	4	3	V9HVY1	V9HVY1 [248-267]	0	2865.49	0	1.065	0.943	1.143	0.853	0.886	1.074	0.801	1.212	0.904	0.746	1	1	1	1	1	1	1	1	1	1	99.9	106.4	94.3	114.2	85.2	8.01	0.85	11.4	4.11	1.2		Not Found	High	High
	FALSE	High	[K].QGFGNVATNTDGK.[N]	1xiTRAQ8plex [K13]; 1xiTRAQ8plex [N-Term]		5.63367e-05	0	1	4	7	V9HVY1	V9HVY1 [301-313]	0	1917.03	0	1.046	0.916	1.537	1.409	0.876	1.469	1.346	1.678	1.538	0.917	1	1	1	1	1	1	1	1	1	1	84.6	88.6	77.5	130.1	119.2	2.51	3.95	5.35	5.72	1.95		High	High	Not Found
	FALSE	High	[R].YYWGGQYTWDMAK.[H]	1xiTRAQ8plex [K13]; 1xiTRAQ8plex [N-Term]		0.000736315	0	1	4	2	V9HVY1	V9HVY1 [446-458]	0	2277.13	0	1.342	0.914	1.434	1.411	0.682	1.069	1.052	1.569	1.543	0.984											82	109.9	74.9	117.5	115.6							Not Found	High	Not Found
	FALSE	High	[K].AHYGGFTVQNEANK.[Y]	1xiTRAQ8plex [K14]; 1xiTRAQ8plex [N-Term]		0.00020439	0	1	4	5	V9HVY1	V9HVY1 [354-367]	0	2144.13	0	1.241	1.173	1.533	1.531	0.945	1.236	1.234	1.308	1.305	0.998	1	1	1	1	1	1	1	1	1	1	77.2	95.8	90.5	118.4	118.2	8.65	3.98	7.82	12.24	15.77		Not Found	High	High
	FALSE	High	[K].DNENVVNEYSSELEK.[H]	1xiTRAQ8plex [K15]; 1xiTRAQ8plex [N-Term]		1.87022e-05	0	1	3	5	V9HVY1	V9HVY1 [164-178]	0	2377.2	0	1.015	0.953	1.51	1.192	0.939	1.488	1.175	1.585	1.252	0.79	1	1	1	1	1	1	1	1	1	1	88.2	89.5	84	133.1	105.2	3.02	0.46	7.7	3.78	4.29		High	High	Not Found
	FALSE	High	[R].QDGSVDFGR.[K]	1xiTRAQ8plex [N-Term]		0.00319255	0.000802876	1	4	4	V9HVY1	V9HVY1 [286-294]	0	1284.65	0	0.919	0.811	1.372	1.423	0.882	1.493	1.548	1.692	1.754	1.037	1	1	1	1	1	1	1	1	1	1	90.5	83.2	73.4	124.2	128.8	13.11	10.14	9.9	2.67	7.58		High	High	Not Found
	FALSE	High	[K].NYCGLPGEYWLGNDK.[I]	1xMethylthio [C3]; 1xiTRAQ8plex [K15]; 1xiTRAQ8plex [N-Term]	V9HVY1 1xMethylthio [C316]	0.00106471	0.000802876	1	4	4	V9HVY1	V9HVY1 [314-328]	0	2383.17	0	1.036	1.129	2.237	1.883	1.09	2.159	1.818	1.981	1.668	0.842	1	1	1	1	1	1	1	1	1	1	68.6	71.1	77.5	153.5	129.3	1.47	8.68	9.15	5.13	6.03		High	High	Not Found
	FALSE	High	[K].REEAPSLRPAPPPISGGGYR.[A]	1xiTRAQ8plex [N-Term]		0.00170821	0.000802876	1	1	1	V9HVY1	V9HVY1 [53-72]	1	2411.31	0	0.968	0.929	1.103	0.996	0.96	1.14	1.029	1.187	1.072	0.903											100.1	96.9	93	110.4	99.7							Not Found	Not Found	High
	FALSE	High	[R].MGPTELLIEMEDWK.[G]	1xOxidation [M]; 1xiTRAQ8plex [K14]; 1xiTRAQ8plex [N-Term]		0.00076594	0.000802876	1	4	5	V9HVY1	V9HVY1 [335-348]	0	2316.21	0	0.918	0.728	1.68	1.548	0.793	1.829	1.685	2.306	2.124	0.921											85.1	78.2	62	143	131.7							Not Found	High	High
	FALSE	High	[R].TPCTVSCNIPVVSGK.[E]	2xMethylthio [C3; C7]; 1xiTRAQ8plex [K15]; 1xiTRAQ8plex [N-Term]	V9HVY1 2xMethylthio [C227; C231]	0.00134541	0.000802876	1	4	2	V9HVY1	V9HVY1 [225-239]	0	2205.14	0	1.128	2.074	2.345	3.903	1.839	2.078	3.46	1.13	1.882	1.665	1	1	1	0.190645	1	1	0.174386	1	1	1	47.8	54	99.2	112.2	186.7	1.74	16.56	16.83	11.44	6.48		High	High	Not Found
	FALSE	High	[K].HGTDDGVVWMNWK.[G]	1xOxidation [M10]; 1xiTRAQ8plex [K13]; 1xiTRAQ8plex [N-Term]		0.00333802	0.000802876	1	4	1	V9HVY1	V9HVY1 [459-471]	0	2169.1	0	1.008	0.748	0.875	0.744	0.743	0.868	0.738	1.169	0.994	0.851											114.3	115.2	85.5	100	85							Not Found	Not Found	High
	FALSE	High	[K].LESDVSAQMEYCR.[T]	1xOxidation [M9]; 1xMethylthio [C12]; 1xiTRAQ8plex [N-Term]	V9HVY1 1xMethylthio [C223]	0.00075782	0.000802876	1	3	1	V9HVY1	V9HVY1 [212-224]	0	1896.84	0	1.208	1.517	1.999	2.315	1.256	1.654	1.916	1.318	1.526	1.158											62.2	75.1	94.4	124.3	144							High	Not Found	Not Found
	FALSE	High	[R].KGGETSEMYLIQPDSSVKPYR.[V]	2xiTRAQ8plex [K1; K18]; 1xiTRAQ8plex [N-Term]		0.00293487	0.000802876	1	4	2	V9HVY1	V9HVY1 [247-267]	1	3297.79	0	1.113	0.71	1.013	0.772	0.638	0.911	0.693	1.427	1.087	0.761											108.5	120.8	77	110	83.7							Not Found	Not Found	High
	FALSE	High	[R].KGGETSEMYLIQPDSSVKPYR.[V]	1xOxidation [M8]; 2xiTRAQ8plex [K1; K18]; 1xiTRAQ8plex [N-Term]		0.00614307	0.000802876	1	4	1	V9HVY1	V9HVY1 [247-267]	1	3313.79	0	1.195	0.646	0.847	0.598	0.541	0.709	0.501	1.31	0.925	0.706											116.6	139.4	75.4	98.8	69.8							Not Found	Not Found	High
	FALSE	High	[R].DNDGWLTSDPR.[K]	1xiTRAQ8plex [N-Term]		0.00460083	0.000802876	1	4	3	V9HVY1	V9HVY1 [411-421]	0	1579.77	0	1.119	1.229	1.485	1.727	1.098	1.326	1.543	1.208	1.405	1.163											76.2	85.3	93.7	113.2	131.6							High	Not Found	Not Found
	FALSE	High	[R].EEAPSLRPAPPPISGGGYR.[A]	1xiTRAQ8plex [N-Term]		0.00247259	0.000802876	1	1	3	V9HVY1	V9HVY1 [54-72]	0	2255.21	0	0.961	0.926	1.081	1.228	0.964	1.125	1.279	1.168	1.327	1.136	1	1	1	1	1	1	1	1	1	1	96.2	92.4	89.1	104	118.2	26.36	7.25	14.75	27.98	13.51		High	High	Not Found
	FALSE	High	[K].EDGGGWWYNR.[C]	1xiTRAQ8plex [N-Term]		0.00121143	0.000802876	1	4	6	V9HVY1	V9HVY1 [427-436]	0	1543.72	0	0.876	0.697	1.13	1.081	0.796	1.29	1.234	1.621	1.55	0.956	1	1	1	1	1	1	1	1	1	1	104.5	91.6	72.9	118.1	112.9	8.85	2.9	6.71	6.15	8.23		High	High	High
	FALSE	High	[K].YQISVNK.[Y]	1xiTRAQ8plex [K7]; 1xiTRAQ8plex [N-Term]		0.00744872	0.00154908	1	4	5	V9HVY1	V9HVY1 [368-374]	0	1459.87	0	1.052	0.836	1.421	1.301	0.794	1.35	1.236	1.7	1.556	0.915	1	1	1	1	1	1	1	0.930794	0.54231	1	89.1	93.8	74.5	126.7	115.9	5.78	1.78	9.72	0.28	0.67		High	High	High
	FALSE	High	[K].ECEEIIR.[K]	1xMethylthio [C2]; 1xiTRAQ8plex [N-Term]	V9HVY1 1xMethylthio [C241]	0.0202039	0.00403244	1	4	2	V9HVY1	V9HVY1 [240-246]	0	1241.62	0	1.01	1.164	1.792	1.678	1.153	1.775	1.662	1.539	1.441	0.936	1	1	1	1	1	1	1	1	1	1	75.2	76	87.6	134.9	126.3	9.23	8.94	3.79	5.31	7.85		High	High	Not Found
	FALSE	High	[K].GSWYSMR.[K]	1xiTRAQ8plex [N-Term]		0.0275938	0.00403244	1	4	1	V9HVY1	V9HVY1 [472-478]	0	1190.59	0	1.273	0.712	1.305	0.432	0.56	1.026	0.339	1.833	0.607	0.331											105.9	134.8	75.4	138.2	45.7							Not Found	High	Not Found
	FALSE	High	[K].IRPFFPQQ.[-]	1xiTRAQ8plex [N-Term]		0.0262121	0.00403244	1	4	1	V9HVY1	V9HVY1 [484-491]	0	1336.77	0	1.026	0.762	1.626	1.613	0.743	1.585	1.572	2.133	2.115	0.992											83	85.1	63.2	134.9	133.8							High	Not Found	Not Found
	FALSE	High	[R].SILENLR.[S]	1xiTRAQ8plex [N-Term]		0.0315475	0.00403244	1	3	3	V9HVY1	V9HVY1 [200-206]	0	1148.69	0	1.013	0.797	1.581	1.467	0.787	1.56	1.447	1.983	1.84	0.928	1	1	1	1	1	1	1	1	1	1	85.3	86.5	68.1	134.9	125.2	8.77	0.37	7.43	3.42	5.38		High	High	Not Found
	FALSE	High	[R].NSVDELNNNVEAVSQTSSSSFQYMYLLK.[D]	1xiTRAQ8plex [K28]; 1xiTRAQ8plex [N-Term]		0.0704799	0.006623	1	2	2	V9HVY1	V9HVY1 [125-152]	0	3775.89	0																															No Quan Values	High	Not Found	High
	FALSE	High	[R].KWDPYK.[Q]	2xiTRAQ8plex [K1; K6]; 1xiTRAQ8plex [N-Term]		0.0942094	0.00756822	1	4	1	V9HVY1	V9HVY1 [295-300]	1	1749.05	0																															No Quan Values	Not Found	Not Found	High
High	Master Protein	E9KL23	Epididymis secretory sperm binding protein Li 44a OS=Homo sapiens GN=SERPINA1 PE=2 SV=1	0	148.21	53	24	109	1	1	418	46.7	5.59	241.87	24	0	0.925	0.824	0.823	0.902	0.89	0.89	0.975	0.999	1.095	1.096	111.8	103.4	92.1	92	100.8	9.3	13.09	4.92	7.16	6.18	High	High	High	High	High	High	High	High	High	High	High	High	High
	Checked	Confidence	Annotated Sequence	Modifications	Modifications in Master Proteins	Qvality PEP	Qvality q-value	# Protein Groups	# Proteins	# PSMs	Master Protein Accessions	Positions in Master Proteins	# Missed Cleavages	Theo. MH+ [Da]	# Razor Quan Results	Abundance Ratio: (117) / (116)	Abundance Ratio: (118) / (116)	Abundance Ratio: (119) / (116)	Abundance Ratio: (121) / (116)	Abundance Ratio: (118) / (117)	Abundance Ratio: (119) / (117)	Abundance Ratio: (121) / (117)	Abundance Ratio: (119) / (118)	Abundance Ratio: (121) / (118)	Abundance Ratio: (121) / (119)	Abundance Ratio Adj. P-Value: (117) / (116)	Abundance Ratio Adj. P-Value: (118) / (116)	Abundance Ratio Adj. P-Value: (119) / (116)	Abundance Ratio Adj. P-Value: (121) / (116)	Abundance Ratio Adj. P-Value: (118) / (117)	Abundance Ratio Adj. P-Value: (119) / (117)	Abundance Ratio Adj. P-Value: (121) / (117)	Abundance Ratio Adj. P-Value: (119) / (118)	Abundance Ratio Adj. P-Value: (121) / (118)	Abundance Ratio Adj. P-Value: (121) / (119)	Abundances (Grouped): 116	Abundances (Grouped): 117	Abundances (Grouped): 118	Abundances (Grouped): 119	Abundances (Grouped): 121	Abundances (Grouped) CV [%]: 116	Abundances (Grouped) CV [%]: 117	Abundances (Grouped) CV [%]: 118	Abundances (Grouped) CV [%]: 119	Abundances (Grouped) CV [%]: 121	Quan Info	Found in Sample: [S1] F1: 116, Control	Found in Sample: [S2] F2: 116, Control	Found in Sample: [S3] F3: 116, Control
	FALSE	High	[R].LGMFNIQHCK.[K]	1xMethylthio [C9]; 1xiTRAQ8plex [K10]; 1xiTRAQ8plex [N-Term]	A0A024R6I7 1xMethylthio [C256]; E9KL23 1xMethylthio [C256]	0.000634104	0	2	8	5	A0A024R6I7; E9KL23	A0A024R6I7 [248-257]; E9KL23 [248-257]	0	1844.98	0	0.983	1.199	1.222	1.247	1.22	1.243	1.269	1.019	1.04	1.021											88.5	87	106.1	108.1	110.4						Shared	Not Found	Not Found	High
	FALSE	High	[K].LYHSEAFTVNFGDTEEAK.[K]	1xiTRAQ8plex [K18]; 1xiTRAQ8plex [N-Term]		0.000323055	0	2	7	4	A0A024R6I7; E9KL23	A0A024R6I7 [161-178]; E9KL23 [161-178]	0	2666.36	0	0.98	1.071	0.965	1.038	1.092	0.984	1.059	0.901	0.969	1.076	1	1	1	1	1	1	1	1	1	1	98.9	97	106	95.4	102.7	6.09	5.77	3.08	20.48	15.54	Shared	Not Found	High	High
	FALSE	High	[K].LQHLENELTHDIITK.[F]	1xiTRAQ8plex [K15]; 1xiTRAQ8plex [N-Term]		4.11964e-05	0	2	7	4	A0A024R6I7; E9KL23	A0A024R6I7 [284-298]; E9KL23 [284-298]	0	2412.37	0	0.811	0.982	0.958	0.952	1.211	1.182	1.174	0.976	0.969	0.993											106.3	86.2	104.4	101.9	101.2						Shared	Not Found	Not Found	High
	FALSE	High	[K].LSSWVLLMK.[Y]	1xiTRAQ8plex [K9]; 1xiTRAQ8plex [N-Term]		0.000700682	0	2	9	6	A0A024R6I7; E9KL23	A0A024R6I7 [259-267]; E9KL23 [259-267]	0	1685.03	0	0.829	0.767	0.823	0.722	0.925	0.992	0.871	1.072	0.942	0.878											120.8	100.1	92.6	99.3	87.2						Shared	Not Found	High	High
	FALSE	High	[K].FNKPFVFLMIEQNTK.[S]	2xiTRAQ8plex [K3; K15]; 1xiTRAQ8plex [N-Term]		0.000535412	0	2	5	3	A0A024R6I7; E9KL23	A0A024R6I7 [390-404]; E9KL23 [390-404]	0	2768.59	0	1.023	1.106	1.036	0.591	1.081	1.013	0.577	0.937	0.534	0.57											105.1	107.6	116.3	108.9	62.1						Shared	Not Found	Not Found	High
	FALSE	High	[K].GTEAAGAMFLEAIPMSIPPEVK.[F]	1xiTRAQ8plex [K22]; 1xiTRAQ8plex [N-Term]		6.15362e-05	0	2	4	16	A0A024R6I7; E9KL23	A0A024R6I7 [368-389]; E9KL23 [368-389]	0	2867.55	0	0.735	0.711	1.023	0.488	0.967	1.391	0.664	1.439	0.687	0.477											126.4	92.9	89.8	129.2	61.7						Shared	High	High	Not Found
	FALSE	High	[K].GTEAAGAMFLEAIPMSIPPEVK.[F]	1xOxidation [M]; 1xiTRAQ8plex [K22]; 1xiTRAQ8plex [N-Term]		0.000395871	0	2	4	7	A0A024R6I7; E9KL23	A0A024R6I7 [368-389]; E9KL23 [368-389]	0	2883.55	0																															No Quan Values	High	High	Not Found
	FALSE	High	[K].TDTSHHDQDHPTFNK.[I]	1xiTRAQ8plex [K15]; 1xiTRAQ8plex [N-Term]		0.000329728	0	2	10	1	A0A024R6I7; E9KL23	A0A024R6I7 [35-49]; E9KL23 [35-49]	0	2388.18	0	1.463	0.519	1.584	1.514	0.355	1.083	1.035	3.052	2.917	0.956											82.3	120.3	42.7	130.3	124.5						Shared	Not Found	Not Found	High
	FALSE	High	[K].SVLGQLGITK.[V]	1xiTRAQ8plex [K10]; 1xiTRAQ8plex [N-Term]		0.00042641	0	2	10	6	A0A024R6I7; E9KL23	A0A024R6I7 [325-334]; E9KL23 [325-334]	0	1624.03	0	1.01	1.026	0.931	1.036	1.016	0.922	1.026	0.907	1.01	1.113	1	1	1	1	1	1	1	1	1	1	100	100.9	102.6	93	103.5	16.8	4.6	14.02	8.58	10.88	Shared	High	High	High
	FALSE	High	[K].DTEEEDFHVDQVTTVK.[V]	1xiTRAQ8plex [K16]; 1xiTRAQ8plex [N-Term]		2.75796e-05	0	1	6	9	E9KL23	E9KL23 [226-241]	0	2500.27	0	0.925	0.824	0.823	0.902	0.89	0.89	0.975	0.999	1.095	1.096	1	1	1	1	1	1	1	1	1	1	111.8	103.4	92.1	92	100.8	9.3	13.09	4.92	7.16	6.18		High	High	High
	FALSE	High	[K].AVLTIDEK.[G]	1xiTRAQ8plex [K8]; 1xiTRAQ8plex [N-Term]		0.00176781	0.000802876	2	4	6	A0A024R6I7; E9KL23	A0A024R6I7 [360-367]; E9KL23 [360-367]	0	1496.91	0	0.89	0.99	0.921	0.781	1.113	1.036	0.878	0.93	0.789	0.848	1	1	1	1	1	1	1	1	1	1	109.1	97.1	108.1	100.5	85.2	4.13	6.18	1.43	15.24	17.89	Shared	High	High	High
	FALSE	High	[K].QINDYVEK.[G]	1xiTRAQ8plex [K8]; 1xiTRAQ8plex [N-Term]		0.00226736	0.000802876	2	7	5	A0A024R6I7; E9KL23	A0A024R6I7 [180-187]; E9KL23 [180-187]	0	1616.91	0	0.975	0.983	0.952	0.958	1.008	0.977	0.983	0.969	0.975	1.006	1	1	1	1	1	1	1	1	1	1	102.7	100.1	101	97.8	98.4	3.03	7.12	6.55	5.63	19.65	Shared	High	High	High
	FALSE	High	[K].ITPNLAEFAFSLYR.[Q]	1xiTRAQ8plex [N-Term]		0.00198057	0.000802876	2	9	2	A0A024R6I7; E9KL23	A0A024R6I7 [50-63]; E9KL23 [50-63]	0	1946.07	0																															No Quan Values	Not Found	Not Found	High
	FALSE	High	[K].LSITGTYDLK.[S]	1xiTRAQ8plex [K10]; 1xiTRAQ8plex [N-Term]		0.00193327	0.000802876	2	10	6	A0A024R6I7; E9KL23	A0A024R6I7 [315-324]; E9KL23 [315-324]	0	1719.01	0	0.865	0.911	0.874	0.835	1.053	1.009	0.965	0.959	0.916	0.956	1	1	1	1	1	1	1	1	1	1	111.5	96.5	101.6	97.4	93.1	2.14	4.69	4.16	4.76	7.05	Shared	High	High	High
	FALSE	High	[K].LYHSEAFTVNFGDTEEAKK.[Q]	2xiTRAQ8plex [K18; K19]; 1xiTRAQ8plex [N-Term]		0.00194259	0.000802876	2	7	1	A0A024R6I7; E9KL23	A0A024R6I7 [161-179]; E9KL23 [161-179]	1	3098.66	0	1.192	0.859	1.024	0.842	0.72	0.858	0.706	1.192	0.98	0.823											101.7	121.3	87.3	104.1	85.6						Shared	Not Found	Not Found	High
	FALSE	High	[K].KLSSWVLLMK.[Y]	2xiTRAQ8plex [K1; K10]; 1xiTRAQ8plex [N-Term]		0.004616	0.000802876	2	9	3	A0A024R6I7; E9KL23	A0A024R6I7 [258-267]; E9KL23 [258-267]	1	2117.33	0	0.639	0.802	0.783	0.732	1.255	1.226	1.146	0.977	0.913	0.934											126.4	80.7	101.3	99	92.5						Shared	Not Found	Not Found	High
	FALSE	High	[R].DTVFALVNYIFFK.[G]	1xiTRAQ8plex [K13]; 1xiTRAQ8plex [N-Term]		0.00395364	0.000802876	2	6	1	A0A024R6I7; E9KL23	A0A024R6I7 [203-215]; E9KL23 [203-215]	0	2185.25	0																															No Quan Values	Not Found	Not Found	High
	FALSE	High	[R].LGMFNIQHCK.[K]	1xOxidation [M3]; 1xMethylthio [C9]; 1xiTRAQ8plex [K10]; 1xiTRAQ8plex [N-Term]	A0A024R6I7 1xMethylthio [C256]; E9KL23 1xMethylthio [C256]	0.00243986	0.000802876	2	8	1	A0A024R6I7; E9KL23	A0A024R6I7 [248-257]; E9KL23 [248-257]	0	1860.97	0	0.906	1.177	1.117	1.138	1.298	1.233	1.255	0.95	0.967	1.018											93.7	84.9	110.2	104.7	106.6						Shared	Not Found	Not Found	High
	FALSE	High	[K].LSSWVLLMK.[Y]	1xOxidation [M8]; 1xiTRAQ8plex [K9]; 1xiTRAQ8plex [N-Term]		0.00726226	0.00154908	2	9	2	A0A024R6I7; E9KL23	A0A024R6I7 [259-267]; E9KL23 [259-267]	0	1701.02	0	0.899	0.983	0.859	0.754	1.094	0.956	0.839	0.873	0.766	0.878											111.2	100	109.4	95.5	83.8						Shared	Not Found	Not Found	High
	FALSE	High	[K].LVDKFLEDVK.[K]	2xiTRAQ8plex [K4; K10]; 1xiTRAQ8plex [N-Term]		0.00758532	0.00154908	2	7	1	A0A024R6I7; E9KL23	A0A024R6I7 [150-159]; E9KL23 [150-159]	1	2118.29	0	0.694	1.461	0.975	0.661	2.105	1.405	0.952	0.667	0.452	0.678											104.4	72.4	152.5	101.8	68.9						Shared	Not Found	Not Found	High
	FALSE	High	[K].KQINDYVEK.[G]	2xiTRAQ8plex [K1; K9]; 1xiTRAQ8plex [N-Term]		0.00840609	0.0022702	2	7	2	A0A024R6I7; E9KL23	A0A024R6I7 [179-187]; E9KL23 [179-187]	1	2049.21	0	1.001	1.101	1.095	1.37	1.1	1.094	1.369	0.995	1.245	1.251											89.8	89.9	98.9	98.4	123.1						Shared	Not Found	Not Found	High
	FALSE	High	[K].ELDRDTVFALVNYIFFK.[G]	1xiTRAQ8plex [K17]; 1xiTRAQ8plex [N-Term]		0.0504295	0.00403244	2	6	1	A0A024R6I7; E9KL23	A0A024R6I7 [199-215]; E9KL23 [199-215]	1	2698.51	0																															No Quan Values	Not Found	Not Found	High
	FALSE	High	[K].FLENEDR.[-R]	1xiTRAQ8plex [N-Term]		0.0176942	0.00403244	2	7	4	A0A024R6I7; E9KL23	A0A024R6I7 [299-305]; E9KL23 [299-305]	0	1226.63	0	0.985	1.047	0.852	1.271	1.063	0.865	1.291	0.813	1.214	1.493	1	1	1	1	1	1	1	1	1	1	97	95.5	101.6	82.6	123.3	5.77	1.83	3.11	0.94	5.05	Shared	High	High	Not Found
	FALSE	High	[K].FLENEDRR.[-S]	1xiTRAQ8plex [N-Term]		0.0501566	0.00403244	2	6	3	A0A024R6I7; E9KL23	A0A024R6I7 [299-306]; E9KL23 [299-306]	1	1382.73	0	0.852	0.666	0.731	0.863	0.782	0.859	1.013	1.098	1.296	1.18											121.6	103.6	81	88.9	105						Shared	Not Found	Not Found	High
	FALSE	High	[K].KLYHSEAFTVNFGDTEEAK.[K]	2xiTRAQ8plex [K1; K19]; 1xiTRAQ8plex [N-Term]		0.0240239	0.00403244	2	7	1	A0A024R6I7; E9KL23	A0A024R6I7 [160-178]; E9KL23 [160-178]	1	3098.66	0	0.948	0.863	0.835	0.909	0.91	0.88	0.959	0.967	1.053	1.089											109.8	104.1	94.7	91.6	99.8						Shared	Not Found	Not Found	High
	FALSE	High	[K].SPLFMGK.[V]	1xOxidation [M5]; 1xiTRAQ8plex [K7]; 1xiTRAQ8plex [N-Term]		0.0393203	0.00403244	2	6	2	A0A024R6I7; E9KL23	A0A024R6I7 [405-411]; E9KL23 [405-411]	0	1403.82	0	0.949	0.91	0.994	0.948	0.959	1.047	0.999	1.092	1.042	0.954											104.1	98.8	94.8	103.5	98.8						Shared	Not Found	High	Not Found
	FALSE	High	[K].SPLFMGK.[V]	1xiTRAQ8plex [K7]; 1xiTRAQ8plex [N-Term]		0.0452898	0.00403244	2	6	4	A0A024R6I7; E9KL23	A0A024R6I7 [405-411]; E9KL23 [405-411]	0	1387.82	0	0.884	0.851	0.916	0.779	0.963	1.036	0.881	1.076	0.915	0.85	1	1	1	1	1	1	1	1	1	1	112.9	99.8	96.1	103.4	87.9	0.65	2.71	0.58	0.87	3.53	Shared	High	High	Not Found
	FALSE	High	[K].IVDLVK.[E]	1xiTRAQ8plex [K6]; 1xiTRAQ8plex [N-Term]		0.0625686	0.0044961	2	6	3	A0A024R6I7; E9KL23	A0A024R6I7 [193-198]; E9KL23 [193-198]	0	1294.86	0	0.881	0.905	0.838	0.786	1.027	0.951	0.892	0.925	0.868	0.938	1	1	1	1	1	1	1	1	1	1	113.4	99.9	102.6	95	89.1	5.46	2.85	5.95	2.45	0.68	Shared	High	High	Not Found
High	Master Protein	A0A024R6I7	Alpha-1-antitrypsin OS=Homo sapiens GN=SERPINA1 PE=1 SV=1	0	147.765	53	24	104	1	1	418	46.7	5.59	232.16	24	23	0.903	0.942	0.921	0.963	1.043	1.019	1.066	0.977	1.022	1.046	105.7	95.5	99.6	97.3	101.8	1.55	3.33	2.5	0.29	5.24	Not Found	High	High	Not Found	High	High	Not Found	High	High	Not Found	High	High	Not Found
	Checked	Confidence	Annotated Sequence	Modifications	Modifications in Master Proteins	Qvality PEP	Qvality q-value	# Protein Groups	# Proteins	# PSMs	Master Protein Accessions	Positions in Master Proteins	# Missed Cleavages	Theo. MH+ [Da]	# Razor Quan Results	Abundance Ratio: (117) / (116)	Abundance Ratio: (118) / (116)	Abundance Ratio: (119) / (116)	Abundance Ratio: (121) / (116)	Abundance Ratio: (118) / (117)	Abundance Ratio: (119) / (117)	Abundance Ratio: (121) / (117)	Abundance Ratio: (119) / (118)	Abundance Ratio: (121) / (118)	Abundance Ratio: (121) / (119)	Abundance Ratio Adj. P-Value: (117) / (116)	Abundance Ratio Adj. P-Value: (118) / (116)	Abundance Ratio Adj. P-Value: (119) / (116)	Abundance Ratio Adj. P-Value: (121) / (116)	Abundance Ratio Adj. P-Value: (118) / (117)	Abundance Ratio Adj. P-Value: (119) / (117)	Abundance Ratio Adj. P-Value: (121) / (117)	Abundance Ratio Adj. P-Value: (119) / (118)	Abundance Ratio Adj. P-Value: (121) / (118)	Abundance Ratio Adj. P-Value: (121) / (119)	Abundances (Grouped): 116	Abundances (Grouped): 117	Abundances (Grouped): 118	Abundances (Grouped): 119	Abundances (Grouped): 121	Abundances (Grouped) CV [%]: 116	Abundances (Grouped) CV [%]: 117	Abundances (Grouped) CV [%]: 118	Abundances (Grouped) CV [%]: 119	Abundances (Grouped) CV [%]: 121	Quan Info	Found in Sample: [S1] F1: 116, Control	Found in Sample: [S2] F2: 116, Control	Found in Sample: [S3] F3: 116, Control
	FALSE	High	[R].LGMFNIQHCK.[K]	1xMethylthio [C9]; 1xiTRAQ8plex [K10]; 1xiTRAQ8plex [N-Term]	A0A024R6I7 1xMethylthio [C256]; E9KL23 1xMethylthio [C256]	0.000634104	0	2	8	5	A0A024R6I7; E9KL23	A0A024R6I7 [248-257]; E9KL23 [248-257]	0	1844.98	0	0.983	1.199	1.222	1.247	1.22	1.243	1.269	1.019	1.04	1.021											88.5	87	106.1	108.1	110.4						Shared	Not Found	Not Found	High
	FALSE	High	[K].LYHSEAFTVNFGDTEEAK.[K]	1xiTRAQ8plex [K18]; 1xiTRAQ8plex [N-Term]		0.000323055	0	2	7	4	A0A024R6I7; E9KL23	A0A024R6I7 [161-178]; E9KL23 [161-178]	0	2666.36	0	0.98	1.071	0.965	1.038	1.092	0.984	1.059	0.901	0.969	1.076	1	1	1	1	1	1	1	1	1	1	98.9	97	106	95.4	102.7	6.09	5.77	3.08	20.48	15.54	Shared	Not Found	High	High
	FALSE	High	[K].LQHLENELTHDIITK.[F]	1xiTRAQ8plex [K15]; 1xiTRAQ8plex [N-Term]		4.11964e-05	0	2	7	4	A0A024R6I7; E9KL23	A0A024R6I7 [284-298]; E9KL23 [284-298]	0	2412.37	0	0.811	0.982	0.958	0.952	1.211	1.182	1.174	0.976	0.969	0.993											106.3	86.2	104.4	101.9	101.2						Shared	Not Found	Not Found	High
	FALSE	High	[K].LSSWVLLMK.[Y]	1xiTRAQ8plex [K9]; 1xiTRAQ8plex [N-Term]		0.000700682	0	2	9	6	A0A024R6I7; E9KL23	A0A024R6I7 [259-267]; E9KL23 [259-267]	0	1685.03	0	0.829	0.767	0.823	0.722	0.925	0.992	0.871	1.072	0.942	0.878											120.8	100.1	92.6	99.3	87.2						Shared	Not Found	High	High
	FALSE	High	[K].FNKPFVFLMIEQNTK.[S]	2xiTRAQ8plex [K3; K15]; 1xiTRAQ8plex [N-Term]		0.000535412	0	2	5	3	A0A024R6I7; E9KL23	A0A024R6I7 [390-404]; E9KL23 [390-404]	0	2768.59	0	1.023	1.106	1.036	0.591	1.081	1.013	0.577	0.937	0.534	0.57											105.1	107.6	116.3	108.9	62.1						Shared	Not Found	Not Found	High
	FALSE	High	[K].GTEAAGAMFLEAIPMSIPPEVK.[F]	1xiTRAQ8plex [K22]; 1xiTRAQ8plex [N-Term]		6.15362e-05	0	2	4	16	A0A024R6I7; E9KL23	A0A024R6I7 [368-389]; E9KL23 [368-389]	0	2867.55	0	0.735	0.711	1.023	0.488	0.967	1.391	0.664	1.439	0.687	0.477											126.4	92.9	89.8	129.2	61.7						Shared	High	High	Not Found
	FALSE	High	[K].GTEAAGAMFLEAIPMSIPPEVK.[F]	1xOxidation [M]; 1xiTRAQ8plex [K22]; 1xiTRAQ8plex [N-Term]		0.000395871	0	2	4	7	A0A024R6I7; E9KL23	A0A024R6I7 [368-389]; E9KL23 [368-389]	0	2883.55	0																															No Quan Values	High	High	Not Found
	FALSE	High	[K].TDTSHHDQDHPTFNK.[I]	1xiTRAQ8plex [K15]; 1xiTRAQ8plex [N-Term]		0.000329728	0	2	10	1	A0A024R6I7; E9KL23	A0A024R6I7 [35-49]; E9KL23 [35-49]	0	2388.18	0	1.463	0.519	1.584	1.514	0.355	1.083	1.035	3.052	2.917	0.956											82.3	120.3	42.7	130.3	124.5						Shared	Not Found	Not Found	High
	FALSE	High	[K].SVLGQLGITK.[V]	1xiTRAQ8plex [K10]; 1xiTRAQ8plex [N-Term]		0.00042641	0	2	10	6	A0A024R6I7; E9KL23	A0A024R6I7 [325-334]; E9KL23 [325-334]	0	1624.03	0	1.01	1.026	0.931	1.036	1.016	0.922	1.026	0.907	1.01	1.113	1	1	1	1	1	1	1	1	1	1	100	100.9	102.6	93	103.5	16.8	4.6	14.02	8.58	10.88	Shared	High	High	High
	FALSE	High	[K].DTEEEDFHVDQATTVK.[V]	1xiTRAQ8plex [K16]; 1xiTRAQ8plex [N-Term]		8.55133e-05	0	1	2	4	A0A024R6I7	A0A024R6I7 [226-241]	0	2472.24	0	0.84	0.926	1.024	1.269	1.102	1.219	1.51	1.106	1.371	1.239	1	1	1	1	1	1	1	1	1	1	98.8	83.1	91.5	101.2	125.4	8.28	41.46	10.2	19.74	11.65		Not Found	High	High
	FALSE	High	[K].AVLTIDEK.[G]	1xiTRAQ8plex [K8]; 1xiTRAQ8plex [N-Term]		0.00176781	0.000802876	2	4	6	A0A024R6I7; E9KL23	A0A024R6I7 [360-367]; E9KL23 [360-367]	0	1496.91	0	0.89	0.99	0.921	0.781	1.113	1.036	0.878	0.93	0.789	0.848	1	1	1	1	1	1	1	1	1	1	109.1	97.1	108.1	100.5	85.2	4.13	6.18	1.43	15.24	17.89	Shared	High	High	High
	FALSE	High	[K].QINDYVEK.[G]	1xiTRAQ8plex [K8]; 1xiTRAQ8plex [N-Term]		0.00226736	0.000802876	2	7	5	A0A024R6I7; E9KL23	A0A024R6I7 [180-187]; E9KL23 [180-187]	0	1616.91	0	0.975	0.983	0.952	0.958	1.008	0.977	0.983	0.969	0.975	1.006	1	1	1	1	1	1	1	1	1	1	102.7	100.1	101	97.8	98.4	3.03	7.12	6.55	5.63	19.65	Shared	High	High	High
	FALSE	High	[K].ITPNLAEFAFSLYR.[Q]	1xiTRAQ8plex [N-Term]		0.00198057	0.000802876	2	9	2	A0A024R6I7; E9KL23	A0A024R6I7 [50-63]; E9KL23 [50-63]	0	1946.07	0																															No Quan Values	Not Found	Not Found	High
	FALSE	High	[K].LSITGTYDLK.[S]	1xiTRAQ8plex [K10]; 1xiTRAQ8plex [N-Term]		0.00193327	0.000802876	2	10	6	A0A024R6I7; E9KL23	A0A024R6I7 [315-324]; E9KL23 [315-324]	0	1719.01	0	0.865	0.911	0.874	0.835	1.053	1.009	0.965	0.959	0.916	0.956	1	1	1	1	1	1	1	1	1	1	111.5	96.5	101.6	97.4	93.1	2.14	4.69	4.16	4.76	7.05	Shared	High	High	High
	FALSE	High	[K].LYHSEAFTVNFGDTEEAKK.[Q]	2xiTRAQ8plex [K18; K19]; 1xiTRAQ8plex [N-Term]		0.00194259	0.000802876	2	7	1	A0A024R6I7; E9KL23	A0A024R6I7 [161-179]; E9KL23 [161-179]	1	3098.66	0	1.192	0.859	1.024	0.842	0.72	0.858	0.706	1.192	0.98	0.823											101.7	121.3	87.3	104.1	85.6						Shared	Not Found	Not Found	High
	FALSE	High	[K].KLSSWVLLMK.[Y]	2xiTRAQ8plex [K1; K10]; 1xiTRAQ8plex [N-Term]		0.004616	0.000802876	2	9	3	A0A024R6I7; E9KL23	A0A024R6I7 [258-267]; E9KL23 [258-267]	1	2117.33	0	0.639	0.802	0.783	0.732	1.255	1.226	1.146	0.977	0.913	0.934											126.4	80.7	101.3	99	92.5						Shared	Not Found	Not Found	High
	FALSE	High	[R].DTVFALVNYIFFK.[G]	1xiTRAQ8plex [K13]; 1xiTRAQ8plex [N-Term]		0.00395364	0.000802876	2	6	1	A0A024R6I7; E9KL23	A0A024R6I7 [203-215]; E9KL23 [203-215]	0	2185.25	0																															No Quan Values	Not Found	Not Found	High
	FALSE	High	[R].LGMFNIQHCK.[K]	1xOxidation [M3]; 1xMethylthio [C9]; 1xiTRAQ8plex [K10]; 1xiTRAQ8plex [N-Term]	A0A024R6I7 1xMethylthio [C256]; E9KL23 1xMethylthio [C256]	0.00243986	0.000802876	2	8	1	A0A024R6I7; E9KL23	A0A024R6I7 [248-257]; E9KL23 [248-257]	0	1860.97	0	0.906	1.177	1.117	1.138	1.298	1.233	1.255	0.95	0.967	1.018											93.7	84.9	110.2	104.7	106.6						Shared	Not Found	Not Found	High
	FALSE	High	[K].LSSWVLLMK.[Y]	1xOxidation [M8]; 1xiTRAQ8plex [K9]; 1xiTRAQ8plex [N-Term]		0.00726226	0.00154908	2	9	2	A0A024R6I7; E9KL23	A0A024R6I7 [259-267]; E9KL23 [259-267]	0	1701.02	0	0.899	0.983	0.859	0.754	1.094	0.956	0.839	0.873	0.766	0.878											111.2	100	109.4	95.5	83.8						Shared	Not Found	Not Found	High
	FALSE	High	[K].LVDKFLEDVK.[K]	2xiTRAQ8plex [K4; K10]; 1xiTRAQ8plex [N-Term]		0.00758532	0.00154908	2	7	1	A0A024R6I7; E9KL23	A0A024R6I7 [150-159]; E9KL23 [150-159]	1	2118.29	0	0.694	1.461	0.975	0.661	2.105	1.405	0.952	0.667	0.452	0.678											104.4	72.4	152.5	101.8	68.9						Shared	Not Found	Not Found	High
	FALSE	High	[K].KQINDYVEK.[G]	2xiTRAQ8plex [K1; K9]; 1xiTRAQ8plex [N-Term]		0.00840609	0.0022702	2	7	2	A0A024R6I7; E9KL23	A0A024R6I7 [179-187]; E9KL23 [179-187]	1	2049.21	0	1.001	1.101	1.095	1.37	1.1	1.094	1.369	0.995	1.245	1.251											89.8	89.9	98.9	98.4	123.1						Shared	Not Found	Not Found	High
	FALSE	High	[K].ELDRDTVFALVNYIFFK.[G]	1xiTRAQ8plex [K17]; 1xiTRAQ8plex [N-Term]		0.0504295	0.00403244	2	6	1	A0A024R6I7; E9KL23	A0A024R6I7 [199-215]; E9KL23 [199-215]	1	2698.51	0																															No Quan Values	Not Found	Not Found	High
	FALSE	High	[K].FLENEDR.[-R]	1xiTRAQ8plex [N-Term]		0.0176942	0.00403244	2	7	4	A0A024R6I7; E9KL23	A0A024R6I7 [299-305]; E9KL23 [299-305]	0	1226.63	0	0.985	1.047	0.852	1.271	1.063	0.865	1.291	0.813	1.214	1.493	1	1	1	1	1	1	1	1	1	1	97	95.5	101.6	82.6	123.3	5.77	1.83	3.11	0.94	5.05	Shared	High	High	Not Found
	FALSE	High	[K].FLENEDRR.[-S]	1xiTRAQ8plex [N-Term]		0.0501566	0.00403244	2	6	3	A0A024R6I7; E9KL23	A0A024R6I7 [299-306]; E9KL23 [299-306]	1	1382.73	0	0.852	0.666	0.731	0.863	0.782	0.859	1.013	1.098	1.296	1.18											121.6	103.6	81	88.9	105						Shared	Not Found	Not Found	High
	FALSE	High	[K].KLYHSEAFTVNFGDTEEAK.[K]	2xiTRAQ8plex [K1; K19]; 1xiTRAQ8plex [N-Term]		0.0240239	0.00403244	2	7	1	A0A024R6I7; E9KL23	A0A024R6I7 [160-178]; E9KL23 [160-178]	1	3098.66	0	0.948	0.863	0.835	0.909	0.91	0.88	0.959	0.967	1.053	1.089											109.8	104.1	94.7	91.6	99.8						Shared	Not Found	Not Found	High
	FALSE	High	[K].SPLFMGK.[V]	1xOxidation [M5]; 1xiTRAQ8plex [K7]; 1xiTRAQ8plex [N-Term]		0.0393203	0.00403244	2	6	2	A0A024R6I7; E9KL23	A0A024R6I7 [405-411]; E9KL23 [405-411]	0	1403.82	0	0.949	0.91	0.994	0.948	0.959	1.047	0.999	1.092	1.042	0.954											104.1	98.8	94.8	103.5	98.8						Shared	Not Found	High	Not Found
	FALSE	High	[K].SPLFMGK.[V]	1xiTRAQ8plex [K7]; 1xiTRAQ8plex [N-Term]		0.0452898	0.00403244	2	6	4	A0A024R6I7; E9KL23	A0A024R6I7 [405-411]; E9KL23 [405-411]	0	1387.82	0	0.884	0.851	0.916	0.779	0.963	1.036	0.881	1.076	0.915	0.85	1	1	1	1	1	1	1	1	1	1	112.9	99.8	96.1	103.4	87.9	0.65	2.71	0.58	0.87	3.53	Shared	High	High	Not Found
	FALSE	High	[K].IVDLVK.[E]	1xiTRAQ8plex [K6]; 1xiTRAQ8plex [N-Term]		0.0625686	0.0044961	2	6	3	A0A024R6I7; E9KL23	A0A024R6I7 [193-198]; E9KL23 [193-198]	0	1294.86	0	0.881	0.905	0.838	0.786	1.027	0.951	0.892	0.925	0.868	0.938	1	1	1	1	1	1	1	1	1	1	113.4	99.9	102.6	95	89.1	5.46	2.85	5.95	2.45	0.68	Shared	High	High	Not Found
High	Master Protein	P01871-2	Isoform 2 of Immunoglobulin heavy constant mu OS=Homo sapiens GN=IGHM	0	131.198	38	16	95	3	1	474	51.9	6.15	246.68	16	14	1.087	0.85	0.864	0.786	0.781	0.795	0.723	1.018	0.925	0.909	109	118.5	92.6	94.2	85.7	2.5	3.28	1.57	1.61	6.38	High	High	Not Found	High	High	Not Found	High	High	Not Found	High	High	Not Found	High
	Checked	Confidence	Annotated Sequence	Modifications	Modifications in Master Proteins	Qvality PEP	Qvality q-value	# Protein Groups	# Proteins	# PSMs	Master Protein Accessions	Positions in Master Proteins	# Missed Cleavages	Theo. MH+ [Da]	# Razor Quan Results	Abundance Ratio: (117) / (116)	Abundance Ratio: (118) / (116)	Abundance Ratio: (119) / (116)	Abundance Ratio: (121) / (116)	Abundance Ratio: (118) / (117)	Abundance Ratio: (119) / (117)	Abundance Ratio: (121) / (117)	Abundance Ratio: (119) / (118)	Abundance Ratio: (121) / (118)	Abundance Ratio: (121) / (119)	Abundance Ratio Adj. P-Value: (117) / (116)	Abundance Ratio Adj. P-Value: (118) / (116)	Abundance Ratio Adj. P-Value: (119) / (116)	Abundance Ratio Adj. P-Value: (121) / (116)	Abundance Ratio Adj. P-Value: (118) / (117)	Abundance Ratio Adj. P-Value: (119) / (117)	Abundance Ratio Adj. P-Value: (121) / (117)	Abundance Ratio Adj. P-Value: (119) / (118)	Abundance Ratio Adj. P-Value: (121) / (118)	Abundance Ratio Adj. P-Value: (121) / (119)	Abundances (Grouped): 116	Abundances (Grouped): 117	Abundances (Grouped): 118	Abundances (Grouped): 119	Abundances (Grouped): 121	Abundances (Grouped) CV [%]: 116	Abundances (Grouped) CV [%]: 117	Abundances (Grouped) CV [%]: 118	Abundances (Grouped) CV [%]: 119	Abundances (Grouped) CV [%]: 121	Quan Info	Found in Sample: [S1] F1: 116, Control	Found in Sample: [S2] F2: 116, Control	Found in Sample: [S3] F3: 116, Control
	FALSE	High	[K].LICQATGFSPR.[Q]	1xMethylthio [C3]; 1xiTRAQ8plex [N-Term]	P01871-2 1xMethylthio [C134]; Q86TT1 1xMethylthio [C56]	0.000301404	0	2	4	9	P01871-2; Q86TT1	P01871-2 [132-142]; Q86TT1 [54-64]	0	1542.81	0	1.086	1.076	1.125	1.03	0.99	1.036	0.948	1.046	0.957	0.915	1	1	1	1	1	1	1	1	1	1	94	102.2	101.2	105.8	96.8	0.88	0.13	1.44	2.61	3.64	Shared	High	High	Not Found
	FALSE	High	[R].VFAIPPSFASIFLTK.[S]	1xiTRAQ8plex [K15]; 1xiTRAQ8plex [N-Term]		0.000425096	0	2	4	11	P01871-2; Q86TT1	P01871-2 [224-238]; Q86TT1 [146-160]	0	2246.34	0	1.208	0.801	0.702	0.302	0.663	0.582	0.25	0.877	0.377	0.43	1	1	1	1	1	1	1	1	1	1	124.6	150.5	99.8	87.5	37.6	4.5	11.58	6.53	8.42	54.53	Shared	Not Found	High	High
	FALSE	High	[K].YAATSQVLLPSK.[D]	1xiTRAQ8plex [K12]; 1xiTRAQ8plex [N-Term]		0.000417932	0	1	3	4	P01871-2	P01871-2 [65-76]	0	1886.12	0	1.098	0.942	0.824	0.977	0.858	0.75	0.889	0.875	1.036	1.185	1	1	1	1	1	1	1	1	1	1	103.3	113.4	97.3	85.1	100.9	9.32	4.92	12.68	6.16	11.08		High	High	Not Found
	FALSE	High	[K].YVTSAPMPEPQAPGR.[Y]	1xiTRAQ8plex [N-Term]		0.000373142	0	2	4	4	P01871-2; Q86TT1	P01871-2 [377-391]; Q86TT1 [299-313]	0	1904.98	0	1.13	0.915	0.959	1.128	0.81	0.848	0.998	1.047	1.232	1.177	1	1	1	1	1	1	1	1	1	1	97.4	110.1	89.2	93.4	109.9	13.22	14.98	6.2	4.88	25.55	Shared	High	High	Not Found
	FALSE	High	[K].YVTSAPMPEPQAPGR.[Y]	1xOxidation [M7]; 1xiTRAQ8plex [N-Term]		0.000292949	0	2	4	3	P01871-2; Q86TT1	P01871-2 [377-391]; Q86TT1 [299-313]	0	1920.98	0	1.037	0.845	0.761	0.663	0.814	0.734	0.639	0.902	0.785	0.871											116.1	120.4	98.1	88.4	77						Shared	High	Not Found	Not Found
	FALSE	High	[K].QVGSGVTTDQVQAEAK.[E]	1xiTRAQ8plex [K16]; 1xiTRAQ8plex [N-Term]		3.19961e-06	0	2	4	9	P01871-2; Q86TT1	P01871-2 [154-169]; Q86TT1 [76-91]	0	2226.22	0	1.161	0.845	0.838	0.719	0.728	0.722	0.62	0.991	0.851	0.858	1	1	1	1	1	1	1	1	1	1	109.6	127.2	92.6	91.8	78.8	5.28	8.63	2.44	8.04	14.72	Shared	High	High	High
	FALSE	High	[K].NVPLPVIAELPPK.[V]	1xiTRAQ8plex [K13]; 1xiTRAQ8plex [N-Term]		0.000217551	0	2	4	14	P01871-2; Q86TT1	P01871-2 [100-112]; Q86TT1 [22-34]	0	1995.25	0	1.1	0.874	0.811	0.741	0.794	0.737	0.673	0.928	0.848	0.914	1	1	1	1	1	1	1	1	1	1	110.5	121.6	96.5	89.6	81.8	1.61	11.78	4.66	6.72	21.36	Shared	High	High	Not Found
	FALSE	High	[K].DVMQGTDEHVVCK.[V]	1xMethylthio [C12]; 1xiTRAQ8plex [K13]; 1xiTRAQ8plex [N-Term]	P01871-2 1xMethylthio [C88]	5.88319e-05	0	1	2	2	P01871-2	P01871-2 [77-89]	0	2115.05	0	1.213	1.152	1.198	0.852	0.949	0.988	0.702	1.04	0.74	0.711											92.3	112	106.3	110.6	78.7							Not Found	High	Not Found
	FALSE	High	[R].QIQVSWLR.[E]	1xiTRAQ8plex [N-Term]		0.00486743	0.000802876	2	3	4	P01871-2; Q86TT1	P01871-2 [143-150]; Q86TT1 [65-72]	0	1333.79	0	1.044	0.719	0.763	0.663	0.688	0.731	0.635	1.062	0.923	0.869	1	1	1	1	1	1	1	1	1	1	119.3	124.6	85.8	91.1	79.2	6.67	5.13	3.52	4.82	21.68	Shared	High	High	High
	FALSE	High	[R].DGFFGNPR.[K]	1xiTRAQ8plex [N-Term]		0.00542302	0.000802876	2	4	3	P01871-2; Q86TT1	P01871-2 [121-128]; Q86TT1 [43-50]	0	1213.63	0	1.084	0.824	0.81	0.785	0.76	0.747	0.724	0.983	0.953	0.969	1	1	1	1	1	1	1	1	1	1	111.1	120.4	91.5	90	87.2	2.91	0.38	0.09	3.62	0.64	Shared	High	High	Not Found
	FALSE	High	[K].VTSTLTIK.[E]	1xiTRAQ8plex [K8]; 1xiTRAQ8plex [N-Term]		0.00270492	0.000802876	2	4	4	P01871-2; Q86TT1	P01871-2 [178-185]; Q86TT1 [100-107]	0	1470.94	0	1.088	0.766	0.854	0.819	0.704	0.786	0.753	1.115	1.07	0.959	1	1	1	1	1	1	1	1	1	1	110.4	120.1	84.6	94.4	90.5	5.86	2.83	4.02	3.54	10.8	Shared	High	High	Not Found
	FALSE	High	[K].DVMQGTDEHVVCK.[V]	1xOxidation [M3]; 1xMethylthio [C12]; 1xiTRAQ8plex [K13]; 1xiTRAQ8plex [N-Term]	P01871-2 1xMethylthio [C88]	0.00329837	0.000802876	1	2	2	P01871-2	P01871-2 [77-89]	0	2131.04	0	1.176	0.969	1.026	0.77	0.824	0.872	0.654	1.059	0.794	0.75											101.2	119	98	103.8	77.9							Not Found	High	Not Found
	FALSE	High	[R].EGKQVGSGVTTDQVQAEAK.[E]	2xiTRAQ8plex [K3; K19]; 1xiTRAQ8plex [N-Term]		0.00143011	0.000802876	2	4	1	P01871-2; Q86TT1	P01871-2 [151-169]; Q86TT1 [73-91]	1	2844.58	0	1.485	0.763	0.797	1.058	0.514	0.537	0.713	1.044	1.387	1.328											98	145.5	74.8	78.1	103.7						Shared	Not Found	High	Not Found
	FALSE	High	[K].GVALHRPDVYLLPPAR.[E]	1xiTRAQ8plex [N-Term]		0.000913178	0.000802876	2	4	3	P01871-2; Q86TT1	P01871-2 [323-338]; Q86TT1 [245-260]	0	2078.22	0	1.043	0.809	0.854	0.84	0.775	0.818	0.805	1.055	1.039	0.984											110	114.8	89	93.9	92.4						Shared	Not Found	Not Found	High
	FALSE	High	[R].FTCTVTHTDLPSPLK.[Q]	1xMethylthio [C3]; 1xiTRAQ8plex [K15]; 1xiTRAQ8plex [N-Term]	P01871-2 1xMethylthio [C303]; Q86TT1 1xMethylthio [C225]	0.000940484	0.000802876	2	4	5	P01871-2; Q86TT1	P01871-2 [301-315]; Q86TT1 [223-237]	0	2314.24	0	1.068	1.093	1.145	0.963	1.023	1.072	0.901	1.048	0.88	0.841	1	1	1	1	1	1	1	1	1	1	94.9	101.4	103.7	108.7	91.3	2.3	7.12	2.7	1.06	3.71	Shared	Not Found	High	High
	FALSE	High	[K].ESDWLGQSMFTCR.[V]	1xMethylthio [C12]; 1xiTRAQ8plex [N-Term]	P01871-2 1xMethylthio [C197]	0.00258864	0.000802876	1	2	2	P01871-2	P01871-2 [186-198]	0	1909.85	0	1.552	0.511	0.626	1.225	0.329	0.403	0.789	1.225	2.396	1.956											101.7	157.9	52	63.7	124.6							Not Found	High	Not Found
	FALSE	High	[R].GQPLSPEK.[Y]	1xiTRAQ8plex [K8]; 1xiTRAQ8plex [N-Term]		0.0107758	0.00353956	2	3	5	P01871-2; Q86TT1	P01871-2 [369-376]; Q86TT1 [291-298]	0	1463.87	0	1.126	0.903	0.849	0.891	0.803	0.754	0.792	0.939	0.986	1.05	1	1	1	1	1	1	1	1	1	1	104.9	118	94.7	89	93.4	0.21	0.71	9.9	7.13	3.93	Shared	High	High	Not Found
	FALSE	High	[K].VSVFVPPR.[D]	1xiTRAQ8plex [N-Term]		0.0148155	0.00403244	2	4	10	P01871-2; Q86TT1	P01871-2 [113-120]; Q86TT1 [35-42]	0	1204.74	0	1.002	0.762	0.763	0.866	0.761	0.761	0.864	1.001	1.136	1.135	1	1	1	1	1	1	1	1	1	1	113.8	114	86.8	86.8	98.6	5.06	7.85	3	1	11.38	Shared	High	High	Not Found
High	Master Protein	A8K5A4	cDNA FLJ76826, highly similar to Homo sapiens ceruloplasmin (ferroxidase) (CP), mRNA OS=Homo sapiens PE=2 SV=1	0	126.508	30	22	62	22	1	1065	122.1	5.74	153.43	22	0	0.914	1.001	0.982	0.955	1.095	1.073	1.044	0.98	0.953	0.973	103.1	94.2	103.2	101.2	98.4	1.35	3.58	4.77	5.46	11	High	High	High	High	High	High	High	High	High	High	High	High	High
	Checked	Confidence	Annotated Sequence	Modifications	Modifications in Master Proteins	Qvality PEP	Qvality q-value	# Protein Groups	# Proteins	# PSMs	Master Protein Accessions	Positions in Master Proteins	# Missed Cleavages	Theo. MH+ [Da]	# Razor Quan Results	Abundance Ratio: (117) / (116)	Abundance Ratio: (118) / (116)	Abundance Ratio: (119) / (116)	Abundance Ratio: (121) / (116)	Abundance Ratio: (118) / (117)	Abundance Ratio: (119) / (117)	Abundance Ratio: (121) / (117)	Abundance Ratio: (119) / (118)	Abundance Ratio: (121) / (118)	Abundance Ratio: (121) / (119)	Abundance Ratio Adj. P-Value: (117) / (116)	Abundance Ratio Adj. P-Value: (118) / (116)	Abundance Ratio Adj. P-Value: (119) / (116)	Abundance Ratio Adj. P-Value: (121) / (116)	Abundance Ratio Adj. P-Value: (118) / (117)	Abundance Ratio Adj. P-Value: (119) / (117)	Abundance Ratio Adj. P-Value: (121) / (117)	Abundance Ratio Adj. P-Value: (119) / (118)	Abundance Ratio Adj. P-Value: (121) / (118)	Abundance Ratio Adj. P-Value: (121) / (119)	Abundances (Grouped): 116	Abundances (Grouped): 117	Abundances (Grouped): 118	Abundances (Grouped): 119	Abundances (Grouped): 121	Abundances (Grouped) CV [%]: 116	Abundances (Grouped) CV [%]: 117	Abundances (Grouped) CV [%]: 118	Abundances (Grouped) CV [%]: 119	Abundances (Grouped) CV [%]: 121	Quan Info	Found in Sample: [S1] F1: 116, Control	Found in Sample: [S2] F2: 116, Control	Found in Sample: [S3] F3: 116, Control
	FALSE	High	[R].KAEEEHLGILGPQLHADVGDK.[V]	2xiTRAQ8plex [K1; K21]; 1xiTRAQ8plex [N-Term]		4.94683e-05	0	1	7	2	A8K5A4	A8K5A4 [799-819]	1	3168.78	0	1.038	0.924	0.938	0.602	0.891	0.904	0.58	1.015	0.652	0.642											111.1	115.2	102.6	104.1	66.9							Not Found	Not Found	High
	FALSE	High	[K].MYYSAVDPTK.[D]	1xiTRAQ8plex [K10]; 1xiTRAQ8plex [N-Term]		0.000651308	0	1	5	4	A8K5A4	A8K5A4 [538-547]	0	1782.96	0	0.936	1.015	1.01	0.923	1.084	1.079	0.986	0.995	0.91	0.914	1	1	1	1	1	1	1	1	1	1	102.4	95.8	103.9	103.4	94.5	4.9	5.25	10.18	4.3	4.12		High	High	Not Found
	FALSE	High	[K].ERGPEEEHLGILGPVIWAEVGDTIR.[V]	1xiTRAQ8plex [N-Term]		0.000683104	0	1	7	1	A8K5A4	A8K5A4 [438-462]	1	3076.64	0																															No Quan Values	Not Found	Not Found	High
	FALSE	High	[K].GAYPLSIEPIGVR.[F]	1xiTRAQ8plex [N-Term]		0.000615514	0	1	7	4	A8K5A4	A8K5A4 [469-481]	0	1675.97	0	0.829	0.89	0.88	0.999	1.073	1.061	1.205	0.989	1.123	1.136	1	1	1	1	1	1	1	1	1	1	108.7	90.2	96.8	95.7	108.7	1.48	9.57	0.7	1.32	7.01		High	High	Not Found
	FALSE	High	[R].TTIEKPVWLGFLGPIIK.[A]	2xiTRAQ8plex [K5; K17]; 1xiTRAQ8plex [N-Term]		0.000295742	0	1	7	1	A8K5A4	A8K5A4 [82-98]	0	2824.75	0	0.996	1.208	1.207	0.551	1.213	1.212	0.553	0.999	0.456	0.457											100.8	100.3	121.7	121.6	55.5							Not Found	Not Found	High
	FALSE	High	[K].VNKDDEEFIESNK.[M]	2xiTRAQ8plex [K3; K13]; 1xiTRAQ8plex [N-Term]		0.000277152	0	1	8	3	A8K5A4	A8K5A4 [945-957]	1	2479.34	0	0.915	1.051	1.161	0.693	1.149	1.269	0.757	1.105	0.659	0.597	1	1	1	1	1	1	1	1	1	1	103.8	94.9	109	120.5	71.9	6.02	3.17	5.66	9.38	11.42		Not Found	High	High
	FALSE	High	[R].QSEDSTFYLGER.[T]	1xiTRAQ8plex [N-Term]		0.000654222	0	1	7	4	A8K5A4	A8K5A4 [721-732]	0	1735.84	0	0.9	0.98	0.902	1.276	1.089	1.002	1.418	0.92	1.302	1.415	1	1	1	1	1	1	1	1	1	1	98.9	88.9	96.9	89.2	126.1	9.46	7.73	6.42	7.63	13.29		High	High	Not Found
	FALSE	High	[K].NNEGTYYSPNYNPQSR.[S]	1xiTRAQ8plex [N-Term]		7.3184e-05	0	1	7	3	A8K5A4	A8K5A4 [485-500]	0	2208.03	0	0.799	0.934	0.978	0.952	1.169	1.224	1.192	1.047	1.019	0.973	1	1	1	1	1	1	1	1	1	1	107.2	85.7	100.1	104.9	102.1	15.16	7	14.46	4.12	28.06		High	High	Not Found
	FALSE	High	[K].AGLQAFFQVQECNK.[S]	1xMethylthio [C12]; 1xiTRAQ8plex [K14]; 1xiTRAQ8plex [N-Term]	A8K5A4 1xMethylthio [C357]	0.000522609	0	1	7	1	A8K5A4	A8K5A4 [346-359]	0	2237.17	0	1.325	1.245	1.687	1.4	0.94	1.273	1.056	1.355	1.124	0.83											75.1	99.5	93.5	126.7	105.1							Not Found	High	Not Found
	FALSE	High	[K].DIASGLIGPLIICK.[K]	1xMethylthio [C13]; 1xiTRAQ8plex [K14]; 1xiTRAQ8plex [N-Term]	A8K5A4 1xMethylthio [C200]	0.000146876	0	1	6	3	A8K5A4	A8K5A4 [188-201]	0	2067.22	0	0.896	1.586	0.966	0.87	1.771	1.078	0.972	0.609	0.549	0.901	1	1	1	1	1	1	1	1	1	1	94	84.2	149.1	90.8	81.8	2.29	11.65	17.06	23.08	9.28		Not Found	High	High
	FALSE	High	[K].DLYSGLIGPLIVCR.[R]	1xMethylthio [C13]; 1xiTRAQ8plex [N-Term]	A8K5A4 1xMethylthio [C900]	0.000421174	0	1	8	6	A8K5A4	A8K5A4 [888-901]	0	1869.03	0	0.806	1.313	1.473	1.569	1.629	1.827	1.946	1.122	1.195	1.065											81.2	65.4	106.6	119.5	127.3							Not Found	High	High
	FALSE	High	[K].DIFTGLIGPMK.[I]	1xOxidation [M10]; 1xiTRAQ8plex [K11]; 1xiTRAQ8plex [N-Term]		0.00240772	0.000802876	1	7	1	A8K5A4	A8K5A4 [548-558]	0	1816.05	0	0.982	1.013	1.103	1.15	1.032	1.123	1.172	1.089	1.136	1.043											95.3	93.5	96.5	105.1	109.6							Not Found	High	Not Found
	FALSE	High	[K].DIFTGLIGPMK.[I]	1xiTRAQ8plex [K11]; 1xiTRAQ8plex [N-Term]		0.00142421	0.000802876	1	7	3	A8K5A4	A8K5A4 [548-558]	0	1800.05	0	1.01	1.103	1.088	0.742	1.092	1.077	0.735	0.986	0.673	0.682	1	1	1	1	1	1	1	1	1	1	101.1	102.2	111.6	110	75.1	4.43	6.02	5.27	4.71	3.16		High	High	Not Found
	FALSE	High	[K].MYYSAVDPTK.[D]	1xOxidation [M1]; 1xiTRAQ8plex [K10]; 1xiTRAQ8plex [N-Term]		0.00136722	0.000802876	1	5	2	A8K5A4	A8K5A4 [538-547]	0	1798.95	0	0.957	0.844	0.874	1.001	0.882	0.913	1.046	1.035	1.185	1.145	1	1	1	1	1	1	1	1	1	1	106.9	102.3	90.3	93.5	107	5.09	9.19	7.06	5.47	12.66		High	High	Not Found
	FALSE	High	[R].MFTTAPDQVDKEDEDFQESNK.[M]	2xiTRAQ8plex [K11; K21]; 1xiTRAQ8plex [N-Term]		0.00249923	0.000802876	1	7	1	A8K5A4	A8K5A4 [599-619]	1	3386.68	0	0.679	0.85	0.861	0.594	1.251	1.267	0.875	1.013	0.699	0.69											125.5	85.2	106.7	108	74.6							Not Found	High	Not Found
	FALSE	High	[K].VDKDNEDFQESNR.[M]	1xiTRAQ8plex [K3]; 1xiTRAQ8plex [N-Term]		0.00361199	0.000802876	1	6	4	A8K5A4	A8K5A4 [246-258]	1	2204.1	0	0.924	1.05	0.969	0.996	1.136	1.049	1.078	0.923	0.949	1.027	1	1	1	1	1	1	1	1	1	1	101.3	93.5	106.3	98.1	100.8	8.52	6.13	2.97	3	3.17		Not Found	High	High
	FALSE	High	[K].ALYLQYTDETFR.[T]	1xiTRAQ8plex [N-Term]		0.00146019	0.000802876	1	7	2	A8K5A4	A8K5A4 [70-81]	0	1823.95	0	0.752	0.882	0.901	1.052	1.173	1.199	1.399	1.022	1.193	1.167	1	1	1	1	1	1	1	1	1	1	109	82	96.1	98.2	114.7	8.79	5.95	4.55	0.04	16.36		High	High	Not Found
	FALSE	High	[K].DVDKEFYLFPTVFDENESLLLEDNIR.[M]	1xiTRAQ8plex [K4]; 1xiTRAQ8plex [N-Term]		0.00102302	0.000802876	1	7	1	A8K5A4	A8K5A4 [573-598]	1	3768.95	0																															No Quan Values	Not Found	Not Found	High
	FALSE	High	[K].EVGPTNADPVCLAK.[M]	1xMethylthio [C11]; 1xiTRAQ8plex [K14]; 1xiTRAQ8plex [N-Term]	A8K5A4 1xMethylthio [C534]	0.00166266	0.000802876	1	7	4	A8K5A4	A8K5A4 [524-537]	0	2068.1	0	0.879	0.993	1.164	1.206	1.13	1.325	1.373	1.173	1.215	1.036	1	1	1	1	1	1	1	1	1	1	95.4	83.8	94.7	111.1	115	3.86	6.71	11.52	5.43	6.66		High	High	Not Found
	FALSE	High	[R].EYTDASFTNR.[K]	1xiTRAQ8plex [N-Term]		0.00104264	0.000802876	1	7	3	A8K5A4	A8K5A4 [427-436]	0	1507.73	0	0.894	0.994	0.976	0.798	1.112	1.092	0.893	0.982	0.803	0.818	1	1	1	1	1	1	1	1	1	1	107.2	95.9	106.6	104.7	85.6	2.64	1.42	0.54	2.82	2.11		High	High	Not Found
	FALSE	High	[K].GEFYIGSK.[Y]	1xiTRAQ8plex [K8]; 1xiTRAQ8plex [N-Term]		0.00354618	0.000802876	1	7	4	A8K5A4	A8K5A4 [771-778]	0	1508.86	0	0.847	0.841	0.937	0.91	0.993	1.105	1.074	1.113	1.082	0.972	1	1	1	1	1	1	1	1	1	1	110.2	93.4	92.7	103.2	100.3	3.13	0.32	7.4	1.67	12.26		High	High	Not Found
	FALSE	High	[R].GPEEEHLGILGPVIWAEVGDTIR.[V]	1xiTRAQ8plex [N-Term]		0.00739488	0.00154908	1	7	2	A8K5A4	A8K5A4 [440-462]	0	2791.49	0																															No Quan Values	Not Found	High	Not Found
	FALSE	High	[R].SGAGTEDSACIPWAYYSTVDQVK.[D]	1xMethylthio [C10]; 1xiTRAQ8plex [K23]; 1xiTRAQ8plex [N-Term]	A8K5A4 1xMethylthio [C874]	0.00968834	0.00353956	1	7	1	A8K5A4	A8K5A4 [865-887]	0	3102.5	0																															No Quan Values	Not Found	High	Not Found
	FALSE	High	[R].QYTDSTFR.[V]	1xiTRAQ8plex [N-Term]		0.0375496	0.00403244	1	7	2	A8K5A4	A8K5A4 [786-793]	0	1321.67	0	0.885	0.989	0.95	0.912	1.118	1.073	1.03	0.96	0.922	0.96	1	1	1	1	1	1	1	1	1	1	105.6	93.4	104.4	100.3	96.2	8.12	1.09	0.06	4.61	3.12		High	High	Not Found
High	Master Protein	V9HW68	Epididymis luminal protein 214 OS=Homo sapiens GN=HEL-214 PE=2 SV=1	0	125.189	43	16	140	1	1	470	51.7	7.75	354.57	16	14	1.072	1.031	1.157	0.907	0.962	1.08	0.847	1.123	0.88	0.784	96.8	103.7	99.7	112	87.8	6.65	8.7	3.46	3.9	18.1	High	High	Not Found	High	High	Not Found	High	High	Not Found	High	High	Not Found	High
	Checked	Confidence	Annotated Sequence	Modifications	Modifications in Master Proteins	Qvality PEP	Qvality q-value	# Protein Groups	# Proteins	# PSMs	Master Protein Accessions	Positions in Master Proteins	# Missed Cleavages	Theo. MH+ [Da]	# Razor Quan Results	Abundance Ratio: (117) / (116)	Abundance Ratio: (118) / (116)	Abundance Ratio: (119) / (116)	Abundance Ratio: (121) / (116)	Abundance Ratio: (118) / (117)	Abundance Ratio: (119) / (117)	Abundance Ratio: (121) / (117)	Abundance Ratio: (119) / (118)	Abundance Ratio: (121) / (118)	Abundance Ratio: (121) / (119)	Abundance Ratio Adj. P-Value: (117) / (116)	Abundance Ratio Adj. P-Value: (118) / (116)	Abundance Ratio Adj. P-Value: (119) / (116)	Abundance Ratio Adj. P-Value: (121) / (116)	Abundance Ratio Adj. P-Value: (118) / (117)	Abundance Ratio Adj. P-Value: (119) / (117)	Abundance Ratio Adj. P-Value: (121) / (117)	Abundance Ratio Adj. P-Value: (119) / (118)	Abundance Ratio Adj. P-Value: (121) / (118)	Abundance Ratio Adj. P-Value: (121) / (119)	Abundances (Grouped): 116	Abundances (Grouped): 117	Abundances (Grouped): 118	Abundances (Grouped): 119	Abundances (Grouped): 121	Abundances (Grouped) CV [%]: 116	Abundances (Grouped) CV [%]: 117	Abundances (Grouped) CV [%]: 118	Abundances (Grouped) CV [%]: 119	Abundances (Grouped) CV [%]: 121	Quan Info	Found in Sample: [S1] F1: 116, Control	Found in Sample: [S2] F2: 116, Control	Found in Sample: [S3] F3: 116, Control
	FALSE	High	[R].EPQVYTLPPSR.[DE]	1xiTRAQ8plex [N-Term]		0.000720943	0	7	27	23	Q6GMX6; A8K008; V9HW68; Q6N095; Q6N093; Q7Z351; Q6N030	Q6GMX6 [363-373]; A8K008 [370-380]; V9HW68 [368-378]; Q6N095 [373-383]; Q6N093 [315-325]; Q7Z351 [380-390]; Q6N030 [416-426]	0	1590.88	0	1.086	1.049	1.127	0.749	0.966	1.038	0.689	1.074	0.713	0.664	1	1	1	1	1	1	1	1	1	1	99.8	108.4	104.7	112.5	74.7	8.6	9.1	2.57	3.68	26.22	Shared	High	High	Not Found
	FALSE	High	[K].GPSVFPLAPSSK.[S]	1xiTRAQ8plex [K12]; 1xiTRAQ8plex [N-Term]		0.000610039	0	7	39	15	Q6GMX6; A8K008; S6BGE0; V9HW68; Q6N095; Q7Z351; Q9Y509	Q6GMX6 [140-151]; A8K008 [147-158]; S6BGE0 [144-155]; V9HW68 [145-156]; Q6N095 [150-161]; Q7Z351 [157-168]; Q9Y509 [131-142]	0	1795.06	0	1.12	0.959	1.043	0.932	0.856	0.931	0.832	1.087	0.972	0.894	1	1	1	1	1	1	1	1	1	1	99	110.8	94.9	103.2	92.2	2.18	8.2	2.91	6.63	14.91	Shared	High	High	High
	FALSE	High	[K].FNWYVDGVEVHNAK.[T]	1xiTRAQ8plex [K14]; 1xiTRAQ8plex [N-Term]		1.2203e-05	0	5	19	17	Q6GMX6; A8K008; V9HW68; Q6N095; Q7Z351	Q6GMX6 [293-306]; A8K008 [300-313]; V9HW68 [298-311]; Q6N095 [303-316]; Q7Z351 [310-323]	0	2286.21	0	1.043	0.989	1.073	0.964	0.948	1.029	0.924	1.085	0.975	0.898	1	1	1	1	1	1	1	1	1	1	98.6	102.9	97.5	105.8	95.1	3.93	3.67	1.68	1	0.72	Shared	Not Found	High	High
	FALSE	High	[K].TTPPVLDSDGSFFLYSK.[L]	1xiTRAQ8plex [K17]; 1xiTRAQ8plex [N-Term]		1.3244e-05	0	5	18	17	Q6GMX6; A8K008; V9HW68; Q6N095; Q7Z351	Q6GMX6 [411-427]; A8K008 [418-434]; V9HW68 [416-432]; Q6N095 [421-437]; Q7Z351 [428-444]	0	2482.33	0	1.148	0.974	1.128	0.575	0.849	0.982	0.501	1.158	0.59	0.51	1	1	1	1	1	1	1	1	1	1	103.6	119	101	116.9	59.6	9.15	8.17	8.08	26.69	28.14	Shared	High	High	High
	FALSE	High	[R].TPEVTCVVVDVSHEDPEVK.[F]	1xMethylthio [C6]; 1xiTRAQ8plex [K19]; 1xiTRAQ8plex [N-Term]	Q6GMX6 1xMethylthio [C279]; A8K008 1xMethylthio [C286]; S6BGE0 1xMethylthio [C283]; V9HW68 1xMethylthio [C284]; Q6N095 1xMethylthio [C289]; Q7Z351 1xMethylthio [C296]	3.38156e-05	0	6	24	15	Q6GMX6; A8K008; S6BGE0; V9HW68; Q6N095; Q7Z351	Q6GMX6 [274-292]; A8K008 [281-299]; S6BGE0 [278-296]; V9HW68 [279-297]; Q6N095 [284-302]; Q7Z351 [291-309]	0	2736.4	0	0.996	1.193	1.354	1.075	1.198	1.36	1.079	1.135	0.901	0.794	1	1	1	1	1	1	1	1	1	1	89	88.6	106.2	120.5	95.7	4.56	5	2.82	2.84	2.16	Shared	High	High	High
	FALSE	High	[R].WQQGNVFSCSVMHEALHNHYTQK.[S]	1xMethylthio [C9]; 1xiTRAQ8plex [K23]; 1xiTRAQ8plex [N-Term]	Q6GMX6 1xMethylthio [C443]; A8K008 1xMethylthio [C450]; V9HW68 1xMethylthio [C448]; Q6N093 1xMethylthio [C395]	2.14361e-05	0	4	16	1	Q6GMX6; A8K008; V9HW68; Q6N093	Q6GMX6 [435-457]; A8K008 [442-464]; V9HW68 [440-462]; Q6N093 [387-409]	0	3398.64	0	0.873	0.658	1.037	0.531	0.754	1.188	0.608	1.575	0.806	0.512											122	106.5	80.3	126.5	64.7						Shared	Not Found	Not Found	High
	FALSE	High	[K].NQVSLTCLVK.[GA]	1xMethylthio [C7]; 1xiTRAQ8plex [K10]; 1xiTRAQ8plex [N-Term]	Q6GMX6 1xMethylthio [C385]; A8K008 1xMethylthio [C392]; V9HW68 1xMethylthio [C390]; Q6N095 1xMethylthio [C395]; Q6N093 1xMethylthio [C337]; Q6MZX7 1xMethylthio [C396]; Q7Z351 1xMethylthio [C402]; Q6N030 1xMethylthio [C438]	0.000289264	0	8	29	14	Q6GMX6; A8K008; V9HW68; Q6N095; Q6N093; Q6MZX7; Q7Z351; Q6N030	Q6GMX6 [379-388]; A8K008 [386-395]; V9HW68 [384-393]; Q6N095 [389-398]; Q6N093 [331-340]; Q6MZX7 [390-399]; Q7Z351 [396-405]; Q6N030 [432-441]	0	1759.01	0	1.142	1.519	1.445	1.258	1.33	1.266	1.102	0.951	0.828	0.871	1	1	1	1	1	1	1	1	1	1	78.6	89.7	119.3	113.5	98.8	17.8	4.82	11.33	8.46	11.66	Shared	High	High	High
	FALSE	High	[KR].STSGGTAALGCLVK.[D]	1xMethylthio [C11]; 1xiTRAQ8plex [K14]; 1xiTRAQ8plex [N-Term]	Q6GMX6 1xMethylthio [C162]; A8K008 1xMethylthio [C169]; S6BGE0 1xMethylthio [C166]; V9HW68 1xMethylthio [C167]; Q6N095 1xMethylthio [C172]; Q7Z351 1xMethylthio [C179]; Q6N030 1xMethylthio [C168]	0.0001758	0	7	42	5	Q6GMX6; A8K008; S6BGE0; V9HW68; Q6N095; Q7Z351; Q6N030	Q6GMX6 [152-165]; A8K008 [159-172]; S6BGE0 [156-169]; V9HW68 [157-170]; Q6N095 [162-175]; Q7Z351 [169-182]; Q6N030 [158-171]	0	1919.06	0	0.966	1.231	1.36	1.109	1.274	1.407	1.148	1.105	0.901	0.815	1	1	1	1	1	1	1	1	1	1	88.3	85.3	108.6	120	97.9	3.98	4.25	14.75	0.13	9	Shared	High	High	Not Found
	FALSE	High	[RK].NSLYLQMNSLR.[AVDT]	1xiTRAQ8plex [N-Term]		0.00126581	0.000802876	6	47	3	Q0ZCH9; Q96K68; A2J1N4; V9HW68; B6EDE2; A0A0B4J2B5	Q0ZCH9 [77-87]; Q96K68 [96-106]; A2J1N4 [77-87]; V9HW68 [96-106]; B6EDE2 [77-87]; A0A0B4J2B5 [77-87]	0	1642.89	0	1.117	0.835	0.966	0.685	0.747	0.865	0.613	1.158	0.82	0.708	1	1	1	0.641565	1	1	0.174386	1	1	0.982143	108.6	121.4	90.7	105	74.4	6.04	2.67	2.6	0.95	8.95	Shared	High	High	Not Found
	FALSE	High	[K].YYVDSVK.[G]	1xiTRAQ8plex [K7]; 1xiTRAQ8plex [N-Term]		0.00385533	0.000802876	1	13	2	V9HW68	V9HW68 [78-84]	0	1481.85	0	1.213	0.904	1.073	0.968	0.746	0.885	0.798	1.187	1.071	0.902	1	1	1	1	1	1	1	1	1	1	96.9	117.6	87.6	104	93.8	4.4	5.28	2.67	2.08	6.86		High	High	Not Found
	FALSE	High	[RK].AEDTAVYYCAR.[GDA-VSEQIYHRWK]	1xMethylthio [C9]; 1xiTRAQ8plex [N-Term]	Q0ZCH9 1xMethylthio [C96]; A0A0B4J1X5 1xMethylthio [C115]; A2J1N5 1xMethylthio [C92]; V9HW68 1xMethylthio [C115]; Q65ZC9 1xMethylthio [C96]; P0DOX2 1xMethylthio [C95]	0.00142421	0.000802876	6	58	4	Q0ZCH9; A0A0B4J1X5; A2J1N5; V9HW68; Q65ZC9; P0DOX2	Q0ZCH9 [88-98]; A0A0B4J1X5 [107-117]; A2J1N5 [84-94]; V9HW68 [107-117]; Q65ZC9 [88-98]; P0DOX2 [87-97]	0	1611.74	0	1.079	1.015	1.208	0.581	0.941	1.12	0.538	1.19	0.572	0.481	1	1	1	0.19371	1	1	0.155416	1	0.254751	0.0684369	102.4	110.5	104	123.7	59.5	2.25	3.29	8.58	4.81	4.95	Shared	High	High	Not Found
	FALSE	High	[K].GLEWVANIK.[Q]	1xiTRAQ8plex [K9]; 1xiTRAQ8plex [N-Term]		0.00265317	0.000802876	2	15	2	Q0ZCH9; V9HW68	Q0ZCH9 [44-52]; V9HW68 [63-71]	0	1637.98	0	1.291	0.934	1.154	0.857	0.724	0.894	0.664	1.236	0.918	0.743	1	1	1	1	1	1	1	1	1	1	95.5	123.2	89.2	110.2	81.9	1.53	5.75	5.77	0.7	17.55	Shared	High	High	Not Found
	FALSE	High	[R].EPQVYTLPPSRDELTK.[N]	1xiTRAQ8plex [K16]; 1xiTRAQ8plex [N-Term]		0.00073966	0.000802876	5	16	6	Q6GMX6; A8K008; V9HW68; Q6N095; Q7Z351	Q6GMX6 [363-378]; A8K008 [370-385]; V9HW68 [368-383]; Q6N095 [373-388]; Q7Z351 [380-395]	1	2481.38	0	1.972	1.688	2.233	1.023	0.856	1.132	0.519	1.323	0.606	0.458											63.2	124.6	106.6	141	64.6						Shared	Not Found	High	Not Found
	FALSE	High	[K].ALPAPIEK.[T]	1xiTRAQ8plex [K8]; 1xiTRAQ8plex [N-Term]		0.0168269	0.00403244	6	23	10	Q6GMX6; A8K008; V9HW68; Q6N095; Q7Z351; Q6N030	Q6GMX6 [345-352]; A8K008 [352-359]; V9HW68 [350-357]; Q6N095 [355-362]; Q7Z351 [362-369]; Q6N030 [398-405]	0	1446.91	0	1.087	0.988	1.072	0.788	0.909	0.986	0.725	1.085	0.798	0.735	1	1	1	1	1	1	1	1	1	1	101.3	110.1	100.1	108.6	79.8	1.45	0.94	2.95	3.64	0.71	Shared	High	High	Not Found
	FALSE	High	[K].THTCPPCPAPELLGGPSVFLFPPKPK.[D]	2xMethylthio [C4; C7]; 2xiTRAQ8plex [K24; K26]; 1xiTRAQ8plex [N-Term]	Q6GMX6 2xMethylthio [C244; C247]; A8K008 2xMethylthio [C251; C254]; S6BGE0 2xMethylthio [C248; C251]; V9HW68 2xMethylthio [C249; C252]; Q6N095 2xMethylthio [C254; C257]; Q7Z351 2xMethylthio [C261; C264]	0.0186968	0.00403244	6	25	1	Q6GMX6; A8K008; S6BGE0; V9HW68; Q6N095; Q7Z351	Q6GMX6 [241-266]; A8K008 [248-273]; S6BGE0 [245-270]; V9HW68 [246-271]; Q6N095 [251-276]; Q7Z351 [258-283]	0	3735.01	0																															No Quan Values	Not Found	Not Found	High
	FALSE	High	[K].DTLMISR.[T]	1xiTRAQ8plex [N-Term]		0.0331308	0.00403244	9	35	5	Q6GMX6; A8K008; S6BGE0; V9HW68; Q6N095; Q6N093; Q6MZX7; Q7Z351; Q6N030	Q6GMX6 [267-273]; A8K008 [274-280]; S6BGE0 [271-277]; V9HW68 [272-278]; Q6N095 [277-283]; Q6N093 [219-225]; Q6MZX7 [278-284]; Q7Z351 [284-290]; Q6N030 [320-326]	0	1139.64	0	1.02	1.053	1.155	1.138	1.033	1.133	1.116	1.096	1.081	0.986	1	1	1	1	1	1	1	1	1	1	93.2	95	98.1	107.6	106.1	11.6	12.23	12.98	9.48	22.94	Shared	High	High	High
High	Master Protein	A0A024R3E3	Apolipoprotein A-I, isoform CRA_a OS=Homo sapiens GN=APOA1 PE=3 SV=1	0	118.811	63	19	78	19	1	267	30.8	5.76	181.7	19	0	1.735	1.755	1.091	1.761	1.012	0.629	1.015	0.622	1.003	1.614	68.1	118.1	119.5	74.3	119.9	15.16	10.24	5.78	11.14	1.51	High	High	High	High	High	High	High	High	High	High	High	High	High
	Checked	Confidence	Annotated Sequence	Modifications	Modifications in Master Proteins	Qvality PEP	Qvality q-value	# Protein Groups	# Proteins	# PSMs	Master Protein Accessions	Positions in Master Proteins	# Missed Cleavages	Theo. MH+ [Da]	# Razor Quan Results	Abundance Ratio: (117) / (116)	Abundance Ratio: (118) / (116)	Abundance Ratio: (119) / (116)	Abundance Ratio: (121) / (116)	Abundance Ratio: (118) / (117)	Abundance Ratio: (119) / (117)	Abundance Ratio: (121) / (117)	Abundance Ratio: (119) / (118)	Abundance Ratio: (121) / (118)	Abundance Ratio: (121) / (119)	Abundance Ratio Adj. P-Value: (117) / (116)	Abundance Ratio Adj. P-Value: (118) / (116)	Abundance Ratio Adj. P-Value: (119) / (116)	Abundance Ratio Adj. P-Value: (121) / (116)	Abundance Ratio Adj. P-Value: (118) / (117)	Abundance Ratio Adj. P-Value: (119) / (117)	Abundance Ratio Adj. P-Value: (121) / (117)	Abundance Ratio Adj. P-Value: (119) / (118)	Abundance Ratio Adj. P-Value: (121) / (118)	Abundance Ratio Adj. P-Value: (121) / (119)	Abundances (Grouped): 116	Abundances (Grouped): 117	Abundances (Grouped): 118	Abundances (Grouped): 119	Abundances (Grouped): 121	Abundances (Grouped) CV [%]: 116	Abundances (Grouped) CV [%]: 117	Abundances (Grouped) CV [%]: 118	Abundances (Grouped) CV [%]: 119	Abundances (Grouped) CV [%]: 121	Quan Info	Found in Sample: [S1] F1: 116, Control	Found in Sample: [S2] F2: 116, Control	Found in Sample: [S3] F3: 116, Control
	FALSE	High	[R].EQLGPVTQEFWDNLEK.[E]	1xiTRAQ8plex [K16]; 1xiTRAQ8plex [N-Term]		4.82915e-05	0	1	2	6	A0A024R3E3	A0A024R3E3 [86-101]	0	2541.34	0	2.291	2.196	1.207	1.821	0.958	0.527	0.795	0.55	0.83	1.509	1	1	1	1	1	1	1	1	1	1	58.7	134.5	128.9	70.9	106.9	14.67	7.57	2.79	5.6	1.09		High	High	Not Found
	FALSE	High	[R].HFWQQDEPPQSPWDR.[V]	1xiTRAQ8plex [N-Term]		0.000189261	0	1	1	1	A0A024R3E3	A0A024R3E3 [20-34]	0	2257.07	0	1.084	1.347	0.934	1.541	1.242	0.862	1.421	0.694	1.144	1.649											84.7	91.8	114	79.1	130.4							Not Found	High	Not Found
	FALSE	High	[K].VQPYLDDFQK.[K]	1xiTRAQ8plex [K10]; 1xiTRAQ8plex [N-Term]		0.000236391	0	1	2	5	A0A024R3E3	A0A024R3E3 [121-130]	0	1861.03	0	1.745	1.633	0.977	1.602	0.936	0.56	0.918	0.598	0.981	1.64	1	1	1	1	1	1	1	1	1	1	71.9	125.4	117.4	70.2	115.2	10.92	15.71	3.78	11.93	10.65		High	High	High
	FALSE	High	[K].VSFLSALEEYTK.[K]	1xiTRAQ8plex [K12]; 1xiTRAQ8plex [N-Term]		4.15284e-05	0	1	2	7	A0A024R3E3	A0A024R3E3 [251-262]	0	1995.13	0	1.989	2.288	1.223	2.271	1.151	0.615	1.142	0.534	0.992	1.858	1	1	1	1	1	1	1	1	1	1	57	113.4	130.5	69.7	129.5	4.6	11.7	2.19	5.28	7.61		Not Found	High	High
	FALSE	High	[R].QGLLPVLESFK.[V]	1xiTRAQ8plex [K11]; 1xiTRAQ8plex [N-Term]		0.000215474	0	1	2	7	A0A024R3E3	A0A024R3E3 [240-250]	0	1839.12	0	2.095	2.005	1.048	2.217	0.957	0.5	1.058	0.523	1.106	2.116											59.8	125.2	119.8	62.6	132.5							High	High	High
	FALSE	High	[R].DYVSQFEGSALGK.[Q]	1xiTRAQ8plex [K13]; 1xiTRAQ8plex [N-Term]		6.57221e-05	0	1	1	8	A0A024R3E3	A0A024R3E3 [52-64]	0	2009.08	0	1.351	1.411	1.026	1.392	1.044	0.76	1.031	0.728	0.987	1.356	1	1	1	1	1	1	1	1	1	1	80.9	109.3	114.1	83	112.6	15.9	8.63	1.76	5.52	4.02		High	High	High
	FALSE	High	[K].DLATVYVDVLK.[D]	1xiTRAQ8plex [K11]; 1xiTRAQ8plex [N-Term]		0.000126509	0	1	1	5	A0A024R3E3	A0A024R3E3 [37-47]	0	1844.1	0	1.647	1.739	1.094	1.382	1.056	0.664	0.839	0.629	0.794	1.263	1	1	1	1	1	1	1	1	1	1	72.9	120	126.8	79.7	100.7	3.44	3.93	1.24	7.15	9.02		High	High	High
	FALSE	High	[R].THLAPYSDELR.[Q]	1xiTRAQ8plex [N-Term]		0.0044525	0.000802876	1	4	4	A0A024R3E3	A0A024R3E3 [185-195]	0	1605.85	0	1.24	1.328	1.185	1.362	1.07	0.955	1.098	0.893	1.026	1.149	1	1	1	1	1	1	1	1	1	1	81.8	101.4	108.5	96.9	111.4	17.48	16.02	3.43	19.22	18.32		Not Found	High	High
	FALSE	High	[R].VKDLATVYVDVLK.[D]	2xiTRAQ8plex [K2; K13]; 1xiTRAQ8plex [N-Term]		0.00111306	0.000802876	1	1	1	A0A024R3E3	A0A024R3E3 [35-47]	1	2375.47	0	1.435	1.477	1.161	0.79	1.03	0.809	0.551	0.786	0.535	0.68											85.3	122.3	126	99	67.4							Not Found	Not Found	High
	FALSE	High	[K].KWQEEMELYR.[Q]	1xiTRAQ8plex [K1]; 1xiTRAQ8plex [N-Term]		0.00503322	0.000802876	1	2	5	A0A024R3E3	A0A024R3E3 [131-140]	1	2020.08	0	1.302	1.655	1.108	1.57	1.271	0.851	1.206	0.67	0.949	1.417											75.4	98.1	124.7	83.5	118.3							Not Found	High	High
	FALSE	High	[K].LLDNWDSVTSTFSK.[L]	1xiTRAQ8plex [K14]; 1xiTRAQ8plex [N-Term]		0.000753229	0.000802876	1	2	7	A0A024R3E3	A0A024R3E3 [70-83]	0	2221.2	0	1.917	2.354	1.097	1.867	1.228	0.572	0.974	0.466	0.793	1.702	1	1	1	1	1	1	1	1	1	1	60.7	116.4	142.9	66.6	113.4	15	7.72	13.28	5.55	2.46		High	High	Not Found
	FALSE	High	[R].AELQEGAR.[Q]	1xiTRAQ8plex [N-Term]		0.00862698	0.0022702	1	2	2	A0A024R3E3	A0A024R3E3 [148-155]	0	1177.65	0	1.847	1.958	0.996	1.96	1.06	0.539	1.061	0.509	1.001	1.968	1	1	1	1	1	1	1	1	1	1	64.4	119	126.2	64.2	126.3	7.75	0.73	1.44	6.19	0.06		High	High	Not Found
	FALSE	High	[K].LHELQEK.[L]	1xiTRAQ8plex [K7]; 1xiTRAQ8plex [N-Term]		0.00792519	0.0022702	1	2	2	A0A024R3E3	A0A024R3E3 [158-164]	0	1504.89	0	1.664	1.918	1.084	2.006	1.152	0.651	1.205	0.565	1.046	1.851	1	1	1	1	1	1	1	1	1	1	65.2	108.5	125	70.6	130.7	7.76	2	5.9	4.38	2.26		Not Found	High	High
	FALSE	High	[K].WQEEMELYR.[Q]	1xiTRAQ8plex [N-Term]		0.00807198	0.0022702	1	2	4	A0A024R3E3	A0A024R3E3 [132-140]	0	1587.78	0	1.348	1.342	0.99	1.722	0.995	0.734	1.277	0.737	1.283	1.74	1	1	1	1	1	1	1	1	1	1	78.1	105.3	104.8	77.3	134.5	12.42	7.83	1.48	4.07	0.08		High	High	Not Found
	FALSE	High	[-K].LSPLGEEMR.[D]	1xiTRAQ8plex [N-Term]		0.0116833	0.00353956	1	3	5	A0A024R3E3	A0A024R3E3 [165-173]	0	1335.72	0	1.797	1.861	1.049	2.146	1.036	0.584	1.194	0.564	1.153	2.046	1	1	1	1	1	1	1	1	1	1	63.7	114.4	118.5	66.8	136.6	14.41	1.45	1.3	4.45	4.48		High	High	Not Found
	FALSE	High	[K].AKPALEDLR.[Q]	1xiTRAQ8plex [K2]; 1xiTRAQ8plex [N-Term]		0.0496158	0.00403244	1	2	3	A0A024R3E3	A0A024R3E3 [231-239]	0	1620.99	0	1.368	1.275	0.866	1.371	0.932	0.633	1.002	0.679	1.076	1.583											85	116.3	108.4	73.6	116.6							Not Found	High	High
	FALSE	High	[R].QKLHELQEK.[L]	2xiTRAQ8plex [K2; K9]; 1xiTRAQ8plex [N-Term]		0.0313945	0.00403244	1	2	1	A0A024R3E3	A0A024R3E3 [156-164]	1	2065.25	0	0.641	0.806	1.216	0.971	1.259	1.898	1.516	1.508	1.204	0.799											107.9	69.1	87	131.2	104.8							Not Found	Not Found	High
	FALSE	High	[R].LAEYHAK.[A]	1xiTRAQ8plex [K7]; 1xiTRAQ8plex [N-Term]		0.0250306	0.00403244	1	4	2	A0A024R3E3	A0A024R3E3 [213-219]	0	1439.85	0	1.18	0.969	0.807	1.249	0.821	0.684	1.059	0.833	1.29	1.548											96.1	113.3	93.1	77.5	120							Not Found	Not Found	High
	FALSE	High	[K].KWQEEMELYR.[Q]	1xOxidation [M6]; 1xiTRAQ8plex [K1]; 1xiTRAQ8plex [N-Term]		0.0639944	0.00559624	1	2	1	A0A024R3E3	A0A024R3E3 [131-140]	1	2036.07	0	1.123	1.265	0.968	1.203	1.126	0.861	1.071	0.765	0.951	1.243											89.9	101	113.8	87	108.2							Not Found	Not Found	High
	FALSE	High	[K].WQEEMELYR.[Q]	1xOxidation [M5]; 1xiTRAQ8plex [N-Term]		0.075503	0.006623	1	2	1	A0A024R3E3	A0A024R3E3 [132-140]	0	1603.77	0																															No Quan Values	Not Found	High	Not Found
	FALSE	High	[-K].LSPLGEEMRDR.[A]	1xiTRAQ8plex [N-Term]		0.098759	0.00859395	1	3	1	A0A024R3E3	A0A024R3E3 [165-175]	1	1606.85	0	0.656	0.797	1.146	1.253	1.214	1.746	1.91	1.438	1.572	1.093											103	67.6	82.1	118.1	129.1							Not Found	Not Found	High
High	Master Protein	Q6GMX6	IGH@ protein OS=Homo sapiens GN=IGH@ PE=1 SV=1	0	118.31	43	15	135	1	1	465	51.1	8.69	344.98	15	1	1.054	0.89	0.958	1.006	0.844	0.91	0.955	1.077	1.131	1.05	101.9	107.3	90.6	97.6	102.5	1.88	0.21	1.72	11.29	7.61	High	High	Not Found	High	High	Not Found	High	High	Not Found	High	High	Not Found	High
	Checked	Confidence	Annotated Sequence	Modifications	Modifications in Master Proteins	Qvality PEP	Qvality q-value	# Protein Groups	# Proteins	# PSMs	Master Protein Accessions	Positions in Master Proteins	# Missed Cleavages	Theo. MH+ [Da]	# Razor Quan Results	Abundance Ratio: (117) / (116)	Abundance Ratio: (118) / (116)	Abundance Ratio: (119) / (116)	Abundance Ratio: (121) / (116)	Abundance Ratio: (118) / (117)	Abundance Ratio: (119) / (117)	Abundance Ratio: (121) / (117)	Abundance Ratio: (119) / (118)	Abundance Ratio: (121) / (118)	Abundance Ratio: (121) / (119)	Abundance Ratio Adj. P-Value: (117) / (116)	Abundance Ratio Adj. P-Value: (118) / (116)	Abundance Ratio Adj. P-Value: (119) / (116)	Abundance Ratio Adj. P-Value: (121) / (116)	Abundance Ratio Adj. P-Value: (118) / (117)	Abundance Ratio Adj. P-Value: (119) / (117)	Abundance Ratio Adj. P-Value: (121) / (117)	Abundance Ratio Adj. P-Value: (119) / (118)	Abundance Ratio Adj. P-Value: (121) / (118)	Abundance Ratio Adj. P-Value: (121) / (119)	Abundances (Grouped): 116	Abundances (Grouped): 117	Abundances (Grouped): 118	Abundances (Grouped): 119	Abundances (Grouped): 121	Abundances (Grouped) CV [%]: 116	Abundances (Grouped) CV [%]: 117	Abundances (Grouped) CV [%]: 118	Abundances (Grouped) CV [%]: 119	Abundances (Grouped) CV [%]: 121	Quan Info	Found in Sample: [S1] F1: 116, Control	Found in Sample: [S2] F2: 116, Control	Found in Sample: [S3] F3: 116, Control
	FALSE	High	[KR].LSSVTAADTAVYYCAR.[G-DVLY]	1xMethylthio [C14]; 1xiTRAQ8plex [N-Term]	A0A120HG46 1xMethylthio [C97]; Q6GMX6 1xMethylthio [C114]; A0A125U0V2 1xMethylthio [C97]; A0A075B6R2 1xMethylthio [C115]	0.00019109	0	4	22	2	A0A120HG46; Q6GMX6; A0A125U0V2; A0A075B6R2	A0A120HG46 [84-99]; Q6GMX6 [101-116]; A0A125U0V2 [84-99]; A0A075B6R2 [102-117]	0	2041	0																															No Quan Values	High	High	Not Found
	FALSE	High	[R].EPQVYTLPPSR.[DE]	1xiTRAQ8plex [N-Term]		0.000720943	0	7	27	23	Q6GMX6; A8K008; V9HW68; Q6N095; Q6N093; Q7Z351; Q6N030	Q6GMX6 [363-373]; A8K008 [370-380]; V9HW68 [368-378]; Q6N095 [373-383]; Q6N093 [315-325]; Q7Z351 [380-390]; Q6N030 [416-426]	0	1590.88	0	1.086	1.049	1.127	0.749	0.966	1.038	0.689	1.074	0.713	0.664	1	1	1	1	1	1	1	1	1	1	99.8	108.4	104.7	112.5	74.7	8.6	9.1	2.57	3.68	26.22	Shared	High	High	Not Found
	FALSE	High	[K].GPSVFPLAPSSK.[S]	1xiTRAQ8plex [K12]; 1xiTRAQ8plex [N-Term]		0.000610039	0	7	39	15	Q6GMX6; A8K008; S6BGE0; V9HW68; Q6N095; Q7Z351; Q9Y509	Q6GMX6 [140-151]; A8K008 [147-158]; S6BGE0 [144-155]; V9HW68 [145-156]; Q6N095 [150-161]; Q7Z351 [157-168]; Q9Y509 [131-142]	0	1795.06	0	1.12	0.959	1.043	0.932	0.856	0.931	0.832	1.087	0.972	0.894	1	1	1	1	1	1	1	1	1	1	99	110.8	94.9	103.2	92.2	2.18	8.2	2.91	6.63	14.91	Shared	High	High	High
	FALSE	High	[K].FNWYVDGVEVHNAK.[T]	1xiTRAQ8plex [K14]; 1xiTRAQ8plex [N-Term]		1.2203e-05	0	5	19	17	Q6GMX6; A8K008; V9HW68; Q6N095; Q7Z351	Q6GMX6 [293-306]; A8K008 [300-313]; V9HW68 [298-311]; Q6N095 [303-316]; Q7Z351 [310-323]	0	2286.21	0	1.043	0.989	1.073	0.964	0.948	1.029	0.924	1.085	0.975	0.898	1	1	1	1	1	1	1	1	1	1	98.6	102.9	97.5	105.8	95.1	3.93	3.67	1.68	1	0.72	Shared	Not Found	High	High
	FALSE	High	[K].TTPPVLDSDGSFFLYSK.[L]	1xiTRAQ8plex [K17]; 1xiTRAQ8plex [N-Term]		1.3244e-05	0	5	18	17	Q6GMX6; A8K008; V9HW68; Q6N095; Q7Z351	Q6GMX6 [411-427]; A8K008 [418-434]; V9HW68 [416-432]; Q6N095 [421-437]; Q7Z351 [428-444]	0	2482.33	0	1.148	0.974	1.128	0.575	0.849	0.982	0.501	1.158	0.59	0.51	1	1	1	1	1	1	1	1	1	1	103.6	119	101	116.9	59.6	9.15	8.17	8.08	26.69	28.14	Shared	High	High	High
	FALSE	High	[R].TPEVTCVVVDVSHEDPEVK.[F]	1xMethylthio [C6]; 1xiTRAQ8plex [K19]; 1xiTRAQ8plex [N-Term]	Q6GMX6 1xMethylthio [C279]; A8K008 1xMethylthio [C286]; S6BGE0 1xMethylthio [C283]; V9HW68 1xMethylthio [C284]; Q6N095 1xMethylthio [C289]; Q7Z351 1xMethylthio [C296]	3.38156e-05	0	6	24	15	Q6GMX6; A8K008; S6BGE0; V9HW68; Q6N095; Q7Z351	Q6GMX6 [274-292]; A8K008 [281-299]; S6BGE0 [278-296]; V9HW68 [279-297]; Q6N095 [284-302]; Q7Z351 [291-309]	0	2736.4	0	0.996	1.193	1.354	1.075	1.198	1.36	1.079	1.135	0.901	0.794	1	1	1	1	1	1	1	1	1	1	89	88.6	106.2	120.5	95.7	4.56	5	2.82	2.84	2.16	Shared	High	High	High
	FALSE	High	[R].WQQGNVFSCSVMHEALHNHYTQK.[S]	1xMethylthio [C9]; 1xiTRAQ8plex [K23]; 1xiTRAQ8plex [N-Term]	Q6GMX6 1xMethylthio [C443]; A8K008 1xMethylthio [C450]; V9HW68 1xMethylthio [C448]; Q6N093 1xMethylthio [C395]	2.14361e-05	0	4	16	1	Q6GMX6; A8K008; V9HW68; Q6N093	Q6GMX6 [435-457]; A8K008 [442-464]; V9HW68 [440-462]; Q6N093 [387-409]	0	3398.64	0	0.873	0.658	1.037	0.531	0.754	1.188	0.608	1.575	0.806	0.512											122	106.5	80.3	126.5	64.7						Shared	Not Found	Not Found	High
	FALSE	High	[K].NQVSLTCLVK.[GA]	1xMethylthio [C7]; 1xiTRAQ8plex [K10]; 1xiTRAQ8plex [N-Term]	Q6GMX6 1xMethylthio [C385]; A8K008 1xMethylthio [C392]; V9HW68 1xMethylthio [C390]; Q6N095 1xMethylthio [C395]; Q6N093 1xMethylthio [C337]; Q6MZX7 1xMethylthio [C396]; Q7Z351 1xMethylthio [C402]; Q6N030 1xMethylthio [C438]	0.000289264	0	8	29	14	Q6GMX6; A8K008; V9HW68; Q6N095; Q6N093; Q6MZX7; Q7Z351; Q6N030	Q6GMX6 [379-388]; A8K008 [386-395]; V9HW68 [384-393]; Q6N095 [389-398]; Q6N093 [331-340]; Q6MZX7 [390-399]; Q7Z351 [396-405]; Q6N030 [432-441]	0	1759.01	0	1.142	1.519	1.445	1.258	1.33	1.266	1.102	0.951	0.828	0.871	1	1	1	1	1	1	1	1	1	1	78.6	89.7	119.3	113.5	98.8	17.8	4.82	11.33	8.46	11.66	Shared	High	High	High
	FALSE	High	[KR].STSGGTAALGCLVK.[D]	1xMethylthio [C11]; 1xiTRAQ8plex [K14]; 1xiTRAQ8plex [N-Term]	Q6GMX6 1xMethylthio [C162]; A8K008 1xMethylthio [C169]; S6BGE0 1xMethylthio [C166]; V9HW68 1xMethylthio [C167]; Q6N095 1xMethylthio [C172]; Q7Z351 1xMethylthio [C179]; Q6N030 1xMethylthio [C168]	0.0001758	0	7	42	5	Q6GMX6; A8K008; S6BGE0; V9HW68; Q6N095; Q7Z351; Q6N030	Q6GMX6 [152-165]; A8K008 [159-172]; S6BGE0 [156-169]; V9HW68 [157-170]; Q6N095 [162-175]; Q7Z351 [169-182]; Q6N030 [158-171]	0	1919.06	0	0.966	1.231	1.36	1.109	1.274	1.407	1.148	1.105	0.901	0.815	1	1	1	1	1	1	1	1	1	1	88.3	85.3	108.6	120	97.9	3.98	4.25	14.75	0.13	9	Shared	High	High	Not Found
	FALSE	High	[R].VTMSVDTSK.[N]	1xiTRAQ8plex [K9]; 1xiTRAQ8plex [N-Term]		0.00607885	0.000802876	1	3	2	Q6GMX6	Q6GMX6 [86-94]	0	1575.89	0	1.109	1.095	0.962	1.13	0.987	0.867	1.019	0.879	1.032	1.175	1	1	1	1	1	1	1	1	1	1	94.4	104.7	103.4	90.8	106.7	12.77	3.5	16.6	0.89	2.17		High	High	Not Found
	FALSE	High	[R].EPQVYTLPPSRDELTK.[N]	1xiTRAQ8plex [K16]; 1xiTRAQ8plex [N-Term]		0.00073966	0.000802876	5	16	6	Q6GMX6; A8K008; V9HW68; Q6N095; Q7Z351	Q6GMX6 [363-378]; A8K008 [370-385]; V9HW68 [368-383]; Q6N095 [373-388]; Q7Z351 [380-395]	1	2481.38	0	1.972	1.688	2.233	1.023	0.856	1.132	0.519	1.323	0.606	0.458											63.2	124.6	106.6	141	64.6						Shared	Not Found	High	Not Found
	FALSE	High	[K].ALPAPIEK.[T]	1xiTRAQ8plex [K8]; 1xiTRAQ8plex [N-Term]		0.0168269	0.00403244	6	23	10	Q6GMX6; A8K008; V9HW68; Q6N095; Q7Z351; Q6N030	Q6GMX6 [345-352]; A8K008 [352-359]; V9HW68 [350-357]; Q6N095 [355-362]; Q7Z351 [362-369]; Q6N030 [398-405]	0	1446.91	0	1.087	0.988	1.072	0.788	0.909	0.986	0.725	1.085	0.798	0.735	1	1	1	1	1	1	1	1	1	1	101.3	110.1	100.1	108.6	79.8	1.45	0.94	2.95	3.64	0.71	Shared	High	High	Not Found
	FALSE	High	[K].THTCPPCPAPELLGGPSVFLFPPKPK.[D]	2xMethylthio [C4; C7]; 2xiTRAQ8plex [K24; K26]; 1xiTRAQ8plex [N-Term]	Q6GMX6 2xMethylthio [C244; C247]; A8K008 2xMethylthio [C251; C254]; S6BGE0 2xMethylthio [C248; C251]; V9HW68 2xMethylthio [C249; C252]; Q6N095 2xMethylthio [C254; C257]; Q7Z351 2xMethylthio [C261; C264]	0.0186968	0.00403244	6	25	1	Q6GMX6; A8K008; S6BGE0; V9HW68; Q6N095; Q7Z351	Q6GMX6 [241-266]; A8K008 [248-273]; S6BGE0 [245-270]; V9HW68 [246-271]; Q6N095 [251-276]; Q7Z351 [258-283]	0	3735.01	0																															No Quan Values	Not Found	Not Found	High
	FALSE	High	[K].DTLMISR.[T]	1xiTRAQ8plex [N-Term]		0.0331308	0.00403244	9	35	5	Q6GMX6; A8K008; S6BGE0; V9HW68; Q6N095; Q6N093; Q6MZX7; Q7Z351; Q6N030	Q6GMX6 [267-273]; A8K008 [274-280]; S6BGE0 [271-277]; V9HW68 [272-278]; Q6N095 [277-283]; Q6N093 [219-225]; Q6MZX7 [278-284]; Q7Z351 [284-290]; Q6N030 [320-326]	0	1139.64	0	1.02	1.053	1.155	1.138	1.033	1.133	1.116	1.096	1.081	0.986	1	1	1	1	1	1	1	1	1	1	93.2	95	98.1	107.6	106.1	11.6	12.23	12.98	9.48	22.94	Shared	High	High	High
	FALSE	High	[KR].GLEWIGR.[ITX]	1xiTRAQ8plex [N-Term]		0.0275938	0.00403244	3	24	4	A0A120HG46; Q6GMX6; A0A125U0V2	A0A120HG46 [46-52]; Q6GMX6 [63-69]; A0A125U0V2 [46-52]	0	1134.66	0	1.046	0.796	1.051	0.914	0.761	1.005	0.875	1.32	1.149	0.87											104	108.8	82.8	109.3	95.1						Shared	Not Found	High	Not Found
High	Master Protein	P00738	Haptoglobin OS=Homo sapiens GN=HP PE=1 SV=1	0	114.598	42	17	79	8	1	406	45.2	6.58	183.97	17	10	0.949	0.842	1.03	0.976	0.887	1.086	1.029	1.224	1.16	0.947	104.2	98.9	87.7	107.4	101.7	5.17	3.36	6.86	0.24	2	High	High	High	High	High	High	High	High	High	High	High	High	High
	Checked	Confidence	Annotated Sequence	Modifications	Modifications in Master Proteins	Qvality PEP	Qvality q-value	# Protein Groups	# Proteins	# PSMs	Master Protein Accessions	Positions in Master Proteins	# Missed Cleavages	Theo. MH+ [Da]	# Razor Quan Results	Abundance Ratio: (117) / (116)	Abundance Ratio: (118) / (116)	Abundance Ratio: (119) / (116)	Abundance Ratio: (121) / (116)	Abundance Ratio: (118) / (117)	Abundance Ratio: (119) / (117)	Abundance Ratio: (121) / (117)	Abundance Ratio: (119) / (118)	Abundance Ratio: (121) / (118)	Abundance Ratio: (121) / (119)	Abundance Ratio Adj. P-Value: (117) / (116)	Abundance Ratio Adj. P-Value: (118) / (116)	Abundance Ratio Adj. P-Value: (119) / (116)	Abundance Ratio Adj. P-Value: (121) / (116)	Abundance Ratio Adj. P-Value: (118) / (117)	Abundance Ratio Adj. P-Value: (119) / (117)	Abundance Ratio Adj. P-Value: (121) / (117)	Abundance Ratio Adj. P-Value: (119) / (118)	Abundance Ratio Adj. P-Value: (121) / (118)	Abundance Ratio Adj. P-Value: (121) / (119)	Abundances (Grouped): 116	Abundances (Grouped): 117	Abundances (Grouped): 118	Abundances (Grouped): 119	Abundances (Grouped): 121	Abundances (Grouped) CV [%]: 116	Abundances (Grouped) CV [%]: 117	Abundances (Grouped) CV [%]: 118	Abundances (Grouped) CV [%]: 119	Abundances (Grouped) CV [%]: 121	Quan Info	Found in Sample: [S1] F1: 116, Control	Found in Sample: [S2] F2: 116, Control	Found in Sample: [S3] F3: 116, Control
	FALSE	High	[R].TEGDGVYTLNDK.[K]	1xiTRAQ8plex [K12]; 1xiTRAQ8plex [N-Term]		0.000223187	0	2	11	3	P00738; P00739-2	P00738 [60-71]; P00739-2 [98-109]	0	1920.02	0	1.116	1	1.261	1.211	0.896	1.13	1.085	1.261	1.21	0.96	1	1	1	1	1	1	1	1	1	1	89.5	99.9	89.5	112.9	108.3	7.38	2.43	7.18	0.86	3.3	Shared	High	High	Not Found
	FALSE	High	[R].TEGDGVYTLNNEK.[Q]	1xiTRAQ8plex [K13]; 1xiTRAQ8plex [N-Term]		0.000251549	0	1	11	6	P00738	P00738 [119-131]	0	2048.08	0	1.029	1.002	1.01	0.819	0.974	0.981	0.796	1.008	0.817	0.811	1	1	1	1	1	1	1	1	1	1	102.9	105.9	103.1	103.9	84.2	15.71	1.6	14.56	2.45	0.4		High	High	High
	FALSE	High	[K].YVMLPVADQDQCIR.[H]	1xMethylthio [C12]; 1xiTRAQ8plex [N-Term]	P00738 1xMethylthio [C309]	0.000271925	0	1	11	7	P00738	P00738 [298-311]	0	2000.99	0	0.972	1.003	0.926	1.041	1.032	0.954	1.071	0.924	1.038	1.124	1	1	1	1	1	1	1	1	1	1	101.2	98.3	101.5	93.7	105.3	15.74	23.25	5.46	3.41	21.33		High	High	High
	FALSE	High	[K].VTSIQDWVQK.[T]	1xiTRAQ8plex [K10]; 1xiTRAQ8plex [N-Term]		0.00049631	0	1	9	7	P00738	P00738 [392-401]	0	1812.05	0	0.857	0.791	0.861	0.932	0.923	1.004	1.087	1.088	1.178	1.083	1	1	1	1	1	1	1	1	1	1	112.6	96.5	89.1	96.9	104.9	5.32	7.45	7.75	0.51	7.26		High	High	High
	FALSE	High	[K].SPVGVQPILNEHTFCAGMSK.[Y]	1xMethylthio [C15]; 1xiTRAQ8plex [K20]; 1xiTRAQ8plex [N-Term]	P00738 1xMethylthio [C340]	0.000207025	0	1	10	3	P00738	P00738 [326-345]	0	2769.43	0	0.8	0.86	1.073	0.723	1.075	1.342	0.904	1.248	0.841	0.674	1	1	1	1	1	1	1	1	1	1	112.2	89.7	96.5	120.4	81.2	8.43	1.84	7.91	18.82	9.1		Not Found	High	High
	FALSE	High	[K].SCAVAEYGVYVK.[V]	1xMethylthio [C2]; 1xiTRAQ8plex [K12]; 1xiTRAQ8plex [N-Term]	P00738 1xMethylthio [C381]; P00739-2 1xMethylthio [C360]	0.000264683	0	2	14	1	P00738; P00739-2	P00738 [380-391]; P00739-2 [359-370]	0	1943.02	0	1.047	1.019	1.133	0.786	0.973	1.083	0.75	1.113	0.771	0.693											100.3	105	102.2	113.7	78.8						Shared	Not Found	High	Not Found
	FALSE	High	[K].DIAPTLTLYVGK.[K]	1xiTRAQ8plex [K12]; 1xiTRAQ8plex [N-Term]		0.000187449	0	2	14	6	P00738; P00739-2	P00738 [216-227]; P00739-2 [195-206]	0	1899.14	0	0.981	0.81	1.084	0.722	0.826	1.105	0.736	1.338	0.891	0.666	1	1	1	1	1	1	1	1	1	1	108.8	106.7	88.1	117.9	78.5	0.34	0.96	7.82	8.52	4.87	Shared	High	High	Not Found
	FALSE	High	[K].YVMLPVADQDQCIR.[H]	1xOxidation [M3]; 1xMethylthio [C12]; 1xiTRAQ8plex [N-Term]	P00738 1xMethylthio [C309]	0.00124171	0.000802876	1	11	2	P00738	P00738 [298-311]	0	2016.99	0	0.846	1.1	1.057	1.255	1.3	1.25	1.484	0.961	1.141	1.187											95.1	80.4	104.6	100.5	119.3							High	Not Found	Not Found
	FALSE	High	[R].VMPICLPSK.[DN]	1xMethylthio [C5]; 1xiTRAQ8plex [K9]; 1xiTRAQ8plex [N-Term]	P00738 1xMethylthio [C266]; P00739-2 1xMethylthio [C245]	0.0062081	0.000802876	2	14	7	P00738; P00739-2	P00738 [262-270]; P00739-2 [241-249]	0	1641.94	0	0.897	0.985	1.1	1.002	1.098	1.226	1.116	1.117	1.017	0.91	1	1	1	1	1	1	1	1	1	1	100.3	90	98.8	110.4	100.5	7.72	3.09	2.07	6.08	5.84	Shared	High	High	Not Found
	FALSE	High	[R].VGYVSGWGR.[N]	1xiTRAQ8plex [N-Term]		0.00139242	0.000802876	1	11	7	P00738	P00738 [278-286]	0	1284.7	0	0.879	0.748	0.903	1.016	0.851	1.028	1.156	1.207	1.358	1.125	1	1	1	1	1	1	1	1	1	1	110	96.7	82.3	99.3	111.7	2.68	4.41	9.6	5.67	0.87		High	High	High
	FALSE	High	[K].VVLHPNYSQVDIGLIK.[L]	1xiTRAQ8plex [K16]; 1xiTRAQ8plex [N-Term]		0.000960958	0.000802876	1	11	2	P00738	P00738 [236-251]	0	2403.42	0	1.018	0.738	0.975	0.927	0.725	0.958	0.91	1.322	1.255	0.95											107.3	109.3	79.2	104.7	99.5							Not Found	High	Not Found
	FALSE	High	[R].TEGDGVYTLNDKK.[Q]	2xiTRAQ8plex [K12; K13]; 1xiTRAQ8plex [N-Term]		0.00196621	0.000802876	2	11	2	P00738; P00739-2	P00738 [60-72]; P00739-2 [98-110]	1	2352.32	0	1.223	0.873	1.191	0.723	0.714	0.974	0.592	1.365	0.829	0.607											99.8	122	87.1	118.9	72.2						Shared	Not Found	Not Found	High
	FALSE	High	[R].HYEGSTVPEK.[K-]	1xiTRAQ8plex [K10]; 1xiTRAQ8plex [N-Term]		0.00111506	0.000802876	1	11	5	P00738	P00738 [312-321]	0	1754.95	0	0.878	0.734	0.966	1.001	0.836	1.1	1.14	1.317	1.364	1.036	1	1	1	1	1	1	1	1	1	1	109.2	95.9	80.1	105.5	109.3	7.36	14.47	2.31	9.26	12.81		Not Found	High	High
	FALSE	High	[R].ILGGHLDAK.[G]	1xiTRAQ8plex [K9]; 1xiTRAQ8plex [N-Term]		0.000803268	0.000802876	2	10	6	P00738; P00739-2	P00738 [162-170]; P00739-2 [141-149]	0	1531.94	0	0.823	0.755	0.99	0.853	0.918	1.203	1.036	1.311	1.129	0.861	1	1	1	1	1	1	1	1	1	1	113.1	93.1	85.4	112	96.4	5.99	2.13	4.36	3.56	9.35	Shared	Not Found	High	High
	FALSE	High	[K].QLVEIEK.[V]	1xiTRAQ8plex [K7]; 1xiTRAQ8plex [N-Term]		0.0106529	0.00353956	2	14	5	P00738; P00739-2	P00738 [229-235]; P00739-2 [208-214]	0	1466.9	0	0.967	0.87	1.034	0.908	0.9	1.069	0.94	1.188	1.044	0.879	1	1	1	1	1	1	1	1	1	1	104.6	101.1	91	108.2	95	8.07	3.48	8.21	5.35	1.37	Shared	High	High	Not Found
	FALSE	High	[R].VMPICLPSK.[DN]	1xOxidation [M2]; 1xMethylthio [C5]; 1xiTRAQ8plex [K9]; 1xiTRAQ8plex [N-Term]	P00738 1xMethylthio [C266]; P00739-2 1xMethylthio [C245]	0.0186173	0.00403244	2	14	1	P00738; P00739-2	P00738 [262-270]; P00739-2 [241-249]	0	1657.93	0	0.882	1.035	1.093	1.156	1.174	1.239	1.31	1.055	1.117	1.058											96.8	85.4	100.2	105.8	111.9						Shared	High	Not Found	Not Found
	FALSE	High	[K].KQLVEIEK.[V]	2xiTRAQ8plex [K1; K8]; 1xiTRAQ8plex [N-Term]		0.0346421	0.00403244	2	14	1	P00738; P00739-2	P00738 [228-235]; P00739-2 [207-214]	1	1899.2	0	0.984	0.885	0.955	1.22	0.899	0.97	1.24	1.079	1.379	1.278											99.1	97.6	87.7	94.6	120.9						Shared	Not Found	Not Found	High
	FALSE	High	[K].DYAEVGR.[V]	1xiTRAQ8plex [N-Term]		0.0144605	0.00403244	1	11	3	P00738	P00738 [271-277]	0	1113.58	0	0.822	0.761	0.961	1.119	0.926	1.17	1.362	1.264	1.471	1.164	1	1	1	1	1	1	1	1	1	1	107.2	88.1	81.6	103.1	120	9.43	6.79	10.3	4.24	8.56		High	High	High
	FALSE	High	[K].GSFPWQAK.[M]	1xiTRAQ8plex [K8]; 1xiTRAQ8plex [N-Term]		0.066203	0.00613352	2	10	5	P00738; P00739-2	P00738 [171-178]; P00739-2 [150-157]	0	1528.87	0	0.957	0.819	1.033	0.872	0.856	1.079	0.911	1.261	1.065	0.845	1	1	1	1	1	1	1	1	1	1	106.8	102.2	87.5	110.3	93.2	10.84	6.94	7.38	2.69	1.08	Shared	High	High	Not Found
High	Master Protein	A8K008	Uncharacterized protein OS=Homo sapiens PE=2 SV=1	0	112.369	39	14	133	1	1	472	51.6	8.16	338.84	14	1	1.363	1.105	1.329	1.239	0.811	0.975	0.91	1.202	1.121	0.933	82.8	112.9	91.6	110.1	102.7	12.89	5.68	1.01	12.21	4.46	High	High	Not Found	High	High	Not Found	High	High	Not Found	High	High	Not Found	High
	Checked	Confidence	Annotated Sequence	Modifications	Modifications in Master Proteins	Qvality PEP	Qvality q-value	# Protein Groups	# Proteins	# PSMs	Master Protein Accessions	Positions in Master Proteins	# Missed Cleavages	Theo. MH+ [Da]	# Razor Quan Results	Abundance Ratio: (117) / (116)	Abundance Ratio: (118) / (116)	Abundance Ratio: (119) / (116)	Abundance Ratio: (121) / (116)	Abundance Ratio: (118) / (117)	Abundance Ratio: (119) / (117)	Abundance Ratio: (121) / (117)	Abundance Ratio: (119) / (118)	Abundance Ratio: (121) / (118)	Abundance Ratio: (121) / (119)	Abundance Ratio Adj. P-Value: (117) / (116)	Abundance Ratio Adj. P-Value: (118) / (116)	Abundance Ratio Adj. P-Value: (119) / (116)	Abundance Ratio Adj. P-Value: (121) / (116)	Abundance Ratio Adj. P-Value: (118) / (117)	Abundance Ratio Adj. P-Value: (119) / (117)	Abundance Ratio Adj. P-Value: (121) / (117)	Abundance Ratio Adj. P-Value: (119) / (118)	Abundance Ratio Adj. P-Value: (121) / (118)	Abundance Ratio Adj. P-Value: (121) / (119)	Abundances (Grouped): 116	Abundances (Grouped): 117	Abundances (Grouped): 118	Abundances (Grouped): 119	Abundances (Grouped): 121	Abundances (Grouped) CV [%]: 116	Abundances (Grouped) CV [%]: 117	Abundances (Grouped) CV [%]: 118	Abundances (Grouped) CV [%]: 119	Abundances (Grouped) CV [%]: 121	Quan Info	Found in Sample: [S1] F1: 116, Control	Found in Sample: [S2] F2: 116, Control	Found in Sample: [S3] F3: 116, Control
	FALSE	High	[R].EPQVYTLPPSR.[DE]	1xiTRAQ8plex [N-Term]		0.000720943	0	7	27	23	Q6GMX6; A8K008; V9HW68; Q6N095; Q6N093; Q7Z351; Q6N030	Q6GMX6 [363-373]; A8K008 [370-380]; V9HW68 [368-378]; Q6N095 [373-383]; Q6N093 [315-325]; Q7Z351 [380-390]; Q6N030 [416-426]	0	1590.88	0	1.086	1.049	1.127	0.749	0.966	1.038	0.689	1.074	0.713	0.664	1	1	1	1	1	1	1	1	1	1	99.8	108.4	104.7	112.5	74.7	8.6	9.1	2.57	3.68	26.22	Shared	High	High	Not Found
	FALSE	High	[K].GPSVFPLAPSSK.[S]	1xiTRAQ8plex [K12]; 1xiTRAQ8plex [N-Term]		0.000610039	0	7	39	15	Q6GMX6; A8K008; S6BGE0; V9HW68; Q6N095; Q7Z351; Q9Y509	Q6GMX6 [140-151]; A8K008 [147-158]; S6BGE0 [144-155]; V9HW68 [145-156]; Q6N095 [150-161]; Q7Z351 [157-168]; Q9Y509 [131-142]	0	1795.06	0	1.12	0.959	1.043	0.932	0.856	0.931	0.832	1.087	0.972	0.894	1	1	1	1	1	1	1	1	1	1	99	110.8	94.9	103.2	92.2	2.18	8.2	2.91	6.63	14.91	Shared	High	High	High
	FALSE	High	[K].FNWYVDGVEVHNAK.[T]	1xiTRAQ8plex [K14]; 1xiTRAQ8plex [N-Term]		1.2203e-05	0	5	19	17	Q6GMX6; A8K008; V9HW68; Q6N095; Q7Z351	Q6GMX6 [293-306]; A8K008 [300-313]; V9HW68 [298-311]; Q6N095 [303-316]; Q7Z351 [310-323]	0	2286.21	0	1.043	0.989	1.073	0.964	0.948	1.029	0.924	1.085	0.975	0.898	1	1	1	1	1	1	1	1	1	1	98.6	102.9	97.5	105.8	95.1	3.93	3.67	1.68	1	0.72	Shared	Not Found	High	High
	FALSE	High	[K].TTPPVLDSDGSFFLYSK.[L]	1xiTRAQ8plex [K17]; 1xiTRAQ8plex [N-Term]		1.3244e-05	0	5	18	17	Q6GMX6; A8K008; V9HW68; Q6N095; Q7Z351	Q6GMX6 [411-427]; A8K008 [418-434]; V9HW68 [416-432]; Q6N095 [421-437]; Q7Z351 [428-444]	0	2482.33	0	1.148	0.974	1.128	0.575	0.849	0.982	0.501	1.158	0.59	0.51	1	1	1	1	1	1	1	1	1	1	103.6	119	101	116.9	59.6	9.15	8.17	8.08	26.69	28.14	Shared	High	High	High
	FALSE	High	[K].TDGGTTDYAAPVK.[G]	1xiTRAQ8plex [K13]; 1xiTRAQ8plex [N-Term]		0.000514747	0	1	6	2	A8K008	A8K008 [74-86]	0	1904.02	0	1.454	1.101	1.369	1.264	0.757	0.941	0.869	1.243	1.148	0.923	1	1	1	1	1	1	1	1	1	1	80.8	117.5	89	110.6	102.1	9.34	11.31	3.07	11.57	5.21		High	High	Not Found
	FALSE	High	[R].TPEVTCVVVDVSHEDPEVK.[F]	1xMethylthio [C6]; 1xiTRAQ8plex [K19]; 1xiTRAQ8plex [N-Term]	Q6GMX6 1xMethylthio [C279]; A8K008 1xMethylthio [C286]; S6BGE0 1xMethylthio [C283]; V9HW68 1xMethylthio [C284]; Q6N095 1xMethylthio [C289]; Q7Z351 1xMethylthio [C296]	3.38156e-05	0	6	24	15	Q6GMX6; A8K008; S6BGE0; V9HW68; Q6N095; Q7Z351	Q6GMX6 [274-292]; A8K008 [281-299]; S6BGE0 [278-296]; V9HW68 [279-297]; Q6N095 [284-302]; Q7Z351 [291-309]	0	2736.4	0	0.996	1.193	1.354	1.075	1.198	1.36	1.079	1.135	0.901	0.794	1	1	1	1	1	1	1	1	1	1	89	88.6	106.2	120.5	95.7	4.56	5	2.82	2.84	2.16	Shared	High	High	High
	FALSE	High	[R].WQQGNVFSCSVMHEALHNHYTQK.[S]	1xMethylthio [C9]; 1xiTRAQ8plex [K23]; 1xiTRAQ8plex [N-Term]	Q6GMX6 1xMethylthio [C443]; A8K008 1xMethylthio [C450]; V9HW68 1xMethylthio [C448]; Q6N093 1xMethylthio [C395]	2.14361e-05	0	4	16	1	Q6GMX6; A8K008; V9HW68; Q6N093	Q6GMX6 [435-457]; A8K008 [442-464]; V9HW68 [440-462]; Q6N093 [387-409]	0	3398.64	0	0.873	0.658	1.037	0.531	0.754	1.188	0.608	1.575	0.806	0.512											122	106.5	80.3	126.5	64.7						Shared	Not Found	Not Found	High
	FALSE	High	[K].NQVSLTCLVK.[GA]	1xMethylthio [C7]; 1xiTRAQ8plex [K10]; 1xiTRAQ8plex [N-Term]	Q6GMX6 1xMethylthio [C385]; A8K008 1xMethylthio [C392]; V9HW68 1xMethylthio [C390]; Q6N095 1xMethylthio [C395]; Q6N093 1xMethylthio [C337]; Q6MZX7 1xMethylthio [C396]; Q7Z351 1xMethylthio [C402]; Q6N030 1xMethylthio [C438]	0.000289264	0	8	29	14	Q6GMX6; A8K008; V9HW68; Q6N095; Q6N093; Q6MZX7; Q7Z351; Q6N030	Q6GMX6 [379-388]; A8K008 [386-395]; V9HW68 [384-393]; Q6N095 [389-398]; Q6N093 [331-340]; Q6MZX7 [390-399]; Q7Z351 [396-405]; Q6N030 [432-441]	0	1759.01	0	1.142	1.519	1.445	1.258	1.33	1.266	1.102	0.951	0.828	0.871	1	1	1	1	1	1	1	1	1	1	78.6	89.7	119.3	113.5	98.8	17.8	4.82	11.33	8.46	11.66	Shared	High	High	High
	FALSE	High	[KR].STSGGTAALGCLVK.[D]	1xMethylthio [C11]; 1xiTRAQ8plex [K14]; 1xiTRAQ8plex [N-Term]	Q6GMX6 1xMethylthio [C162]; A8K008 1xMethylthio [C169]; S6BGE0 1xMethylthio [C166]; V9HW68 1xMethylthio [C167]; Q6N095 1xMethylthio [C172]; Q7Z351 1xMethylthio [C179]; Q6N030 1xMethylthio [C168]	0.0001758	0	7	42	5	Q6GMX6; A8K008; S6BGE0; V9HW68; Q6N095; Q7Z351; Q6N030	Q6GMX6 [152-165]; A8K008 [159-172]; S6BGE0 [156-169]; V9HW68 [157-170]; Q6N095 [162-175]; Q7Z351 [169-182]; Q6N030 [158-171]	0	1919.06	0	0.966	1.231	1.36	1.109	1.274	1.407	1.148	1.105	0.901	0.815	1	1	1	1	1	1	1	1	1	1	88.3	85.3	108.6	120	97.9	3.98	4.25	14.75	0.13	9	Shared	High	High	Not Found
	FALSE	High	[R].EPQVYTLPPSRDELTK.[N]	1xiTRAQ8plex [K16]; 1xiTRAQ8plex [N-Term]		0.00073966	0.000802876	5	16	6	Q6GMX6; A8K008; V9HW68; Q6N095; Q7Z351	Q6GMX6 [363-378]; A8K008 [370-385]; V9HW68 [368-383]; Q6N095 [373-388]; Q7Z351 [380-395]	1	2481.38	0	1.972	1.688	2.233	1.023	0.856	1.132	0.519	1.323	0.606	0.458											63.2	124.6	106.6	141	64.6						Shared	Not Found	High	Not Found
	FALSE	High	[K].ALPAPIEK.[T]	1xiTRAQ8plex [K8]; 1xiTRAQ8plex [N-Term]		0.0168269	0.00403244	6	23	10	Q6GMX6; A8K008; V9HW68; Q6N095; Q7Z351; Q6N030	Q6GMX6 [345-352]; A8K008 [352-359]; V9HW68 [350-357]; Q6N095 [355-362]; Q7Z351 [362-369]; Q6N030 [398-405]	0	1446.91	0	1.087	0.988	1.072	0.788	0.909	0.986	0.725	1.085	0.798	0.735	1	1	1	1	1	1	1	1	1	1	101.3	110.1	100.1	108.6	79.8	1.45	0.94	2.95	3.64	0.71	Shared	High	High	Not Found
	FALSE	High	[K].THTCPPCPAPELLGGPSVFLFPPKPK.[D]	2xMethylthio [C4; C7]; 2xiTRAQ8plex [K24; K26]; 1xiTRAQ8plex [N-Term]	Q6GMX6 2xMethylthio [C244; C247]; A8K008 2xMethylthio [C251; C254]; S6BGE0 2xMethylthio [C248; C251]; V9HW68 2xMethylthio [C249; C252]; Q6N095 2xMethylthio [C254; C257]; Q7Z351 2xMethylthio [C261; C264]	0.0186968	0.00403244	6	25	1	Q6GMX6; A8K008; S6BGE0; V9HW68; Q6N095; Q7Z351	Q6GMX6 [241-266]; A8K008 [248-273]; S6BGE0 [245-270]; V9HW68 [246-271]; Q6N095 [251-276]; Q7Z351 [258-283]	0	3735.01	0																															No Quan Values	Not Found	Not Found	High
	FALSE	High	[K].DTLMISR.[T]	1xiTRAQ8plex [N-Term]		0.0331308	0.00403244	9	35	5	Q6GMX6; A8K008; S6BGE0; V9HW68; Q6N095; Q6N093; Q6MZX7; Q7Z351; Q6N030	Q6GMX6 [267-273]; A8K008 [274-280]; S6BGE0 [271-277]; V9HW68 [272-278]; Q6N095 [277-283]; Q6N093 [219-225]; Q6MZX7 [278-284]; Q7Z351 [284-290]; Q6N030 [320-326]	0	1139.64	0	1.02	1.053	1.155	1.138	1.033	1.133	1.116	1.096	1.081	0.986	1	1	1	1	1	1	1	1	1	1	93.2	95	98.1	107.6	106.1	11.6	12.23	12.98	9.48	22.94	Shared	High	High	High
	FALSE	High	[K].GLEWVGR.[ITS]	1xiTRAQ8plex [N-Term]		0.0465135	0.00403244	4	18	2	A8K008; A0A193CHR0; A0A0B4J1Y9; A2J1N6	A8K008 [63-69]; A0A193CHR0 [44-50]; A0A0B4J1Y9 [63-69]; A2J1N6 [41-47]	0	1120.64	0	1.187	1.02	1.071	1.069	0.86	0.903	0.901	1.05	1.048	0.998											93.5	111	95.4	100.2	100						Shared	High	High	Not Found
High	Master Protein	Q86TT1	Full-length cDNA clone CS0DD006YL02 of Neuroblastoma of Homo sapiens (human) OS=Homo sapiens PE=2 SV=1	0	112.054	42	14	88	1	1	375	41.2	6.79	224.88	14	0	0.822	0.614	0.822	0.293	0.747	1	0.357	1.339	0.478	0.357	140.8	115.7	86.4	115.7	41.3						High	High	Not Found	High	High	Not Found	High	High	Not Found	High	High	Not Found	High
	Checked	Confidence	Annotated Sequence	Modifications	Modifications in Master Proteins	Qvality PEP	Qvality q-value	# Protein Groups	# Proteins	# PSMs	Master Protein Accessions	Positions in Master Proteins	# Missed Cleavages	Theo. MH+ [Da]	# Razor Quan Results	Abundance Ratio: (117) / (116)	Abundance Ratio: (118) / (116)	Abundance Ratio: (119) / (116)	Abundance Ratio: (121) / (116)	Abundance Ratio: (118) / (117)	Abundance Ratio: (119) / (117)	Abundance Ratio: (121) / (117)	Abundance Ratio: (119) / (118)	Abundance Ratio: (121) / (118)	Abundance Ratio: (121) / (119)	Abundance Ratio Adj. P-Value: (117) / (116)	Abundance Ratio Adj. P-Value: (118) / (116)	Abundance Ratio Adj. P-Value: (119) / (116)	Abundance Ratio Adj. P-Value: (121) / (116)	Abundance Ratio Adj. P-Value: (118) / (117)	Abundance Ratio Adj. P-Value: (119) / (117)	Abundance Ratio Adj. P-Value: (121) / (117)	Abundance Ratio Adj. P-Value: (119) / (118)	Abundance Ratio Adj. P-Value: (121) / (118)	Abundance Ratio Adj. P-Value: (121) / (119)	Abundances (Grouped): 116	Abundances (Grouped): 117	Abundances (Grouped): 118	Abundances (Grouped): 119	Abundances (Grouped): 121	Abundances (Grouped) CV [%]: 116	Abundances (Grouped) CV [%]: 117	Abundances (Grouped) CV [%]: 118	Abundances (Grouped) CV [%]: 119	Abundances (Grouped) CV [%]: 121	Quan Info	Found in Sample: [S1] F1: 116, Control	Found in Sample: [S2] F2: 116, Control	Found in Sample: [S3] F3: 116, Control
	FALSE	High	[K].LICQATGFSPR.[Q]	1xMethylthio [C3]; 1xiTRAQ8plex [N-Term]	P01871-2 1xMethylthio [C134]; Q86TT1 1xMethylthio [C56]	0.000301404	0	2	4	9	P01871-2; Q86TT1	P01871-2 [132-142]; Q86TT1 [54-64]	0	1542.81	0	1.086	1.076	1.125	1.03	0.99	1.036	0.948	1.046	0.957	0.915	1	1	1	1	1	1	1	1	1	1	94	102.2	101.2	105.8	96.8	0.88	0.13	1.44	2.61	3.64	Shared	High	High	Not Found
	FALSE	High	[K].ESDWLSQSMFTCR.[V]	1xMethylthio [C12]; 1xiTRAQ8plex [N-Term]	Q86TT1 1xMethylthio [C119]	0.000271925	0	1	1	3	Q86TT1	Q86TT1 [108-120]	0	1939.87	0	0.822	0.614	0.822	0.293	0.747	1	0.357	1.339	0.478	0.357											140.8	115.7	86.4	115.7	41.3							High	High	Not Found
	FALSE	High	[R].VFAIPPSFASIFLTK.[S]	1xiTRAQ8plex [K15]; 1xiTRAQ8plex [N-Term]		0.000425096	0	2	4	11	P01871-2; Q86TT1	P01871-2 [224-238]; Q86TT1 [146-160]	0	2246.34	0	1.208	0.801	0.702	0.302	0.663	0.582	0.25	0.877	0.377	0.43	1	1	1	1	1	1	1	1	1	1	124.6	150.5	99.8	87.5	37.6	4.5	11.58	6.53	8.42	54.53	Shared	Not Found	High	High
	FALSE	High	[K].YVTSAPMPEPQAPGR.[Y]	1xiTRAQ8plex [N-Term]		0.000373142	0	2	4	4	P01871-2; Q86TT1	P01871-2 [377-391]; Q86TT1 [299-313]	0	1904.98	0	1.13	0.915	0.959	1.128	0.81	0.848	0.998	1.047	1.232	1.177	1	1	1	1	1	1	1	1	1	1	97.4	110.1	89.2	93.4	109.9	13.22	14.98	6.2	4.88	25.55	Shared	High	High	Not Found
	FALSE	High	[K].YVTSAPMPEPQAPGR.[Y]	1xOxidation [M7]; 1xiTRAQ8plex [N-Term]		0.000292949	0	2	4	3	P01871-2; Q86TT1	P01871-2 [377-391]; Q86TT1 [299-313]	0	1920.98	0	1.037	0.845	0.761	0.663	0.814	0.734	0.639	0.902	0.785	0.871											116.1	120.4	98.1	88.4	77						Shared	High	Not Found	Not Found
	FALSE	High	[K].QVGSGVTTDQVQAEAK.[E]	1xiTRAQ8plex [K16]; 1xiTRAQ8plex [N-Term]		3.19961e-06	0	2	4	9	P01871-2; Q86TT1	P01871-2 [154-169]; Q86TT1 [76-91]	0	2226.22	0	1.161	0.845	0.838	0.719	0.728	0.722	0.62	0.991	0.851	0.858	1	1	1	1	1	1	1	1	1	1	109.6	127.2	92.6	91.8	78.8	5.28	8.63	2.44	8.04	14.72	Shared	High	High	High
	FALSE	High	[K].NVPLPVIAELPPK.[V]	1xiTRAQ8plex [K13]; 1xiTRAQ8plex [N-Term]		0.000217551	0	2	4	14	P01871-2; Q86TT1	P01871-2 [100-112]; Q86TT1 [22-34]	0	1995.25	0	1.1	0.874	0.811	0.741	0.794	0.737	0.673	0.928	0.848	0.914	1	1	1	1	1	1	1	1	1	1	110.5	121.6	96.5	89.6	81.8	1.61	11.78	4.66	6.72	21.36	Shared	High	High	Not Found
	FALSE	High	[R].QIQVSWLR.[E]	1xiTRAQ8plex [N-Term]		0.00486743	0.000802876	2	3	4	P01871-2; Q86TT1	P01871-2 [143-150]; Q86TT1 [65-72]	0	1333.79	0	1.044	0.719	0.763	0.663	0.688	0.731	0.635	1.062	0.923	0.869	1	1	1	1	1	1	1	1	1	1	119.3	124.6	85.8	91.1	79.2	6.67	5.13	3.52	4.82	21.68	Shared	High	High	High
	FALSE	High	[R].DGFFGNPR.[K]	1xiTRAQ8plex [N-Term]		0.00542302	0.000802876	2	4	3	P01871-2; Q86TT1	P01871-2 [121-128]; Q86TT1 [43-50]	0	1213.63	0	1.084	0.824	0.81	0.785	0.76	0.747	0.724	0.983	0.953	0.969	1	1	1	1	1	1	1	1	1	1	111.1	120.4	91.5	90	87.2	2.91	0.38	0.09	3.62	0.64	Shared	High	High	Not Found
	FALSE	High	[K].VTSTLTIK.[E]	1xiTRAQ8plex [K8]; 1xiTRAQ8plex [N-Term]		0.00270492	0.000802876	2	4	4	P01871-2; Q86TT1	P01871-2 [178-185]; Q86TT1 [100-107]	0	1470.94	0	1.088	0.766	0.854	0.819	0.704	0.786	0.753	1.115	1.07	0.959	1	1	1	1	1	1	1	1	1	1	110.4	120.1	84.6	94.4	90.5	5.86	2.83	4.02	3.54	10.8	Shared	High	High	Not Found
	FALSE	High	[R].EGKQVGSGVTTDQVQAEAK.[E]	2xiTRAQ8plex [K3; K19]; 1xiTRAQ8plex [N-Term]		0.00143011	0.000802876	2	4	1	P01871-2; Q86TT1	P01871-2 [151-169]; Q86TT1 [73-91]	1	2844.58	0	1.485	0.763	0.797	1.058	0.514	0.537	0.713	1.044	1.387	1.328											98	145.5	74.8	78.1	103.7						Shared	Not Found	High	Not Found
	FALSE	High	[K].GVALHRPDVYLLPPAR.[E]	1xiTRAQ8plex [N-Term]		0.000913178	0.000802876	2	4	3	P01871-2; Q86TT1	P01871-2 [323-338]; Q86TT1 [245-260]	0	2078.22	0	1.043	0.809	0.854	0.84	0.775	0.818	0.805	1.055	1.039	0.984											110	114.8	89	93.9	92.4						Shared	Not Found	Not Found	High
	FALSE	High	[R].FTCTVTHTDLPSPLK.[Q]	1xMethylthio [C3]; 1xiTRAQ8plex [K15]; 1xiTRAQ8plex [N-Term]	P01871-2 1xMethylthio [C303]; Q86TT1 1xMethylthio [C225]	0.000940484	0.000802876	2	4	5	P01871-2; Q86TT1	P01871-2 [301-315]; Q86TT1 [223-237]	0	2314.24	0	1.068	1.093	1.145	0.963	1.023	1.072	0.901	1.048	0.88	0.841	1	1	1	1	1	1	1	1	1	1	94.9	101.4	103.7	108.7	91.3	2.3	7.12	2.7	1.06	3.71	Shared	Not Found	High	High
	FALSE	High	[R].GQPLSPEK.[Y]	1xiTRAQ8plex [K8]; 1xiTRAQ8plex [N-Term]		0.0107758	0.00353956	2	3	5	P01871-2; Q86TT1	P01871-2 [369-376]; Q86TT1 [291-298]	0	1463.87	0	1.126	0.903	0.849	0.891	0.803	0.754	0.792	0.939	0.986	1.05	1	1	1	1	1	1	1	1	1	1	104.9	118	94.7	89	93.4	0.21	0.71	9.9	7.13	3.93	Shared	High	High	Not Found
	FALSE	High	[K].VSVFVPPR.[D]	1xiTRAQ8plex [N-Term]		0.0148155	0.00403244	2	4	10	P01871-2; Q86TT1	P01871-2 [113-120]; Q86TT1 [35-42]	0	1204.74	0	1.002	0.762	0.763	0.866	0.761	0.761	0.864	1.001	1.136	1.135	1	1	1	1	1	1	1	1	1	1	113.8	114	86.8	86.8	98.6	5.06	7.85	3	1	11.38	Shared	High	High	Not Found
High	Master Protein	Q7Z351	Uncharacterized protein DKFZp686N02209 OS=Homo sapiens GN=DKFZp686N02209 PE=2 SV=1	0	110.441	37	13	132	1	1	482	52.8	8.48	335.44	13	0	1.707	0.971	1.284	1.349	0.569	0.752	0.79	1.322	1.39	1.051	79.2	135.3	76.9	101.7	106.9	16.41	12.54	19.83	11.07	0.17	High	High	Not Found	High	High	Not Found	High	High	Not Found	High	High	Not Found	High
	Checked	Confidence	Annotated Sequence	Modifications	Modifications in Master Proteins	Qvality PEP	Qvality q-value	# Protein Groups	# Proteins	# PSMs	Master Protein Accessions	Positions in Master Proteins	# Missed Cleavages	Theo. MH+ [Da]	# Razor Quan Results	Abundance Ratio: (117) / (116)	Abundance Ratio: (118) / (116)	Abundance Ratio: (119) / (116)	Abundance Ratio: (121) / (116)	Abundance Ratio: (118) / (117)	Abundance Ratio: (119) / (117)	Abundance Ratio: (121) / (117)	Abundance Ratio: (119) / (118)	Abundance Ratio: (121) / (118)	Abundance Ratio: (121) / (119)	Abundance Ratio Adj. P-Value: (117) / (116)	Abundance Ratio Adj. P-Value: (118) / (116)	Abundance Ratio Adj. P-Value: (119) / (116)	Abundance Ratio Adj. P-Value: (121) / (116)	Abundance Ratio Adj. P-Value: (118) / (117)	Abundance Ratio Adj. P-Value: (119) / (117)	Abundance Ratio Adj. P-Value: (121) / (117)	Abundance Ratio Adj. P-Value: (119) / (118)	Abundance Ratio Adj. P-Value: (121) / (118)	Abundance Ratio Adj. P-Value: (121) / (119)	Abundances (Grouped): 116	Abundances (Grouped): 117	Abundances (Grouped): 118	Abundances (Grouped): 119	Abundances (Grouped): 121	Abundances (Grouped) CV [%]: 116	Abundances (Grouped) CV [%]: 117	Abundances (Grouped) CV [%]: 118	Abundances (Grouped) CV [%]: 119	Abundances (Grouped) CV [%]: 121	Quan Info	Found in Sample: [S1] F1: 116, Control	Found in Sample: [S2] F2: 116, Control	Found in Sample: [S3] F3: 116, Control
	FALSE	High	[R].EPQVYTLPPSR.[DE]	1xiTRAQ8plex [N-Term]		0.000720943	0	7	27	23	Q6GMX6; A8K008; V9HW68; Q6N095; Q6N093; Q7Z351; Q6N030	Q6GMX6 [363-373]; A8K008 [370-380]; V9HW68 [368-378]; Q6N095 [373-383]; Q6N093 [315-325]; Q7Z351 [380-390]; Q6N030 [416-426]	0	1590.88	0	1.086	1.049	1.127	0.749	0.966	1.038	0.689	1.074	0.713	0.664	1	1	1	1	1	1	1	1	1	1	99.8	108.4	104.7	112.5	74.7	8.6	9.1	2.57	3.68	26.22	Shared	High	High	Not Found
	FALSE	High	[K].GPSVFPLAPSSK.[S]	1xiTRAQ8plex [K12]; 1xiTRAQ8plex [N-Term]		0.000610039	0	7	39	15	Q6GMX6; A8K008; S6BGE0; V9HW68; Q6N095; Q7Z351; Q9Y509	Q6GMX6 [140-151]; A8K008 [147-158]; S6BGE0 [144-155]; V9HW68 [145-156]; Q6N095 [150-161]; Q7Z351 [157-168]; Q9Y509 [131-142]	0	1795.06	0	1.12	0.959	1.043	0.932	0.856	0.931	0.832	1.087	0.972	0.894	1	1	1	1	1	1	1	1	1	1	99	110.8	94.9	103.2	92.2	2.18	8.2	2.91	6.63	14.91	Shared	High	High	High
	FALSE	High	[R].GTTVIVSSASTK.[G]	1xiTRAQ8plex [K12]; 1xiTRAQ8plex [N-Term]		0.00041088	0	1	1	3	Q7Z351	Q7Z351 [145-156]	0	1759.04	0	1.707	0.971	1.284	1.349	0.569	0.752	0.79	1.322	1.39	1.051	1	1	1	1	1	1	1	1	1	1	79.2	135.3	76.9	101.7	106.9	16.41	12.54	19.83	11.07	0.17		High	High	Not Found
	FALSE	High	[K].FNWYVDGVEVHNAK.[T]	1xiTRAQ8plex [K14]; 1xiTRAQ8plex [N-Term]		1.2203e-05	0	5	19	17	Q6GMX6; A8K008; V9HW68; Q6N095; Q7Z351	Q6GMX6 [293-306]; A8K008 [300-313]; V9HW68 [298-311]; Q6N095 [303-316]; Q7Z351 [310-323]	0	2286.21	0	1.043	0.989	1.073	0.964	0.948	1.029	0.924	1.085	0.975	0.898	1	1	1	1	1	1	1	1	1	1	98.6	102.9	97.5	105.8	95.1	3.93	3.67	1.68	1	0.72	Shared	Not Found	High	High
	FALSE	High	[K].TTPPVLDSDGSFFLYSK.[L]	1xiTRAQ8plex [K17]; 1xiTRAQ8plex [N-Term]		1.3244e-05	0	5	18	17	Q6GMX6; A8K008; V9HW68; Q6N095; Q7Z351	Q6GMX6 [411-427]; A8K008 [418-434]; V9HW68 [416-432]; Q6N095 [421-437]; Q7Z351 [428-444]	0	2482.33	0	1.148	0.974	1.128	0.575	0.849	0.982	0.501	1.158	0.59	0.51	1	1	1	1	1	1	1	1	1	1	103.6	119	101	116.9	59.6	9.15	8.17	8.08	26.69	28.14	Shared	High	High	High
	FALSE	High	[R].TPEVTCVVVDVSHEDPEVK.[F]	1xMethylthio [C6]; 1xiTRAQ8plex [K19]; 1xiTRAQ8plex [N-Term]	Q6GMX6 1xMethylthio [C279]; A8K008 1xMethylthio [C286]; S6BGE0 1xMethylthio [C283]; V9HW68 1xMethylthio [C284]; Q6N095 1xMethylthio [C289]; Q7Z351 1xMethylthio [C296]	3.38156e-05	0	6	24	15	Q6GMX6; A8K008; S6BGE0; V9HW68; Q6N095; Q7Z351	Q6GMX6 [274-292]; A8K008 [281-299]; S6BGE0 [278-296]; V9HW68 [279-297]; Q6N095 [284-302]; Q7Z351 [291-309]	0	2736.4	0	0.996	1.193	1.354	1.075	1.198	1.36	1.079	1.135	0.901	0.794	1	1	1	1	1	1	1	1	1	1	89	88.6	106.2	120.5	95.7	4.56	5	2.82	2.84	2.16	Shared	High	High	High
	FALSE	High	[K].NQVSLTCLVK.[GA]	1xMethylthio [C7]; 1xiTRAQ8plex [K10]; 1xiTRAQ8plex [N-Term]	Q6GMX6 1xMethylthio [C385]; A8K008 1xMethylthio [C392]; V9HW68 1xMethylthio [C390]; Q6N095 1xMethylthio [C395]; Q6N093 1xMethylthio [C337]; Q6MZX7 1xMethylthio [C396]; Q7Z351 1xMethylthio [C402]; Q6N030 1xMethylthio [C438]	0.000289264	0	8	29	14	Q6GMX6; A8K008; V9HW68; Q6N095; Q6N093; Q6MZX7; Q7Z351; Q6N030	Q6GMX6 [379-388]; A8K008 [386-395]; V9HW68 [384-393]; Q6N095 [389-398]; Q6N093 [331-340]; Q6MZX7 [390-399]; Q7Z351 [396-405]; Q6N030 [432-441]	0	1759.01	0	1.142	1.519	1.445	1.258	1.33	1.266	1.102	0.951	0.828	0.871	1	1	1	1	1	1	1	1	1	1	78.6	89.7	119.3	113.5	98.8	17.8	4.82	11.33	8.46	11.66	Shared	High	High	High
	FALSE	High	[KR].STSGGTAALGCLVK.[D]	1xMethylthio [C11]; 1xiTRAQ8plex [K14]; 1xiTRAQ8plex [N-Term]	Q6GMX6 1xMethylthio [C162]; A8K008 1xMethylthio [C169]; S6BGE0 1xMethylthio [C166]; V9HW68 1xMethylthio [C167]; Q6N095 1xMethylthio [C172]; Q7Z351 1xMethylthio [C179]; Q6N030 1xMethylthio [C168]	0.0001758	0	7	42	5	Q6GMX6; A8K008; S6BGE0; V9HW68; Q6N095; Q7Z351; Q6N030	Q6GMX6 [152-165]; A8K008 [159-172]; S6BGE0 [156-169]; V9HW68 [157-170]; Q6N095 [162-175]; Q7Z351 [169-182]; Q6N030 [158-171]	0	1919.06	0	0.966	1.231	1.36	1.109	1.274	1.407	1.148	1.105	0.901	0.815	1	1	1	1	1	1	1	1	1	1	88.3	85.3	108.6	120	97.9	3.98	4.25	14.75	0.13	9	Shared	High	High	Not Found
	FALSE	High	[R].EPQVYTLPPSRDELTK.[N]	1xiTRAQ8plex [K16]; 1xiTRAQ8plex [N-Term]		0.00073966	0.000802876	5	16	6	Q6GMX6; A8K008; V9HW68; Q6N095; Q7Z351	Q6GMX6 [363-378]; A8K008 [370-385]; V9HW68 [368-383]; Q6N095 [373-388]; Q7Z351 [380-395]	1	2481.38	0	1.972	1.688	2.233	1.023	0.856	1.132	0.519	1.323	0.606	0.458											63.2	124.6	106.6	141	64.6						Shared	Not Found	High	Not Found
	FALSE	High	[R].WQQGNVFSCSVMHEGLHNHYTQK.[S]	1xMethylthio [C9]; 1xiTRAQ8plex [K23]; 1xiTRAQ8plex [N-Term]	Q6N095 1xMethylthio [C453]; Q7Z351 1xMethylthio [C460]	0.047014	0.00403244	2	6	1	Q6N095; Q7Z351	Q6N095 [445-467]; Q7Z351 [452-474]	0	3384.63	0	1.051	1.158	1.823	0.78	1.102	1.734	0.742	1.574	0.673	0.428											86	90.4	99.6	156.8	67.1						Shared	Not Found	Not Found	High
	FALSE	High	[K].ALPAPIEK.[T]	1xiTRAQ8plex [K8]; 1xiTRAQ8plex [N-Term]		0.0168269	0.00403244	6	23	10	Q6GMX6; A8K008; V9HW68; Q6N095; Q7Z351; Q6N030	Q6GMX6 [345-352]; A8K008 [352-359]; V9HW68 [350-357]; Q6N095 [355-362]; Q7Z351 [362-369]; Q6N030 [398-405]	0	1446.91	0	1.087	0.988	1.072	0.788	0.909	0.986	0.725	1.085	0.798	0.735	1	1	1	1	1	1	1	1	1	1	101.3	110.1	100.1	108.6	79.8	1.45	0.94	2.95	3.64	0.71	Shared	High	High	Not Found
	FALSE	High	[K].THTCPPCPAPELLGGPSVFLFPPKPK.[D]	2xMethylthio [C4; C7]; 2xiTRAQ8plex [K24; K26]; 1xiTRAQ8plex [N-Term]	Q6GMX6 2xMethylthio [C244; C247]; A8K008 2xMethylthio [C251; C254]; S6BGE0 2xMethylthio [C248; C251]; V9HW68 2xMethylthio [C249; C252]; Q6N095 2xMethylthio [C254; C257]; Q7Z351 2xMethylthio [C261; C264]	0.0186968	0.00403244	6	25	1	Q6GMX6; A8K008; S6BGE0; V9HW68; Q6N095; Q7Z351	Q6GMX6 [241-266]; A8K008 [248-273]; S6BGE0 [245-270]; V9HW68 [246-271]; Q6N095 [251-276]; Q7Z351 [258-283]	0	3735.01	0																															No Quan Values	Not Found	Not Found	High
	FALSE	High	[K].DTLMISR.[T]	1xiTRAQ8plex [N-Term]		0.0331308	0.00403244	9	35	5	Q6GMX6; A8K008; S6BGE0; V9HW68; Q6N095; Q6N093; Q6MZX7; Q7Z351; Q6N030	Q6GMX6 [267-273]; A8K008 [274-280]; S6BGE0 [271-277]; V9HW68 [272-278]; Q6N095 [277-283]; Q6N093 [219-225]; Q6MZX7 [278-284]; Q7Z351 [284-290]; Q6N030 [320-326]	0	1139.64	0	1.02	1.053	1.155	1.138	1.033	1.133	1.116	1.096	1.081	0.986	1	1	1	1	1	1	1	1	1	1	93.2	95	98.1	107.6	106.1	11.6	12.23	12.98	9.48	22.94	Shared	High	High	High
High	Master Protein	B7ZKJ8	ITIH4 protein OS=Homo sapiens GN=ITIH4 PE=1 SV=1	0	108.008	28	22	44	22	1	935	103.8	6.89	113.15	22	0	0.83	0.843	0.881	0.916	1.016	1.061	1.104	1.044	1.086	1.04	111.9	92.8	94.3	98.5	102.5	0.49	2.59	4.4	3.33	5.05	High	High	High	High	High	High	High	High	High	High	High	High	High
	Checked	Confidence	Annotated Sequence	Modifications	Modifications in Master Proteins	Qvality PEP	Qvality q-value	# Protein Groups	# Proteins	# PSMs	Master Protein Accessions	Positions in Master Proteins	# Missed Cleavages	Theo. MH+ [Da]	# Razor Quan Results	Abundance Ratio: (117) / (116)	Abundance Ratio: (118) / (116)	Abundance Ratio: (119) / (116)	Abundance Ratio: (121) / (116)	Abundance Ratio: (118) / (117)	Abundance Ratio: (119) / (117)	Abundance Ratio: (121) / (117)	Abundance Ratio: (119) / (118)	Abundance Ratio: (121) / (118)	Abundance Ratio: (121) / (119)	Abundance Ratio Adj. P-Value: (117) / (116)	Abundance Ratio Adj. P-Value: (118) / (116)	Abundance Ratio Adj. P-Value: (119) / (116)	Abundance Ratio Adj. P-Value: (121) / (116)	Abundance Ratio Adj. P-Value: (118) / (117)	Abundance Ratio Adj. P-Value: (119) / (117)	Abundance Ratio Adj. P-Value: (121) / (117)	Abundance Ratio Adj. P-Value: (119) / (118)	Abundance Ratio Adj. P-Value: (121) / (118)	Abundance Ratio Adj. P-Value: (121) / (119)	Abundances (Grouped): 116	Abundances (Grouped): 117	Abundances (Grouped): 118	Abundances (Grouped): 119	Abundances (Grouped): 121	Abundances (Grouped) CV [%]: 116	Abundances (Grouped) CV [%]: 117	Abundances (Grouped) CV [%]: 118	Abundances (Grouped) CV [%]: 119	Abundances (Grouped) CV [%]: 121	Quan Info	Found in Sample: [S1] F1: 116, Control	Found in Sample: [S2] F2: 116, Control	Found in Sample: [S3] F3: 116, Control
	FALSE	High	[R].GPDVLTATVSGK.[L]	1xiTRAQ8plex [K12]; 1xiTRAQ8plex [N-Term]		0.000553473	0	1	12	3	B7ZKJ8	B7ZKJ8 [501-512]	0	1753.03	0	0.747	0.838	0.911	0.801	1.122	1.219	1.073	1.086	0.956	0.88	1	1	1	1	1	1	1	1	1	1	116.3	86.9	97.5	106	93.2	0.33	1.87	3.92	5.22	7.88		High	High	Not Found
	FALSE	High	[R].NMEQFQVSVSVAPNAK.[IR]	1xiTRAQ8plex [K16]; 1xiTRAQ8plex [N-Term]		0.000193556	0	1	11	1	B7ZKJ8	B7ZKJ8 [124-139]	0	2357.27	0	0.73	0.884	0.873	1.106	1.21	1.195	1.514	0.988	1.251	1.267											108.9	79.5	96.2	95	120.4							Not Found	High	Not Found
	FALSE	High	[K].SPEQQETVLDGNLIIR.[Y]	1xiTRAQ8plex [N-Term]		0.000323055	0	1	12	2	B7ZKJ8	B7ZKJ8 [225-240]	0	2116.16	0	0.684	0.854	0.831	0.787	1.249	1.215	1.151	0.973	0.922	0.948											120.3	82.3	102.7	100	94.7							High	Not Found	Not Found
	FALSE	High	[R].ANTVQEATFQMELPK.[K]	1xiTRAQ8plex [K15]; 1xiTRAQ8plex [N-Term]		0.000247575	0	1	10	2	B7ZKJ8	B7ZKJ8 [61-75]	0	2315.25	0	0.861	0.782	0.764	0.817	0.908	0.888	0.949	0.977	1.045	1.069	1	1	1	1	1	1	1	1	1	1	118.4	101.9	92.5	90.4	96.7	4.98	5.32	0.12	17.88	16.15		High	High	Not Found
	FALSE	High	[K].AEAQAQYSAAVAK.[G]	1xiTRAQ8plex [K13]; 1xiTRAQ8plex [N-Term]		2.36032e-05	0	1	10	3	B7ZKJ8	B7ZKJ8 [99-111]	0	1916.07	0	0.753	0.754	0.88	0.749	1.001	1.168	0.995	1.166	0.993	0.852	1	1	1	1	1	1	1	1	1	1	120.9	91.1	91.2	106.3	90.6	2.51	13.61	4.09	11.11	8.11		High	High	Not Found
	FALSE	High	[K].YIFHNFMER.[L]	1xiTRAQ8plex [N-Term]		0.00307337	0.000802876	1	12	2	B7ZKJ8	B7ZKJ8 [538-546]	0	1560.79	0	0.796	0.802	0.921	0.997	1.007	1.157	1.253	1.148	1.244	1.083											110.7	88.1	88.8	101.9	110.4							Not Found	Not Found	High
	FALSE	High	[K].NVVFVIDK.[S]	1xiTRAQ8plex [K8]; 1xiTRAQ8plex [N-Term]		0.0020246	0.000802876	1	12	4	B7ZKJ8	B7ZKJ8 [274-281]	0	1541.95	0	0.981	0.941	0.971	0.871	0.959	0.989	0.887	1.031	0.925	0.897											105	103	98.8	101.9	91.4							High	High	Not Found
	FALSE	High	[R].QGPVNLLSDPEQGVEVTGQYER.[E]	1xiTRAQ8plex [N-Term]		0.000945151	0.000802876	1	6	1	B7ZKJ8	B7ZKJ8 [759-780]	0	2719.38	0	1.161	0.879	1.202	1.395	0.758	1.035	1.202	1.366	1.586	1.161											88.7	103	78	106.6	123.7							High	Not Found	Not Found
	FALSE	High	[K].ITFELVYEELLK.[R]	1xiTRAQ8plex [K12]; 1xiTRAQ8plex [N-Term]		0.00104992	0.000802876	1	11	1	B7ZKJ8	B7ZKJ8 [140-151]	0	2105.24	0																															No Quan Values	Not Found	Not Found	High
	FALSE	High	[K].NGIDIYSLTVDSR.[V]	1xiTRAQ8plex [N-Term]		0.00412038	0.000802876	1	9	2	B7ZKJ8	B7ZKJ8 [31-43]	0	1756.94	0	0.708	0.839	0.794	1.021	1.186	1.122	1.443	0.946	1.216	1.286											114.7	81.1	96.2	91	117							High	Not Found	Not Found
	FALSE	High	[R].NMEQFQVSVSVAPNAK.[IR]	1xOxidation [M2]; 1xiTRAQ8plex [K16]; 1xiTRAQ8plex [N-Term]		0.00104083	0.000802876	1	11	1	B7ZKJ8	B7ZKJ8 [124-139]	0	2373.27	0	1.154	0.764	0.895	1.028	0.662	0.776	0.891	1.172	1.345	1.148											103.3	119.2	78.9	92.5	106.1							High	Not Found	Not Found
	FALSE	High	[K].TGLLLLSDPDK.[V]	1xiTRAQ8plex [K11]; 1xiTRAQ8plex [N-Term]		0.00298579	0.000802876	1	8	2	B7ZKJ8	B7ZKJ8 [837-847]	0	1780.07	0	1.131	1.213	0.943	1.309	1.072	0.833	1.157	0.777	1.079	1.388	1	1	1	1	1	1	1	1	1	1	89.4	101.1	108.4	84.2	116.9	2.39	10.63	2.84	4.54	11.63		High	High	Not Found
	FALSE	High	[R].ANTVQEATFQMELPK.[K]	1xOxidation [M11]; 1xiTRAQ8plex [K15]; 1xiTRAQ8plex [N-Term]		0.000887007	0.000802876	1	10	1	B7ZKJ8	B7ZKJ8 [61-75]	0	2331.25	0	0.737	0.656	0.711	0.836	0.89	0.965	1.135	1.084	1.276	1.177											126.9	93.5	83.2	90.2	106.1							High	Not Found	Not Found
	FALSE	High	[R].DQFNLIVFSTEATQWRPSLVPASAENVNK.[A]	1xiTRAQ8plex [K29]; 1xiTRAQ8plex [N-Term]		0.00499951	0.000802876	1	12	2	B7ZKJ8	B7ZKJ8 [308-336]	0	3870.06	0																															No Quan Values	Not Found	High	High
	FALSE	High	[K].EKAEAQAQYSAAVAK.[G]	2xiTRAQ8plex [K2; K15]; 1xiTRAQ8plex [N-Term]		0.000764773	0.000802876	1	10	1	B7ZKJ8	B7ZKJ8 [97-111]	1	2477.41	0	0.906	0.79	0.822	1.154	0.871	0.907	1.273	1.04	1.461	1.404											107	97	84.5	88	123.5							Not Found	Not Found	High
	FALSE	High	[R].LGVYELLLK.[V]	1xiTRAQ8plex [K9]; 1xiTRAQ8plex [N-Term]		0.00136172	0.000802876	1	12	1	B7ZKJ8	B7ZKJ8 [154-162]	0	1656.06	0	0.795	0.9	1.151	0.812	1.132	1.448	1.021	1.279	0.902	0.705											107.3	85.3	96.6	123.6	87.1							Not Found	High	Not Found
	FALSE	High	[K].ETLFSVMPGLK.[M]	1xiTRAQ8plex [K11]; 1xiTRAQ8plex [N-Term]		0.00268999	0.000802876	1	8	2	B7ZKJ8	B7ZKJ8 [821-831]	0	1830.07	0	1.249	0.92	1.123	0.75	0.736	0.899	0.6	1.221	0.815	0.668											99.2	123.9	91.2	111.4	74.4							High	High	Not Found
	FALSE	High	[K].GSEMVVAGK.[L]	1xiTRAQ8plex [K9]; 1xiTRAQ8plex [N-Term]		0.00144503	0.000802876	1	12	2	B7ZKJ8	B7ZKJ8 [488-496]	0	1485.86	0	0.874	1.076	1.105	1.025	1.23	1.264	1.172	1.027	0.953	0.927	1	1	1	1	1	1	1	1	1	1	98.4	86.1	105.9	108.8	100.9	2.8	5.86	0.43	4.5	12.99		High	High	Not Found
	FALSE	High	[K].YYLQGAK.[I]	1xiTRAQ8plex [K7]; 1xiTRAQ8plex [N-Term]		0.00718403	0.00154908	1	6	2	B7ZKJ8	B7ZKJ8 [627-633]	0	1450.85	0	0.765	0.802	0.842	0.984	1.048	1.1	1.285	1.049	1.226	1.168											113.8	87.1	91.3	95.8	111.9							Not Found	High	Not Found
	FALSE	High	[K].ILDDLSPR.[D]	1xiTRAQ8plex [N-Term]		0.00922613	0.00353956	1	12	2	B7ZKJ8	B7ZKJ8 [300-307]	0	1232.72	0	0.726	0.72	0.777	0.815	0.992	1.07	1.121	1.079	1.131	1.048											123.8	89.9	89.2	96.2	100.8							Not Found	High	Not Found
	FALSE	High	[R].FKPTLSQQQK.[S]	2xiTRAQ8plex [K2; K10]; 1xiTRAQ8plex [N-Term]		0.0125325	0.00353956	1	11	3	B7ZKJ8	B7ZKJ8 [215-224]	0	2117.28	0	0.842	0.755	0.882	0.802	0.898	1.048	0.952	1.167	1.061	0.909	1	1	1	1	1	1	1	1	1	1	116.8	98.3	88.2	103	93.6	2.33	0.76	9.26	1.4	6.57		Not Found	High	High
	FALSE	High	[K].AGFSWIEVTFK.[N]	1xiTRAQ8plex [K11]; 1xiTRAQ8plex [N-Term]		0.0101384	0.00353956	1	8	1	B7ZKJ8	B7ZKJ8 [783-793]	0	1893.07	0																															No Quan Values	Not Found	High	Not Found
	FALSE	High	[R].FAHTVVTSR.[V]	1xiTRAQ8plex [N-Term]		0.0138361	0.00403244	1	10	2	B7ZKJ8	B7ZKJ8 [48-56]	0	1321.75	0	0.902	0.768	0.78	0.989	0.852	0.865	1.096	1.015	1.287	1.267											112.6	101.6	86.5	87.9	111.3							Not Found	Not Found	High
	FALSE	High	[K].VRPQQLVK.[H]	1xiTRAQ8plex [K8]; 1xiTRAQ8plex [N-Term]		0.0708839	0.006623	1	12	1	B7ZKJ8	B7ZKJ8 [163-170]	0	1576.02	0																															No Quan Values	Not Found	Not Found	High
High	Master Protein	Q6N095	Uncharacterized protein OS=Homo sapiens GN=DKFZp686K03196 PE=1 SV=1	0	107.67	37	13	133	1	1	475	52.3	8.57	335.97	13	1	1.245	0.973	1.008	1	0.781	0.81	0.803	1.037	1.028	0.991	95.7	119.1	93.1	96.5	95.6	2.83	14.11	9.24	5.52	11.68	High	High	High	High	High	High	High	High	High	High	High	High	High
	Checked	Confidence	Annotated Sequence	Modifications	Modifications in Master Proteins	Qvality PEP	Qvality q-value	# Protein Groups	# Proteins	# PSMs	Master Protein Accessions	Positions in Master Proteins	# Missed Cleavages	Theo. MH+ [Da]	# Razor Quan Results	Abundance Ratio: (117) / (116)	Abundance Ratio: (118) / (116)	Abundance Ratio: (119) / (116)	Abundance Ratio: (121) / (116)	Abundance Ratio: (118) / (117)	Abundance Ratio: (119) / (117)	Abundance Ratio: (121) / (117)	Abundance Ratio: (119) / (118)	Abundance Ratio: (121) / (118)	Abundance Ratio: (121) / (119)	Abundance Ratio Adj. P-Value: (117) / (116)	Abundance Ratio Adj. P-Value: (118) / (116)	Abundance Ratio Adj. P-Value: (119) / (116)	Abundance Ratio Adj. P-Value: (121) / (116)	Abundance Ratio Adj. P-Value: (118) / (117)	Abundance Ratio Adj. P-Value: (119) / (117)	Abundance Ratio Adj. P-Value: (121) / (117)	Abundance Ratio Adj. P-Value: (119) / (118)	Abundance Ratio Adj. P-Value: (121) / (118)	Abundance Ratio Adj. P-Value: (121) / (119)	Abundances (Grouped): 116	Abundances (Grouped): 117	Abundances (Grouped): 118	Abundances (Grouped): 119	Abundances (Grouped): 121	Abundances (Grouped) CV [%]: 116	Abundances (Grouped) CV [%]: 117	Abundances (Grouped) CV [%]: 118	Abundances (Grouped) CV [%]: 119	Abundances (Grouped) CV [%]: 121	Quan Info	Found in Sample: [S1] F1: 116, Control	Found in Sample: [S2] F2: 116, Control	Found in Sample: [S3] F3: 116, Control
	FALSE	High	[R].EPQVYTLPPSR.[DE]	1xiTRAQ8plex [N-Term]		0.000720943	0	7	27	23	Q6GMX6; A8K008; V9HW68; Q6N095; Q6N093; Q7Z351; Q6N030	Q6GMX6 [363-373]; A8K008 [370-380]; V9HW68 [368-378]; Q6N095 [373-383]; Q6N093 [315-325]; Q7Z351 [380-390]; Q6N030 [416-426]	0	1590.88	0	1.086	1.049	1.127	0.749	0.966	1.038	0.689	1.074	0.713	0.664	1	1	1	1	1	1	1	1	1	1	99.8	108.4	104.7	112.5	74.7	8.6	9.1	2.57	3.68	26.22	Shared	High	High	Not Found
	FALSE	High	[K].GPSVFPLAPSSK.[S]	1xiTRAQ8plex [K12]; 1xiTRAQ8plex [N-Term]		0.000610039	0	7	39	15	Q6GMX6; A8K008; S6BGE0; V9HW68; Q6N095; Q7Z351; Q9Y509	Q6GMX6 [140-151]; A8K008 [147-158]; S6BGE0 [144-155]; V9HW68 [145-156]; Q6N095 [150-161]; Q7Z351 [157-168]; Q9Y509 [131-142]	0	1795.06	0	1.12	0.959	1.043	0.932	0.856	0.931	0.832	1.087	0.972	0.894	1	1	1	1	1	1	1	1	1	1	99	110.8	94.9	103.2	92.2	2.18	8.2	2.91	6.63	14.91	Shared	High	High	High
	FALSE	High	[K].FNWYVDGVEVHNAK.[T]	1xiTRAQ8plex [K14]; 1xiTRAQ8plex [N-Term]		1.2203e-05	0	5	19	17	Q6GMX6; A8K008; V9HW68; Q6N095; Q7Z351	Q6GMX6 [293-306]; A8K008 [300-313]; V9HW68 [298-311]; Q6N095 [303-316]; Q7Z351 [310-323]	0	2286.21	0	1.043	0.989	1.073	0.964	0.948	1.029	0.924	1.085	0.975	0.898	1	1	1	1	1	1	1	1	1	1	98.6	102.9	97.5	105.8	95.1	3.93	3.67	1.68	1	0.72	Shared	Not Found	High	High
	FALSE	High	[K].TTPPVLDSDGSFFLYSK.[L]	1xiTRAQ8plex [K17]; 1xiTRAQ8plex [N-Term]		1.3244e-05	0	5	18	17	Q6GMX6; A8K008; V9HW68; Q6N095; Q7Z351	Q6GMX6 [411-427]; A8K008 [418-434]; V9HW68 [416-432]; Q6N095 [421-437]; Q7Z351 [428-444]	0	2482.33	0	1.148	0.974	1.128	0.575	0.849	0.982	0.501	1.158	0.59	0.51	1	1	1	1	1	1	1	1	1	1	103.6	119	101	116.9	59.6	9.15	8.17	8.08	26.69	28.14	Shared	High	High	High
	FALSE	High	[R].TPEVTCVVVDVSHEDPEVK.[F]	1xMethylthio [C6]; 1xiTRAQ8plex [K19]; 1xiTRAQ8plex [N-Term]	Q6GMX6 1xMethylthio [C279]; A8K008 1xMethylthio [C286]; S6BGE0 1xMethylthio [C283]; V9HW68 1xMethylthio [C284]; Q6N095 1xMethylthio [C289]; Q7Z351 1xMethylthio [C296]	3.38156e-05	0	6	24	15	Q6GMX6; A8K008; S6BGE0; V9HW68; Q6N095; Q7Z351	Q6GMX6 [274-292]; A8K008 [281-299]; S6BGE0 [278-296]; V9HW68 [279-297]; Q6N095 [284-302]; Q7Z351 [291-309]	0	2736.4	0	0.996	1.193	1.354	1.075	1.198	1.36	1.079	1.135	0.901	0.794	1	1	1	1	1	1	1	1	1	1	89	88.6	106.2	120.5	95.7	4.56	5	2.82	2.84	2.16	Shared	High	High	High
	FALSE	High	[K].NQVSLTCLVK.[GA]	1xMethylthio [C7]; 1xiTRAQ8plex [K10]; 1xiTRAQ8plex [N-Term]	Q6GMX6 1xMethylthio [C385]; A8K008 1xMethylthio [C392]; V9HW68 1xMethylthio [C390]; Q6N095 1xMethylthio [C395]; Q6N093 1xMethylthio [C337]; Q6MZX7 1xMethylthio [C396]; Q7Z351 1xMethylthio [C402]; Q6N030 1xMethylthio [C438]	0.000289264	0	8	29	14	Q6GMX6; A8K008; V9HW68; Q6N095; Q6N093; Q6MZX7; Q7Z351; Q6N030	Q6GMX6 [379-388]; A8K008 [386-395]; V9HW68 [384-393]; Q6N095 [389-398]; Q6N093 [331-340]; Q6MZX7 [390-399]; Q7Z351 [396-405]; Q6N030 [432-441]	0	1759.01	0	1.142	1.519	1.445	1.258	1.33	1.266	1.102	0.951	0.828	0.871	1	1	1	1	1	1	1	1	1	1	78.6	89.7	119.3	113.5	98.8	17.8	4.82	11.33	8.46	11.66	Shared	High	High	High
	FALSE	High	[KR].STSGGTAALGCLVK.[D]	1xMethylthio [C11]; 1xiTRAQ8plex [K14]; 1xiTRAQ8plex [N-Term]	Q6GMX6 1xMethylthio [C162]; A8K008 1xMethylthio [C169]; S6BGE0 1xMethylthio [C166]; V9HW68 1xMethylthio [C167]; Q6N095 1xMethylthio [C172]; Q7Z351 1xMethylthio [C179]; Q6N030 1xMethylthio [C168]	0.0001758	0	7	42	5	Q6GMX6; A8K008; S6BGE0; V9HW68; Q6N095; Q7Z351; Q6N030	Q6GMX6 [152-165]; A8K008 [159-172]; S6BGE0 [156-169]; V9HW68 [157-170]; Q6N095 [162-175]; Q7Z351 [169-182]; Q6N030 [158-171]	0	1919.06	0	0.966	1.231	1.36	1.109	1.274	1.407	1.148	1.105	0.901	0.815	1	1	1	1	1	1	1	1	1	1	88.3	85.3	108.6	120	97.9	3.98	4.25	14.75	0.13	9	Shared	High	High	Not Found
	FALSE	High	[K].VTVSSASTK.[G]	1xiTRAQ8plex [K9]; 1xiTRAQ8plex [N-Term]		0.00406813	0.000802876	1	1	4	Q6N095	Q6N095 [141-149]	0	1487.89	0	1.245	0.973	0.991	1	0.781	0.796	0.803	1.019	1.028	1.009	1	1	1	1	1	1	1	1	1	1	96	119.5	93.4	95.1	96	2.04	13.66	9.2	2.19	14.25		High	High	High
	FALSE	High	[R].EPQVYTLPPSRDELTK.[N]	1xiTRAQ8plex [K16]; 1xiTRAQ8plex [N-Term]		0.00073966	0.000802876	5	16	6	Q6GMX6; A8K008; V9HW68; Q6N095; Q7Z351	Q6GMX6 [363-378]; A8K008 [370-385]; V9HW68 [368-383]; Q6N095 [373-388]; Q7Z351 [380-395]	1	2481.38	0	1.972	1.688	2.233	1.023	0.856	1.132	0.519	1.323	0.606	0.458											63.2	124.6	106.6	141	64.6						Shared	Not Found	High	Not Found
	FALSE	High	[R].WQQGNVFSCSVMHEGLHNHYTQK.[S]	1xMethylthio [C9]; 1xiTRAQ8plex [K23]; 1xiTRAQ8plex [N-Term]	Q6N095 1xMethylthio [C453]; Q7Z351 1xMethylthio [C460]	0.047014	0.00403244	2	6	1	Q6N095; Q7Z351	Q6N095 [445-467]; Q7Z351 [452-474]	0	3384.63	0	1.051	1.158	1.823	0.78	1.102	1.734	0.742	1.574	0.673	0.428											86	90.4	99.6	156.8	67.1						Shared	Not Found	Not Found	High
	FALSE	High	[K].ALPAPIEK.[T]	1xiTRAQ8plex [K8]; 1xiTRAQ8plex [N-Term]		0.0168269	0.00403244	6	23	10	Q6GMX6; A8K008; V9HW68; Q6N095; Q7Z351; Q6N030	Q6GMX6 [345-352]; A8K008 [352-359]; V9HW68 [350-357]; Q6N095 [355-362]; Q7Z351 [362-369]; Q6N030 [398-405]	0	1446.91	0	1.087	0.988	1.072	0.788	0.909	0.986	0.725	1.085	0.798	0.735	1	1	1	1	1	1	1	1	1	1	101.3	110.1	100.1	108.6	79.8	1.45	0.94	2.95	3.64	0.71	Shared	High	High	Not Found
	FALSE	High	[K].THTCPPCPAPELLGGPSVFLFPPKPK.[D]	2xMethylthio [C4; C7]; 2xiTRAQ8plex [K24; K26]; 1xiTRAQ8plex [N-Term]	Q6GMX6 2xMethylthio [C244; C247]; A8K008 2xMethylthio [C251; C254]; S6BGE0 2xMethylthio [C248; C251]; V9HW68 2xMethylthio [C249; C252]; Q6N095 2xMethylthio [C254; C257]; Q7Z351 2xMethylthio [C261; C264]	0.0186968	0.00403244	6	25	1	Q6GMX6; A8K008; S6BGE0; V9HW68; Q6N095; Q7Z351	Q6GMX6 [241-266]; A8K008 [248-273]; S6BGE0 [245-270]; V9HW68 [246-271]; Q6N095 [251-276]; Q7Z351 [258-283]	0	3735.01	0																															No Quan Values	Not Found	Not Found	High
	FALSE	High	[K].DTLMISR.[T]	1xiTRAQ8plex [N-Term]		0.0331308	0.00403244	9	35	5	Q6GMX6; A8K008; S6BGE0; V9HW68; Q6N095; Q6N093; Q6MZX7; Q7Z351; Q6N030	Q6GMX6 [267-273]; A8K008 [274-280]; S6BGE0 [271-277]; V9HW68 [272-278]; Q6N095 [277-283]; Q6N093 [219-225]; Q6MZX7 [278-284]; Q7Z351 [284-290]; Q6N030 [320-326]	0	1139.64	0	1.02	1.053	1.155	1.138	1.033	1.133	1.116	1.096	1.081	0.986	1	1	1	1	1	1	1	1	1	1	93.2	95	98.1	107.6	106.1	11.6	12.23	12.98	9.48	22.94	Shared	High	High	High
High	Master Protein	A0A024R462	Fibronectin 1, isoform CRA_n OS=Homo sapiens GN=FN1 PE=4 SV=1	0	102.187	16	28	40	28	1	2355	259	5.73	77.19	28	0	1.194	1.222	1.586	1.759	1.024	1.328	1.473	1.297	1.439	1.109	74	88.3	90.4	117.3	130.1	18.18	8.28	9.08	1.46	19.32	High	High	High	High	High	High	High	High	High	High	High	High	High
	Checked	Confidence	Annotated Sequence	Modifications	Modifications in Master Proteins	Qvality PEP	Qvality q-value	# Protein Groups	# Proteins	# PSMs	Master Protein Accessions	Positions in Master Proteins	# Missed Cleavages	Theo. MH+ [Da]	# Razor Quan Results	Abundance Ratio: (117) / (116)	Abundance Ratio: (118) / (116)	Abundance Ratio: (119) / (116)	Abundance Ratio: (121) / (116)	Abundance Ratio: (118) / (117)	Abundance Ratio: (119) / (117)	Abundance Ratio: (121) / (117)	Abundance Ratio: (119) / (118)	Abundance Ratio: (121) / (118)	Abundance Ratio: (121) / (119)	Abundance Ratio Adj. P-Value: (117) / (116)	Abundance Ratio Adj. P-Value: (118) / (116)	Abundance Ratio Adj. P-Value: (119) / (116)	Abundance Ratio Adj. P-Value: (121) / (116)	Abundance Ratio Adj. P-Value: (118) / (117)	Abundance Ratio Adj. P-Value: (119) / (117)	Abundance Ratio Adj. P-Value: (121) / (117)	Abundance Ratio Adj. P-Value: (119) / (118)	Abundance Ratio Adj. P-Value: (121) / (118)	Abundance Ratio Adj. P-Value: (121) / (119)	Abundances (Grouped): 116	Abundances (Grouped): 117	Abundances (Grouped): 118	Abundances (Grouped): 119	Abundances (Grouped): 121	Abundances (Grouped) CV [%]: 116	Abundances (Grouped) CV [%]: 117	Abundances (Grouped) CV [%]: 118	Abundances (Grouped) CV [%]: 119	Abundances (Grouped) CV [%]: 121	Quan Info	Found in Sample: [S1] F1: 116, Control	Found in Sample: [S2] F2: 116, Control	Found in Sample: [S3] F3: 116, Control
	FALSE	High	[K].HYQINQQWER.[T]	1xiTRAQ8plex [N-Term]		0.000731883	0	1	20	1	A0A024R462	A0A024R462 [58-67]	0	1705.87	0	0.96	1.014	1.152	1.519	1.057	1.2	1.582	1.136	1.497	1.319											88.6	85	89.9	102	134.5							Not Found	Not Found	High
	FALSE	High	[R].ITYGETGGNSPVQEFTVPGSK.[S]	1xiTRAQ8plex [K21]; 1xiTRAQ8plex [N-Term]		0.000203085	0	1	24	2	A0A024R462	A0A024R462 [1480-1500]	0	2776.46	0	1.211	1.361	1.872	1.771	1.124	1.546	1.463	1.375	1.301	0.946											69.3	83.9	94.3	129.7	122.8							High	Not Found	Not Found
	FALSE	High	[R].VDVIPVNLPGEHGQR.[L]	1xiTRAQ8plex [N-Term]		0.000664031	0	1	19	1	A0A024R462	A0A024R462 [939-953]	0	1934.08	0	0.692	0.616	0.412	0.482	0.89	0.596	0.697	0.669	0.782	1.169											156.1	108.1	96.2	64.4	75.3							Not Found	High	Not Found
	FALSE	High	[R].TEIDKPSQMQVTDVQDNSISVK.[W]	2xiTRAQ8plex [K5; K22]; 1xiTRAQ8plex [N-Term]		0.00030188	0	1	25	1	A0A024R462	A0A024R462 [1540-1561]	0	3374.82	0	1.089	1.128	2.323	1.346	1.035	2.132	1.236	2.06	1.193	0.579											72.6	79.1	81.9	168.7	97.7							Not Found	High	Not Found
	FALSE	High	[K].VTIMWTPPESAVTGYR.[V]	1xiTRAQ8plex [N-Term]		0.000542736	0	1	19	2	A0A024R462	A0A024R462 [923-938]	0	2112.11	0	1.057	1.034	1.65	1.629	0.978	1.56	1.541	1.595	1.575	0.988											78.5	83	81.2	129.5	127.9							High	Not Found	Not Found
	FALSE	High	[R].VTWAPPPSIDLTNFLVR.[Y]	1xiTRAQ8plex [N-Term]		0.000676009	0	1	23	1	A0A024R462	A0A024R462 [1285-1301]	0	2230.25	0																															No Quan Values	Not Found	High	Not Found
	FALSE	High	[R].RPGGEPSPEGTTGQSYNQYSQR.[Y]	1xiTRAQ8plex [N-Term]		0.000531381	0	1	28	3	A0A024R462	A0A024R462 [2304-2325]	0	2700.29	0	1.041	0.986	1.118	1.57	0.947	1.074	1.508	1.134	1.592	1.405											87.5	91.1	86.3	97.8	137.4							Not Found	High	High
	FALSE	High	[R].EESPLLIGQQSTVSDVPR.[D]	1xiTRAQ8plex [N-Term]		0.000488805	0	1	24	2	A0A024R462	A0A024R462 [1435-1452]	0	2259.21	0	0.968	0.802	1.136	1.178	0.829	1.174	1.217	1.417	1.469	1.037											98.3	95.2	78.9	111.7	115.9							High	Not Found	Not Found
	FALSE	High	[R].NTFAEVTGLSPGVTYYFK.[V]	1xiTRAQ8plex [K18]; 1xiTRAQ8plex [N-Term]		0.0054978	0.000802876	1	19	1	A0A024R462	A0A024R462 [959-976]	0	2602.4	0																															No Quan Values	Not Found	High	Not Found
	FALSE	High	[R].QYNVGPSVSK.[Y]	1xiTRAQ8plex [K10]; 1xiTRAQ8plex [N-Term]		0.00339871	0.000802876	1	18	2	A0A024R462	A0A024R462 [1041-1050]	0	1686.96	0	1.441	1.29	1.916	1.694	0.895	1.329	1.176	1.485	1.313	0.884	1	1	1	1	1	1	1	1	1	1	68.1	98.2	87.9	130.5	115.4	23.18	5.82	3.9	11.39	8.86		High	High	Not Found
	FALSE	High	[K].DDKESVPISDTIIPAVPPPTDLR.[F]	1xiTRAQ8plex [K3]; 1xiTRAQ8plex [N-Term]		0.00347141	0.000802876	1	14	2	A0A024R462	A0A024R462 [1252-1274]	1	3083.71	0	0.654	0.642	0.782	1.205	0.981	1.196	1.843	1.219	1.878	1.541											116.7	76.4	74.9	91.3	140.7							Not Found	High	Not Found
	FALSE	High	[R].DLQFVEVTDVK.[V]	1xiTRAQ8plex [K11]; 1xiTRAQ8plex [N-Term]		0.00322095	0.000802876	1	19	1	A0A024R462	A0A024R462 [912-922]	0	1901.08	0	1.276	1.364	2.93	2.464	1.069	2.296	1.931	2.149	1.807	0.841											55.4	70.6	75.5	162.2	136.4							Not Found	High	Not Found
	FALSE	High	[R].ISCTIANR.[C]	1xMethylthio [C3]; 1xiTRAQ8plex [N-Term]	A0A024R462 1xMethylthio [C135]	0.00561233	0.000802876	1	20	2	A0A024R462	A0A024R462 [133-140]	0	1227.65	0	1.35	1.618	2.432	4.398	1.198	1.801	3.257	1.503	2.719	1.808	1	1	1	1	1	1	1	1	1	1	46.3	62.5	74.9	112.6	203.6	25.59	31.48	19.55	14.57	30.46		High	High	Not Found
	FALSE	High	[R].NLQPASEYTVSLVAIK.[G]	1xiTRAQ8plex [K16]; 1xiTRAQ8plex [N-Term]		0.000831226	0.000802876	1	18	1	A0A024R462	A0A024R462 [1055-1070]	0	2341.36	0	1.565	1.486	2.414	2.284	0.949	1.543	1.459	1.625	1.537	0.946											57.1	89.4	84.9	138	130.5							High	Not Found	Not Found
	FALSE	High	[R].VPGTSTSATLTGLTR.[G]	1xiTRAQ8plex [N-Term]		0.00385533	0.000802876	1	31	1	A0A024R462	A0A024R462 [2119-2133]	0	1766	0	1.258	0.987	1.672	2.325	0.785	1.329	1.848	1.694	2.355	1.39											69	86.8	68.2	115.4	160.5							High	Not Found	Not Found
	FALSE	High	[R].SYTITGLQPGTDYK.[I]	1xiTRAQ8plex [K14]; 1xiTRAQ8plex [N-Term]		0.00168142	0.000802876	1	32	1	A0A024R462	A0A024R462 [1867-1880]	0	2152.17	0	1.085	0.967	1.278	1.394	0.892	1.178	1.285	1.321	1.441	1.091											87.4	94.8	84.5	111.6	121.7							High	Not Found	Not Found
	FALSE	High	[R].GATYNIIVEALK.[D]	1xiTRAQ8plex [K12]; 1xiTRAQ8plex [N-Term]		0.000878522	0.000802876	1	11	1	A0A024R462	A0A024R462 [2134-2145]	0	1900.14	0	1.643	1.807	2.213	1.464	1.1	1.347	0.891	1.225	0.81	0.662											61.5	101.1	111.2	136.2	90.1							Not Found	High	Not Found
	FALSE	High	[K].GEWTCKPIAEK.[C]	1xMethylthio [C5]; 2xiTRAQ8plex [K6; K11]; 1xiTRAQ8plex [N-Term]	A0A024R462 1xMethylthio [C179]	0.0078386	0.00154908	1	20	1	A0A024R462	A0A024R462 [175-185]	0	2220.23	0	1.201	1.284	1.704	1.591	1.069	1.419	1.325	1.328	1.24	0.934											73.7	88.6	94.7	125.7	117.3							Not Found	Not Found	High
	FALSE	High	[K].VFAVSHGR.[E]	1xiTRAQ8plex [N-Term]		0.00816156	0.0022702	1	19	1	A0A024R462	A0A024R462 [977-984]	0	1176.68	0	0.931	1.23	1.814	1.887	1.322	1.949	2.027	1.475	1.534	1.04											72.9	67.8	89.6	132.2	137.5							Not Found	Not Found	High
	FALSE	High	[R].GDSPASSKPISINYR.[T]	1xiTRAQ8plex [K8]; 1xiTRAQ8plex [N-Term]		0.0125325	0.00353956	1	25	3	A0A024R462	A0A024R462 [1525-1539]	0	2200.22	0	0.967	0.933	1.133	0.993	0.965	1.171	1.026	1.214	1.063	0.876											99.5	96.2	92.8	112.7	98.7							Not Found	High	High
	FALSE	High	[R].ESKPLTAQQTTK.[L]	2xiTRAQ8plex [K3; K12]; 1xiTRAQ8plex [N-Term]		0.0191011	0.00403244	1	19	2	A0A024R462	A0A024R462 [985-996]	0	2244.33	0	1.264	1.214	1.785	1.395	0.961	1.412	1.104	1.47	1.149	0.782	1	1	1	1	1	1	1	1	1	1	75.1	94.9	91.2	134	104.8	11.48	18.63	5.05	11.92	14.3		Not Found	High	High
	FALSE	High	[R-].MSESGFK.[L]	1xiTRAQ8plex [K7]; 1xiTRAQ8plex [N-Term]		0.0438724	0.00403244	1	27	1	A0A024R462	A0A024R462 [2193-2199]	0	1393.76	0	1.344	1.333	1.773	1.835	0.992	1.319	1.365	1.33	1.376	1.035											68.6	92.3	91.5	121.7	125.9							Not Found	High	Not Found
	FALSE	High	[R].DAPIVNK.[V]	1xiTRAQ8plex [K7]; 1xiTRAQ8plex [N-Term]		0.0364246	0.00403244	1	18	2	A0A024R462	A0A024R462 [1163-1169]	0	1364.84	0	1.348	1.418	1.802	1.688	1.052	1.337	1.252	1.271	1.191	0.937	1	1	1	1	1	1	1	1	1	1	68.9	92.9	97.7	124.2	116.3	0.01	6.43	16.43	9.7	8.64		High	High	Not Found
	FALSE	High	[R].LTVGLTR.[R]	1xiTRAQ8plex [N-Term]		0.0321692	0.00403244	1	18	1	A0A024R462	A0A024R462 [1029-1035]	0	1063.68	0	1.469	1.706	2.32	2.684	1.161	1.579	1.827	1.36	1.573	1.157											54.5	80	92.9	126.4	146.2							Not Found	High	Not Found
	FALSE	High	[R].IGDQWDK.[Q]	1xiTRAQ8plex [K7]; 1xiTRAQ8plex [N-Term]		0.0159453	0.00403244	1	21	1	A0A024R462	A0A024R462 [480-486]	0	1469.82	0	1.141	1.203	1.886	2.637	1.055	1.654	2.311	1.568	2.191	1.398											63.6	72.5	76.5	119.9	167.6							Not Found	High	Not Found
	FALSE	High	[K].YSFCTDHTVLVQTR.[G]	1xMethylthio [C4]; 1xiTRAQ8plex [N-Term]	A0A024R462 1xMethylthio [C401]	0.0591603	0.0044961	1	21	1	A0A024R462	A0A024R462 [398-411]	0	2019.99	0																															No Quan Values	Not Found	Not Found	High
	FALSE	High	[R].FTNIGPDTMR.[V]	1xiTRAQ8plex [N-Term]		0.077265	0.00704416	1	20	1	A0A024R462	A0A024R462 [1275-1284]	0	1455.76	0	1.118	1.116	1.303	1.528	0.999	1.165	1.367	1.167	1.369	1.173											82.4	92.1	92	107.4	126							High	Not Found	Not Found
	FALSE	High	[K].EINLAPDSSSVVVSGLMVATK.[Y]	1xiTRAQ8plex [K21]; 1xiTRAQ8plex [N-Term]		0.0981775	0.00859395	1	32	1	A0A024R462	A0A024R462 [1767-1787]	0	2725.53	0																															No Quan Values	High	Not Found	Not Found
High	Master Protein	B4E1Z4	cDNA FLJ55673, highly similar to Complement factor B (EC 3.4.21.47) OS=Homo sapiens PE=1 SV=1	0	101.598	23	26	48	24	1	1266	140.9	7.18	112.33	26	1	0.93	0.951	0.97	0.91	1.022	1.043	0.978	1.02	0.957	0.939	105	97.7	99.9	101.8	95.6	4.96	6.5	6.17	0.84	6.29	High	High	High	High	High	High	High	High	High	High	High	High	High
	Checked	Confidence	Annotated Sequence	Modifications	Modifications in Master Proteins	Qvality PEP	Qvality q-value	# Protein Groups	# Proteins	# PSMs	Master Protein Accessions	Positions in Master Proteins	# Missed Cleavages	Theo. MH+ [Da]	# Razor Quan Results	Abundance Ratio: (117) / (116)	Abundance Ratio: (118) / (116)	Abundance Ratio: (119) / (116)	Abundance Ratio: (121) / (116)	Abundance Ratio: (118) / (117)	Abundance Ratio: (119) / (117)	Abundance Ratio: (121) / (117)	Abundance Ratio: (119) / (118)	Abundance Ratio: (121) / (118)	Abundance Ratio: (121) / (119)	Abundance Ratio Adj. P-Value: (117) / (116)	Abundance Ratio Adj. P-Value: (118) / (116)	Abundance Ratio Adj. P-Value: (119) / (116)	Abundance Ratio Adj. P-Value: (121) / (116)	Abundance Ratio Adj. P-Value: (118) / (117)	Abundance Ratio Adj. P-Value: (119) / (117)	Abundance Ratio Adj. P-Value: (121) / (117)	Abundance Ratio Adj. P-Value: (119) / (118)	Abundance Ratio Adj. P-Value: (121) / (118)	Abundance Ratio Adj. P-Value: (121) / (119)	Abundances (Grouped): 116	Abundances (Grouped): 117	Abundances (Grouped): 118	Abundances (Grouped): 119	Abundances (Grouped): 121	Abundances (Grouped) CV [%]: 116	Abundances (Grouped) CV [%]: 117	Abundances (Grouped) CV [%]: 118	Abundances (Grouped) CV [%]: 119	Abundances (Grouped) CV [%]: 121	Quan Info	Found in Sample: [S1] F1: 116, Control	Found in Sample: [S2] F2: 116, Control	Found in Sample: [S3] F3: 116, Control
	FALSE	High	[K].VSEADSSNADWVTK.[Q]	1xiTRAQ8plex [K14]; 1xiTRAQ8plex [N-Term]		3.83257e-05	0	1	11	4	B4E1Z4	B4E1Z4 [826-839]	0	2117.1	0	1.064	1.112	1.146	0.982	1.045	1.076	0.922	1.03	0.883	0.857	1	1	1	1	1	1	1	1	1	1	94.3	100.3	104.8	108	92.6	4.71	5.55	10.13	9.85	23.89		High	High	Not Found
	FALSE	High	[R].YGLVTYATYPK.[I]	1xiTRAQ8plex [K11]; 1xiTRAQ8plex [N-Term]		0.00168901	0.000802876	1	11	1	B4E1Z4	B4E1Z4 [811-821]	0	1884.07	0	0.959	0.882	0.812	0.53	0.92	0.847	0.553	0.921	0.601	0.653											119.5	114.6	105.4	97.1	63.4							High	Not Found	Not Found
	FALSE	High	[R].DAQYAPGYDK.[V]	1xiTRAQ8plex [K10]; 1xiTRAQ8plex [N-Term]		0.00076828	0.000802876	1	10	1	B4E1Z4	B4E1Z4 [1161-1170]	0	1735.91	0	0.931	0.912	1.007	0.656	0.979	1.081	0.705	1.104	0.72	0.652											111	103.3	101.2	111.7	72.8							Not Found	High	Not Found
	FALSE	High	[K].QLNEINYEDHK.[L]	1xiTRAQ8plex [K11]; 1xiTRAQ8plex [N-Term]		0.00108173	0.000802876	1	11	2	B4E1Z4	B4E1Z4 [840-850]	0	2011.07	0	0.913	0.912	1.261	1.295	0.999	1.381	1.418	1.382	1.419	1.027											92.9	84.8	84.8	117.2	120.3							Not Found	Not Found	High
	FALSE	High	[R].DFHINLFQVLPWLK.[E]	1xiTRAQ8plex [K14]; 1xiTRAQ8plex [N-Term]		0.00485123	0.000802876	1	10	1	B4E1Z4	B4E1Z4 [1242-1255]	0	2378.38	0																															No Quan Values	Not Found	Not Found	High
	FALSE	High	[K].ALFVSEEEK.[K]	1xiTRAQ8plex [K9]; 1xiTRAQ8plex [N-Term]		0.00475539	0.000802876	1	10	3	B4E1Z4	B4E1Z4 [1132-1140]	0	1659.94	0	1.029	1.091	1.027	0.846	1.06	0.997	0.822	0.941	0.775	0.824	1	1	1	1	1	1	1	1	1	1	100.1	103.1	109.3	102.8	84.7	0.63	5.95	6.32	5.1	6.37		High	High	Not Found
	FALSE	High	[K].VASYGVKPR.[Y]	1xiTRAQ8plex [K7]; 1xiTRAQ8plex [N-Term]		0.0016333	0.000802876	1	11	2	B4E1Z4	B4E1Z4 [802-810]	0	1584.97	0	0.778	0.9	0.883	0.732	1.156	1.134	0.94	0.981	0.813	0.829											116.5	90.7	104.8	102.8	85.3							Not Found	Not Found	High
	FALSE	High	[K].VKDISEVVTPR.[F]	1xiTRAQ8plex [K2]; 1xiTRAQ8plex [N-Term]		0.00432412	0.000802876	1	10	1	B4E1Z4	B4E1Z4 [1171-1181]	1	1851.12	0																															No Quan Values	Not Found	Not Found	High
	FALSE	High	[R].STGSWSTLK.[T]	1xiTRAQ8plex [K9]; 1xiTRAQ8plex [N-Term]		0.000827337	0.000802876	1	14	2	B4E1Z4	B4E1Z4 [580-588]	0	1574.9	0	0.878	0.801	0.855	0.786	0.912	0.973	0.895	1.067	0.982	0.92											115.8	101.7	92.7	98.9	91							Not Found	High	Not Found
	FALSE	High	[K].EELLPAQDIK.[A]	1xiTRAQ8plex [K10]; 1xiTRAQ8plex [N-Term]		0.00272753	0.000802876	1	10	7	B4E1Z4	B4E1Z4 [1122-1131]	0	1764.04	0	0.901	1.267	0.926	1.069	1.407	1.028	1.187	0.731	0.844	1.155	1	1	1	1	1	1	1	1	1	1	96.8	87.2	122.7	89.7	103.6	2.93	3.62	6.67	2.48	0.04		High	High	Not Found
	FALSE	High	[R].HVIILMTDGLHNMGGDPITVIDEIR.[D]	1xOxidation [M]; 1xiTRAQ8plex [N-Term]		0.00244635	0.000802876	1	11	2	B4E1Z4	B4E1Z4 [884-908]	0	3079.62	0	0.668	0.51	0.463	0.96	0.765	0.694	1.438	0.908	1.88	2.071											138.8	92.7	70.9	64.3	133.3							Not Found	Not Found	High
	FALSE	High	[R].FLCTGGVSPYADPNTCR.[G]	2xMethylthio [C3; C16]; 1xiTRAQ8plex [N-Term]	B4E1Z4 2xMethylthio [C1184; C1197]	0.000741901	0.000802876	1	11	1	B4E1Z4	B4E1Z4 [1182-1198]	0	2196.99	0	1.404	2.118	1.544	2.395	1.509	1.1	1.706	0.729	1.131	1.551											59.1	83	125.2	91.3	141.5							High	Not Found	Not Found
	FALSE	High	[R].LLQEGQALEYVCPSGFYPYPVQTR.[T]	1xMethylthio [C12]; 1xiTRAQ8plex [N-Term]	B4E1Z4 1xMethylthio [C564]	0.00293487	0.000802876	1	14	1	B4E1Z4	B4E1Z4 [553-576]	0	3108.55	0																															No Quan Values	Not Found	Not Found	Not Found
	FALSE	High	[R].LLGMETMAWQEIR.[H]	1xiTRAQ8plex [N-Term]		0.00125608	0.000802876	2	24	1	A0A1U9X8W4; B4E1Z4	A0A1U9X8W4 [356-368]; B4E1Z4 [203-215]	0	1881.99	0																															No Quan Values	Not Found	High	Not Found
	FALSE	High	[K].DISEVVTPR.[F]	1xiTRAQ8plex [N-Term]		0.00186094	0.000802876	1	10	3	B4E1Z4	B4E1Z4 [1173-1181]	0	1319.75	0	0.975	1.056	1.091	1.214	1.082	1.119	1.244	1.034	1.15	1.112	1	1	1	1	1	1	1	1	1	1	93.7	91.4	98.9	102.2	113.7	7.71	3.63	8.27	0.85	2.99		High	High	Not Found
	FALSE	High	[K].EAGIPEFYDYDVALIK.[L]	1xiTRAQ8plex [K16]; 1xiTRAQ8plex [N-Term]		0.00503322	0.000802876	1	10	1	B4E1Z4	B4E1Z4 [1068-1083]	0	2451.33	0	1.079	0.891	1.019	0.951	0.826	0.944	0.881	1.143	1.067	0.933											101.2	109.3	90.2	103.1	96.2							Not Found	High	Not Found
	FALSE	High	[R].GDSGGPLIVHK.[R]	1xiTRAQ8plex [K11]; 1xiTRAQ8plex [N-Term]		0.000874323	0.000802876	1	11	3	B4E1Z4	B4E1Z4 [1199-1209]	0	1688	0	1.119	0.848	0.952	0.932	0.757	0.851	0.833	1.124	1.1	0.979											103.1	115.3	87.3	98.2	96.1							Not Found	High	High
	FALSE	High	[K].QPWQAK.[I]	1xiTRAQ8plex [K6]; 1xiTRAQ8plex [N-Term]		0.0120992	0.00353956	1	11	1	B4E1Z4	B4E1Z4 [995-1000]	0	1365.81	0	0.922	0.908	0.943	0.82	0.985	1.023	0.889	1.039	0.903	0.869											108.9	100.4	98.8	102.7	89.2							Not Found	High	Not Found
	FALSE	High	[K].AVISPGFDVFAK.[K]	1xiTRAQ8plex [K12]; 1xiTRAQ8plex [N-Term]		0.0104118	0.00353956	2	18	1	A0A1U9X8W4; B4E1Z4	A0A1U9X8W4 [538-549]; B4E1Z4 [385-396]	0	1859.09	0	1.085	0.952	0.879	0.84	0.877	0.81	0.774	0.924	0.882	0.955											105.1	114.1	100.1	92.4	88.3						Shared	Not Found	High	Not Found
	FALSE	High	[K].ISVIRPSK.[G]	1xiTRAQ8plex [K8]; 1xiTRAQ8plex [N-Term]		0.00947182	0.00353956	1	11	1	B4E1Z4	B4E1Z4 [1001-1008]	0	1507.98	0	0.891	1.148	0.996	1.13	1.288	1.118	1.268	0.868	0.985	1.135											96.8	86.3	111.1	96.4	109.4							Not Found	Not Found	High
	FALSE	High	[K].CLVNLIEK.[V]	1xMethylthio [C1]; 1xiTRAQ8plex [K8]; 1xiTRAQ8plex [N-Term]	B4E1Z4 1xMethylthio [C794]	0.0293469	0.00403244	1	11	1	B4E1Z4	B4E1Z4 [794-801]	0	1585.93	0																															No Quan Values	Not Found	High	Not Found
	FALSE	High	[K].KEAGIPEFYDYDVALIK.[L]	2xiTRAQ8plex [K1; K17]; 1xiTRAQ8plex [N-Term]		0.0241332	0.00403244	1	10	1	B4E1Z4	B4E1Z4 [1067-1083]	1	2883.63	0	0.924	0.869	0.881	0.87	0.941	0.954	0.942	1.013	1.001	0.988											110	101.6	95.6	96.9	95.7							Not Found	High	Not Found
	FALSE	High	[R].DLLYIGK.[D]	1xiTRAQ8plex [K7]; 1xiTRAQ8plex [N-Term]		0.0147556	0.00403244	1	12	2	B4E1Z4	B4E1Z4 [909-915]	0	1429.89	0	0.924	0.656	0.994	0.488	0.71	1.075	0.528	1.514	0.744	0.491											123.1	113.8	80.8	122.3	60.1							High	High	Not Found
	FALSE	High	[K].DNEQHVFK.[V]	1xiTRAQ8plex [K8]; 1xiTRAQ8plex [N-Term]		0.0302032	0.00403244	1	12	2	B4E1Z4	B4E1Z4 [949-956]	0	1624.89	0	0.817	0.869	0.947	1.095	1.064	1.159	1.341	1.09	1.261	1.157	1	1	1	1	1	1	1	1	1	1	105.8	86.4	91.9	100.1	115.8	3.89	5.62	5.19	8.83	4.02		Not Found	High	High
	FALSE	High	[R].LPPTTTCQQQK.[E]	1xMethylthio [C7]; 1xiTRAQ8plex [K11]; 1xiTRAQ8plex [N-Term]	B4E1Z4 1xMethylthio [C1117]	0.0647212	0.00559624	1	10	1	B4E1Z4	B4E1Z4 [1111-1121]	0	1899.03	0	1.065	1.341	1.287	1.053	1.259	1.208	0.988	0.96	0.785	0.818											87	92.7	116.7	112	91.6							High	Not Found	Not Found
	FALSE	High	[K].EKLQDEDLGFL.[-]	1xiTRAQ8plex [K2]; 1xiTRAQ8plex [N-Term]		0.0716997	0.006623	1	10	2	B4E1Z4	B4E1Z4 [1256-1266]	1	1915.06	0	0.938	0.67	0.73	0.674	0.714	0.778	0.718	1.09	1.005	0.923											124.6	116.9	83.5	91	84							High	Not Found	Not Found
High	Master Protein	P02679	Fibrinogen gamma chain OS=Homo sapiens GN=FGG PE=1 SV=3	0	95.823	44	17	42	2	1	453	51.5	5.62	108.15	17	15	0.938	0.903	1.399	1.385	0.963	1.492	1.477	1.55	1.534	0.99	88.9	83.3	80.2	124.4	123.1	12.45	5.95	5.89	2.43	5.64	High	High	Not Found	High	High	Not Found	High	High	Not Found	High	High	Not Found	High
	Checked	Confidence	Annotated Sequence	Modifications	Modifications in Master Proteins	Qvality PEP	Qvality q-value	# Protein Groups	# Proteins	# PSMs	Master Protein Accessions	Positions in Master Proteins	# Missed Cleavages	Theo. MH+ [Da]	# Razor Quan Results	Abundance Ratio: (117) / (116)	Abundance Ratio: (118) / (116)	Abundance Ratio: (119) / (116)	Abundance Ratio: (121) / (116)	Abundance Ratio: (118) / (117)	Abundance Ratio: (119) / (117)	Abundance Ratio: (121) / (117)	Abundance Ratio: (119) / (118)	Abundance Ratio: (121) / (118)	Abundance Ratio: (121) / (119)	Abundance Ratio Adj. P-Value: (117) / (116)	Abundance Ratio Adj. P-Value: (118) / (116)	Abundance Ratio Adj. P-Value: (119) / (116)	Abundance Ratio Adj. P-Value: (121) / (116)	Abundance Ratio Adj. P-Value: (118) / (117)	Abundance Ratio Adj. P-Value: (119) / (117)	Abundance Ratio Adj. P-Value: (121) / (117)	Abundance Ratio Adj. P-Value: (119) / (118)	Abundance Ratio Adj. P-Value: (121) / (118)	Abundance Ratio Adj. P-Value: (121) / (119)	Abundances (Grouped): 116	Abundances (Grouped): 117	Abundances (Grouped): 118	Abundances (Grouped): 119	Abundances (Grouped): 121	Abundances (Grouped) CV [%]: 116	Abundances (Grouped) CV [%]: 117	Abundances (Grouped) CV [%]: 118	Abundances (Grouped) CV [%]: 119	Abundances (Grouped) CV [%]: 121	Quan Info	Found in Sample: [S1] F1: 116, Control	Found in Sample: [S2] F2: 116, Control	Found in Sample: [S3] F3: 116, Control
	FALSE	High	[K].IHLISTQSAIPYALR.[V]	1xiTRAQ8plex [N-Term]		0.000337059	0	2	6	2	D3DP16; P02679	D3DP16 [156-170]; P02679 [259-273]	0	1987.16	0	0.881	1	0.958	0.945	1.135	1.087	1.072	0.957	0.945	0.987	1	1	1	1	1	1	1	1	1	1	104.5	92.1	104.5	100.1	98.8	23.8	15.21	15.69	16.95	5.8	Shared	Not Found	High	High
	FALSE	High	[R].LTIGEGQQHHLGGAK.[Q]	1xiTRAQ8plex [K15]; 1xiTRAQ8plex [N-Term]		0.000724204	0	2	6	3	D3DP16; P02679	D3DP16 [315-329]; P02679 [418-432]	0	2154.22	0	0.826	0.655	1.041	1.037	0.793	1.261	1.256	1.589	1.583	0.996											109.7	90.6	71.9	114.2	113.7						Shared	Not Found	Not Found	High
	FALSE	High	[R].YLQEIYNSNNQK.[I]	1xiTRAQ8plex [K12]; 1xiTRAQ8plex [N-Term]		7.13285e-05	0	2	8	5	D3DP16; P02679	D3DP16 [32-43]; P02679 [135-146]	0	2122.14	0	0.972	0.912	1.535	1.251	0.938	1.578	1.287	1.683	1.372	0.815	1	1	1	1	1	1	1	1	1	1	88.2	85.7	80.4	135.3	110.3	4.08	3.99	12.15	2.86	5.21	Shared	High	High	Not Found
	FALSE	High	[K].AIQLTYNPDESSKPNMIDAATLK.[S]	2xiTRAQ8plex [K13; K23]; 1xiTRAQ8plex [N-Term]		0.000208021	0	1	4	3	P02679	P02679 [89-111]	0	3432.88	0	1.173	0.993	1.535	1.051	0.847	1.309	0.895	1.546	1.058	0.684	1	1	1	1	1	1	1	1	1	1	86.9	102	86.3	133.4	91.3	0.77	7.64	25.85	29.48	9.87		High	High	Not Found
	FALSE	High	[K].YEASILTHDSSIR.[Y]	1xiTRAQ8plex [N-Term]		0.000776542	0.000802876	2	8	1	D3DP16; P02679	D3DP16 [19-31]; P02679 [122-134]	0	1795.95	0	0.897	0.88	0.909	1.307	0.981	1.013	1.457	1.033	1.485	1.438											100.1	89.8	88.1	91	130.9						Shared	Not Found	Not Found	High
	FALSE	High	[K].QSGLYFIKPLK.[A]	2xiTRAQ8plex [K8; K11]; 1xiTRAQ8plex [N-Term]		0.000899956	0.000802876	2	8	1	D3DP16; P02679	D3DP16 [86-96]; P02679 [189-199]	0	2206.37	0	1.076	1.065	1.886	0.937	0.989	1.752	0.871	1.771	0.88	0.497											83.8	90.2	89.3	158.1	78.6						Shared	Not Found	Not Found	High
	FALSE	High	[K].DCQDIANK.[G]	1xMethylthio [C2]; 1xiTRAQ8plex [K8]; 1xiTRAQ8plex [N-Term]	D3DP16 1xMethylthio [C76]; P02679 1xMethylthio [C179]	0.00440918	0.000802876	2	6	3	D3DP16; P02679	D3DP16 [75-82]; P02679 [178-185]	0	1560.8	0	1.107	1.189	1.826	1.439	1.074	1.65	1.3	1.536	1.21	0.788											76.2	84.4	90.6	139.2	109.7						Shared	High	High	Not Found
	FALSE	High	[R].LTYAYFAGGDAGDAFDGFDFGDDPSDK.[F]	1xiTRAQ8plex [K27]; 1xiTRAQ8plex [N-Term]		0.00347141	0.000802876	2	6	2	D3DP16; P02679	D3DP16 [199-225]; P02679 [302-328]	0	3442.58	0																															No Quan Values	High	Not Found	Not Found
	FALSE	High	[R].TSTADYAMFK.[V]	1xiTRAQ8plex [K10]; 1xiTRAQ8plex [N-Term]		0.00113956	0.000802876	2	6	4	D3DP16; P02679	D3DP16 [180-189]; P02679 [283-292]	0	1742.92	0	1.045	0.961	1.624	1.268	0.92	1.555	1.214	1.691	1.32	0.781	1	1	1	1	1	1	1	1	1	1	84.8	88.6	81.4	137.7	107.5	0.63	5.37	8.92	4.28	5.2	Shared	High	High	Not Found
	FALSE	High	[R].TSTADYAMFK.[V]	1xOxidation [M8]; 1xiTRAQ8plex [K10]; 1xiTRAQ8plex [N-Term]		0.000923658	0.000802876	2	6	2	D3DP16; P02679	D3DP16 [180-189]; P02679 [283-292]	0	1758.92	0	1.027	0.806	1.489	1.354	0.785	1.45	1.318	1.847	1.679	0.909											88.1	90.5	71	131.2	119.2						Shared	High	High	Not Found
	FALSE	High	[K].AIQLTYNPDESSKPNMIDAATLK.[S]	1xOxidation [M16]; 2xiTRAQ8plex [K13; K23]; 1xiTRAQ8plex [N-Term]		0.000833832	0.000802876	1	4	1	P02679	P02679 [89-111]	0	3448.88	0	0.796	0.717	1.422	1.116	0.901	1.786	1.401	1.983	1.556	0.784											99	78.8	71	140.8	110.4							Not Found	High	Not Found
	FALSE	High	[R].VELEDWNGR.[T]	1xiTRAQ8plex [N-Term]		0.0054416	0.000802876	2	6	2	D3DP16; P02679	D3DP16 [171-179]; P02679 [274-282]	0	1421.73	0	0.856	1.007	1.267	1.551	1.177	1.48	1.811	1.258	1.539	1.224	1	1	1	1	1	1	1	1	1	1	88	75.3	88.7	111.5	136.5	5.15	5.57	20.3	24.33	6.6	Shared	High	High	Not Found
	FALSE	High	[R].LDGSVDFK.[K]	1xiTRAQ8plex [K8]; 1xiTRAQ8plex [N-Term]		0.00406813	0.000802876	2	6	3	D3DP16; P02679	D3DP16 [121-128]; P02679 [224-231]	0	1488.85	0	1.201	0.935	1.444	1.5	0.778	1.203	1.249	1.545	1.605	1.038	1	1	1	1	1	1	1	1	1	1	82.2	98.7	76.9	118.8	123.4	0.81	3.78	7.46	6.9	0.49	Shared	High	High	Not Found
	FALSE	High	[K].DTVQIHDITGK.[DV]	1xiTRAQ8plex [K11]; 1xiTRAQ8plex [N-Term]		0.00108365	0.000802876	2	8	2	D3DP16; P02679	D3DP16 [64-74]; P02679 [167-177]	0	1835.05	0	1.048	1.162	1.945	2.666	1.109	1.856	2.544	1.674	2.294	1.371											63.9	67	74.3	124.3	170.4						Shared	Not Found	Not Found	High
	FALSE	High	[R].DNCCILDER.[F]	2xMethylthio [C3; C4]; 1xiTRAQ8plex [N-Term]	P02679 2xMethylthio [C34; C35]	0.00247259	0.000802876	1	4	2	P02679	P02679 [32-40]	0	1476.63	0	1.125	1.929	2.306	2.722	1.714	2.049	2.419	1.195	1.411	1.181	1	1	1	1	1	1	1	1	1	1	55.1	62	106.2	126.9	149.8	91.54	57.88	1.38	22.31	48.96		High	High	Not Found
	FALSE	High	[K].MLEEIMK.[Y]	1xiTRAQ8plex [K7]; 1xiTRAQ8plex [N-Term]		0.00789621	0.0022702	2	8	1	D3DP16; P02679	D3DP16 [12-18]; P02679 [115-121]	0	1501.86	0	0.918	0.779	1.238	1.162	0.849	1.348	1.265	1.588	1.491	0.938											98.1	90.1	76.4	121.4	114						Shared	Not Found	High	Not Found
	FALSE	High	[K].VGPEADKYR.[L]	1xiTRAQ8plex [K7]; 1xiTRAQ8plex [N-Term]		0.0434119	0.00403244	2	6	1	D3DP16; P02679	D3DP16 [190-198]; P02679 [293-301]	1	1642.94	0	0.888	0.722	1.815	0.991	0.812	2.043	1.116	2.515	1.373	0.546											92.3	82	66.6	167.5	91.5						Shared	Not Found	Not Found	High
	FALSE	High	[K].RLDGSVDFK.[K]	1xiTRAQ8plex [K9]; 1xiTRAQ8plex [N-Term]		0.0241332	0.00403244	2	6	1	D3DP16; P02679	D3DP16 [120-128]; P02679 [223-231]	1	1644.95	0																															No Quan Values	Not Found	High	Not Found
	FALSE	High	[K].MLEEIMK.[Y]	2xOxidation [M1; M6]; 1xiTRAQ8plex [K7]; 1xiTRAQ8plex [N-Term]		0.053846	0.0044961	2	8	1	D3DP16; P02679	D3DP16 [12-18]; P02679 [115-121]	0	1533.85	0	0.996	1.064	1.283	1.675	1.067	1.287	1.681	1.206	1.575	1.305											83.1	82.8	88.4	106.6	139.1						Shared	Not Found	High	Not Found
	FALSE	High	[K].VAQLEAQCQEPCKDTVQIHDITGK.[DV]	2xMethylthio [C8; C12]; 2xiTRAQ8plex [K13; K24]; 1xiTRAQ8plex [N-Term]	D3DP16 2xMethylthio [C58; C62]; P02679 2xMethylthio [C161; C165]	0.0708839	0.006623	2	8	1	D3DP16; P02679	D3DP16 [51-74]; P02679 [154-177]	1	3658.88	0																															No Quan Values	Not Found	Not Found	High
	FALSE	High	[K].MLEEIMK.[Y]	1xOxidation [M1]; 1xiTRAQ8plex [K7]; 1xiTRAQ8plex [N-Term]		0.0700785	0.006623	2	8	1	D3DP16; P02679	D3DP16 [12-18]; P02679 [115-121]	0	1517.85	0	1.166	0.931	1.196	1.405	0.799	1.026	1.206	1.284	1.509	1.175											87.7	102.3	81.7	104.9	123.3						Shared	Not Found	High	Not Found
High	Master Protein	D3DRR6	Inter-alpha (Globulin) inhibitor H2, isoform CRA_a OS=Homo sapiens GN=ITIH2 PE=4 SV=1	0	94.211	24	20	54	20	1	947	106.5	6.95	120.79	20	0	0.855	0.866	0.886	0.949	1.013	1.035	1.11	1.022	1.096	1.072	109.7	93.9	95.1	97.2	104.2	2.08	3.54	4.56	3.36	8.02	High	High	High	High	High	High	High	High	High	High	High	High	High
	Checked	Confidence	Annotated Sequence	Modifications	Modifications in Master Proteins	Qvality PEP	Qvality q-value	# Protein Groups	# Proteins	# PSMs	Master Protein Accessions	Positions in Master Proteins	# Missed Cleavages	Theo. MH+ [Da]	# Razor Quan Results	Abundance Ratio: (117) / (116)	Abundance Ratio: (118) / (116)	Abundance Ratio: (119) / (116)	Abundance Ratio: (121) / (116)	Abundance Ratio: (118) / (117)	Abundance Ratio: (119) / (117)	Abundance Ratio: (121) / (117)	Abundance Ratio: (119) / (118)	Abundance Ratio: (121) / (118)	Abundance Ratio: (121) / (119)	Abundance Ratio Adj. P-Value: (117) / (116)	Abundance Ratio Adj. P-Value: (118) / (116)	Abundance Ratio Adj. P-Value: (119) / (116)	Abundance Ratio Adj. P-Value: (121) / (116)	Abundance Ratio Adj. P-Value: (118) / (117)	Abundance Ratio Adj. P-Value: (119) / (117)	Abundance Ratio Adj. P-Value: (121) / (117)	Abundance Ratio Adj. P-Value: (119) / (118)	Abundance Ratio Adj. P-Value: (121) / (118)	Abundance Ratio Adj. P-Value: (121) / (119)	Abundances (Grouped): 116	Abundances (Grouped): 117	Abundances (Grouped): 118	Abundances (Grouped): 119	Abundances (Grouped): 121	Abundances (Grouped) CV [%]: 116	Abundances (Grouped) CV [%]: 117	Abundances (Grouped) CV [%]: 118	Abundances (Grouped) CV [%]: 119	Abundances (Grouped) CV [%]: 121	Quan Info	Found in Sample: [S1] F1: 116, Control	Found in Sample: [S2] F2: 116, Control	Found in Sample: [S3] F3: 116, Control
	FALSE	High	[R].IYGNQDTSSQLK.[K]	1xiTRAQ8plex [K12]; 1xiTRAQ8plex [N-Term]		0.00026892	0	1	5	3	D3DRR6	D3DRR6 [478-489]	0	1962.08	0	0.856	0.942	0.817	0.837	1.101	0.955	0.978	0.867	0.888	1.024	1	1	1	1	1	1	1	1	1	1	112.3	96.1	105.8	91.8	94	7.05	0.7	2.88	8	20		High	High	Not Found
	FALSE	High	[R].ETAVDGELVVLYDVK.[R]	1xiTRAQ8plex [K15]; 1xiTRAQ8plex [N-Term]		0.000328176	0	1	4	2	D3DRR6	D3DRR6 [266-280]	0	2258.27	0	0.932	0.857	0.8	0.742	0.92	0.859	0.796	0.934	0.866	0.927	1	1	1	1	1	1	1	1	1	1	115.5	107.6	98.9	92.4	85.7	0.44	4.18	0.99	11.08	16.57		Not Found	High	High
	FALSE	High	[K].VQFELHYQEVK.[W]	1xiTRAQ8plex [K11]; 1xiTRAQ8plex [N-Term]		0.000300453	0	1	5	4	D3DRR6	D3DRR6 [177-187]	0	2028.14	0	0.904	0.883	0.907	0.906	0.976	1.004	1.003	1.028	1.027	0.999	1	1	1	1	1	1	1	1	1	1	108.7	98.3	95.9	98.6	98.5	4.64	0.12	2.94	0.7	3.09		Not Found	High	High
	FALSE	High	[K].IQPSGGTNINEALLR.[A]	1xiTRAQ8plex [N-Term]		0.00108557	0.000802876	1	5	2	D3DRR6	D3DRR6 [380-394]	0	1887.06	0	0.897	0.809	0.796	0.748	0.902	0.888	0.834	0.984	0.924	0.939											117.6	105.5	95.2	93.7	88							High	Not Found	Not Found
	FALSE	High	[R].MATTMIQSK.[V]	1xiTRAQ8plex [K9]; 1xiTRAQ8plex [N-Term]		0.000985416	0.000802876	1	5	4	D3DRR6	D3DRR6 [85-93]	0	1618.91	0	0.82	0.963	0.837	1.028	1.175	1.021	1.254	0.869	1.067	1.228	1	1	1	1	1	1	1	1	1	1	107.6	88.2	103.6	90	110.6	6.2	0.07	1.91	11.73	13.71		High	High	Not Found
	FALSE	High	[K].VVNNSPQPQNVVFDVQIPK.[G]	1xiTRAQ8plex [K19]; 1xiTRAQ8plex [N-Term]		0.000932781	0.000802876	1	5	2	D3DRR6	D3DRR6 [94-112]	0	2730.54	0	0.859	0.951	1.088	1.425	1.108	1.267	1.659	1.143	1.498	1.31											93.9	80.7	89.4	102.2	133.9							High	Not Found	Not Found
	FALSE	High	[R].SLAPTAAAK.[R]	1xiTRAQ8plex [K9]; 1xiTRAQ8plex [N-Term]		0.0053861	0.000802876	1	5	3	D3DRR6	D3DRR6 [599-607]	0	1437.89	0	0.942	0.839	0.831	0.807	0.891	0.882	0.857	0.99	0.962	0.972	1	1	1	1	1	1	1	1	1	1	113.1	106.6	95	94	91.3	2.59	2.83	1.07	3.1	10.78		High	High	Not Found
	FALSE	High	[R].SSALDMENFR.[T]	1xiTRAQ8plex [N-Term]		0.000910216	0.000802876	1	5	4	D3DRR6	D3DRR6 [157-166]	0	1473.73	0	0.871	0.996	0.872	0.925	1.144	1.001	1.062	0.875	0.928	1.06	1	1	1	1	1	1	1	1	1	1	107.2	93.4	106.8	93.5	99.1	12.47	5.94	17.27	3.39	7.6		High	High	Not Found
	FALSE	High	[R].TEVNVLPGAK.[V]	1xiTRAQ8plex [K10]; 1xiTRAQ8plex [N-Term]		0.00195671	0.000802876	1	5	3	D3DRR6	D3DRR6 [167-176]	0	1635.99	0	0.901	0.992	0.945	0.941	1.101	1.049	1.044	0.953	0.949	0.995	1	1	1	1	1	1	1	1	1	1	104.6	94.3	103.8	98.9	98.4	8.7	6.1	7.26	4.36	6.69		High	High	Not Found
	FALSE	High	[R].FLHVPDTFEGHFDGVPVISK.[G]	1xiTRAQ8plex [K20]; 1xiTRAQ8plex [N-Term]		0.00209595	0.000802876	1	5	1	D3DRR6	D3DRR6 [223-242]	0	2849.54	0	0.755	1.128	0.999	0.787	1.495	1.324	1.043	0.885	0.698	0.788											107.1	80.8	120.8	107	84.3							Not Found	Not Found	High
	FALSE	High	[K].FYNQVSTPLLR.[N]	1xiTRAQ8plex [N-Term]		0.00429623	0.000802876	1	5	3	D3DRR6	D3DRR6 [491-501]	0	1641.93	0	0.81	0.797	0.731	0.793	0.985	0.902	0.979	0.916	0.994	1.085	1	1	1	1	1	1	1	1	1	1	121	98	96.5	88.4	96	5.31	6	6.42	4.91	2.51		High	High	Not Found
	FALSE	High	[K].QTVEAMK.[T]	1xiTRAQ8plex [K7]; 1xiTRAQ8plex [N-Term]		0.00703049	0.00154908	1	5	3	D3DRR6	D3DRR6 [328-334]	0	1414.82	0	0.718	0.875	0.923	1.189	1.219	1.286	1.656	1.055	1.359	1.287	1	1	1	1	1	1	1	1	1	1	106.3	76.3	93	98.1	126.3	12.36	24.4	5.99	3.05	31.38		High	High	Not Found
	FALSE	High	[K].TQVADAK.[R]	1xiTRAQ8plex [K7]; 1xiTRAQ8plex [N-Term]		0.0078386	0.00154908	1	5	4	D3DRR6	D3DRR6 [368-374]	0	1340.8	0	0.782	0.909	0.823	0.954	1.163	1.053	1.221	0.905	1.05	1.16	1	1	1	1	1	1	1	1	1	1	111.9	87.5	101.7	92.1	106.8	9.28	4.5	1.26	2.68	9.55		High	High	Not Found
	FALSE	High	[K].QTVEAMK.[T]	1xOxidation [M6]; 1xiTRAQ8plex [K7]; 1xiTRAQ8plex [N-Term]		0.00957939	0.00353956	1	5	2	D3DRR6	D3DRR6 [328-334]	0	1430.81	0	1.006	0.963	1.02	1.036	0.957	1.014	1.03	1.059	1.076	1.016	1	1	1	1	1	1	1	1	1	1	99.5	100.1	95.8	101.5	103.1	2.77	9.83	1.51	8.94	19.47		High	High	Not Found
	FALSE	High	[R].KLWAYLTINQLLAER.[S]	1xiTRAQ8plex [K1]; 1xiTRAQ8plex [N-Term]		0.0120053	0.00353956	1	5	1	D3DRR6	D3DRR6 [584-598]	1	2440.45	0																															No Quan Values	Not Found	Not Found	High
	FALSE	High	[K].TILDDLR.[A]	1xiTRAQ8plex [N-Term]		0.0336252	0.00403244	1	5	2	D3DRR6	D3DRR6 [335-341]	0	1149.68	0	0.746	1.059	1.013	0.852	1.419	1.357	1.142	0.957	0.805	0.841											107.1	79.9	113.4	108.4	91.2							High	High	Not Found
	FALSE	High	[K].VQSTITSR.[M]	1xiTRAQ8plex [N-Term]		0.0436414	0.00403244	1	5	2	D3DRR6	D3DRR6 [77-84]	0	1195.69	0	0.827	0.815	0.808	1.042	0.986	0.977	1.261	0.991	1.279	1.291	1	1	1	1	1	1	1	1	1	1	111.3	92	90.7	89.9	116	2.32	9.16	5.89	0.61	14.51		High	High	Not Found
	FALSE	High	[R].NDLISATK.[T]	1xiTRAQ8plex [K8]; 1xiTRAQ8plex [N-Term]		0.0148756	0.00403244	1	5	1	D3DRR6	D3DRR6 [360-367]	0	1469.88	0	0.778	0.912	0.781	1.156	1.172	1.004	1.486	0.856	1.268	1.48											108.1	84.1	98.5	84.4	124.9							High	Not Found	Not Found
	FALSE	High	[R].MATTMIQSK.[V]	2xOxidation [M1; M5]; 1xiTRAQ8plex [K9]; 1xiTRAQ8plex [N-Term]		0.0312424	0.00403244	1	5	2	D3DRR6	D3DRR6 [85-93]	0	1650.9	0	0.784	0.852	1.01	1.182	1.087	1.287	1.507	1.185	1.387	1.171	1	1	1	1	1	1	1	1	1	1	103.5	81.2	88.3	104.6	122.4	7.47	10.27	7.27	6.17	10.99		High	High	Not Found
	FALSE	High	[R].LSNENHGIAQR.[I]	1xiTRAQ8plex [N-Term]		0.0154939	0.00403244	1	5	2	D3DRR6	D3DRR6 [467-477]	0	1542.83	0	0.791	0.863	0.91	1.206	1.091	1.151	1.524	1.055	1.397	1.324	1	1	1	1	1	1	1	1	1	1	104.8	82.9	90.5	95.4	126.4	18.61	11.07	8.47	6.92	7.43		Not Found	High	High
	FALSE	High	[K].HLEVDVWVIEPQGLR.[F]	1xiTRAQ8plex [N-Term]		0.0239151	0.00403244	1	5	1	D3DRR6	D3DRR6 [208-222]	0	2094.16	0	0.926	0.98	0.93	1.222	1.058	1.003	1.318	0.948	1.246	1.314											98.9	91.6	96.9	91.9	120.8							Not Found	Not Found	High
	FALSE	High	[R].MATTMIQSK.[V]	1xOxidation [M5]; 1xiTRAQ8plex [K9]; 1xiTRAQ8plex [N-Term]		0.0721115	0.006623	1	5	1	D3DRR6	D3DRR6 [85-93]	0	1634.91	0	0.812	0.679	0.71	1.123	0.837	0.875	1.383	1.045	1.652	1.58											115.6	93.9	78.6	82.1	129.8							High	Not Found	Not Found
	FALSE	High	[K].HADPDFTR.[K]	1xiTRAQ8plex [N-Term]		0.0893605	0.00704416	1	5	2	D3DRR6	D3DRR6 [576-583]	0	1262.64	0	0.758	0.808	0.839	1.097	1.066	1.106	1.447	1.038	1.357	1.308	1	1	1	1	1	1	1	1	1	1	111	84.2	89.8	93.2	121.8	11.65	4.17	6.54	1.56	17.04		Not Found	High	High
High	Master Protein	A0A024R962	HCG40889, isoform CRA_b OS=Homo sapiens GN=hCG_40889 PE=4 SV=1	0	91.213	23	23	42	21	1	1231	139	6.62	81.93	23	3	0.993	1.049	1.113	1.159	1.057	1.121	1.167	1.061	1.105	1.042	94.1	93.4	98.7	104.7	109.1	4.37	4.7	2.34	5.53	5.3	High	High	High	High	High	High	High	High	High	High	High	High	High
	Checked	Confidence	Annotated Sequence	Modifications	Modifications in Master Proteins	Qvality PEP	Qvality q-value	# Protein Groups	# Proteins	# PSMs	Master Protein Accessions	Positions in Master Proteins	# Missed Cleavages	Theo. MH+ [Da]	# Razor Quan Results	Abundance Ratio: (117) / (116)	Abundance Ratio: (118) / (116)	Abundance Ratio: (119) / (116)	Abundance Ratio: (121) / (116)	Abundance Ratio: (118) / (117)	Abundance Ratio: (119) / (117)	Abundance Ratio: (121) / (117)	Abundance Ratio: (119) / (118)	Abundance Ratio: (121) / (118)	Abundance Ratio: (121) / (119)	Abundance Ratio Adj. P-Value: (117) / (116)	Abundance Ratio Adj. P-Value: (118) / (116)	Abundance Ratio Adj. P-Value: (119) / (116)	Abundance Ratio Adj. P-Value: (121) / (116)	Abundance Ratio Adj. P-Value: (118) / (117)	Abundance Ratio Adj. P-Value: (119) / (117)	Abundance Ratio Adj. P-Value: (121) / (117)	Abundance Ratio Adj. P-Value: (119) / (118)	Abundance Ratio Adj. P-Value: (121) / (118)	Abundance Ratio Adj. P-Value: (121) / (119)	Abundances (Grouped): 116	Abundances (Grouped): 117	Abundances (Grouped): 118	Abundances (Grouped): 119	Abundances (Grouped): 121	Abundances (Grouped) CV [%]: 116	Abundances (Grouped) CV [%]: 117	Abundances (Grouped) CV [%]: 118	Abundances (Grouped) CV [%]: 119	Abundances (Grouped) CV [%]: 121	Quan Info	Found in Sample: [S1] F1: 116, Control	Found in Sample: [S2] F2: 116, Control	Found in Sample: [S3] F3: 116, Control
	FALSE	High	[K].TKEEYGHSEVVEYYCNPR.[F]	1xMethylthio [C15]; 1xiTRAQ8plex [K2]; 1xiTRAQ8plex [N-Term]	A0A024R962 1xMethylthio [C659]	0.000289722	0	1	5	1	A0A024R962	A0A024R962 [645-662]	1	2857.37	0	1.012	0.843	0.92	0.874	0.833	0.91	0.863	1.092	1.037	0.949											107.6	108.8	90.6	99	94							Not Found	Not Found	High
	FALSE	High	[K].SSNLIILEEHLK.[N]	1xiTRAQ8plex [K12]; 1xiTRAQ8plex [N-Term]		0.000517094	0	1	4	3	A0A024R962	A0A024R962 [755-766]	0	2004.19	0	1.07	0.996	1.13	1.039	0.931	1.055	0.971	1.134	1.043	0.92											95.5	102.2	95.1	107.9	99.2							Not Found	High	High
	FALSE	High	[R].DTSCVNPPTVQNAYIVSR.[Q]	1xMethylthio [C4]; 1xiTRAQ8plex [N-Term]	A0A024R962 1xMethylthio [C1048]	0.000315017	0	1	5	1	A0A024R962	A0A024R962 [1045-1062]	0	2314.15	0	0.735	0.578	0.721	0.767	0.787	0.981	1.043	1.247	1.326	1.064											131.5	96.7	76.1	94.8	100.9							High	Not Found	Not Found
	FALSE	High	[R].NTEILTGSWSDQTYPEGTQAIYK.[C]	1xiTRAQ8plex [K23]; 1xiTRAQ8plex [N-Term]		0.00117791	0.000802876	1	7	1	A0A024R962	A0A024R962 [29-51]	0	3210.64	0																															No Quan Values	High	Not Found	Not Found
	FALSE	High	[K].CTSTGWIPAPR.[C]	1xMethylthio [C1]; 1xiTRAQ8plex [N-Term]	A0A024R962 1xMethylthio [C309]	0.00327878	0.000802876	1	7	5	A0A024R962	A0A024R962 [309-319]	0	1538.78	0	0.917	1.156	1.128	1.364	1.261	1.23	1.487	0.975	1.179	1.209	1	1	1	1	1	1	1	1	1	1	89.9	82.4	103.9	101.3	122.5	9.44	5.42	12.93	4.59	3.37		High	High	Not Found
	FALSE	High	[K].IVSSAMEPDREYHFGQAVR.[F]	1xiTRAQ8plex [N-Term]		0.000758973	0.000802876	1	6	1	A0A024R962	A0A024R962 [157-175]	1	2496.26	0	0.974	0.906	0.868	1.312	0.931	0.891	1.348	0.958	1.448	1.512											98.8	96.2	89.5	85.8	129.7							Not Found	Not Found	High
	FALSE	High	[K].LSYTCEGGFR.[I]	1xMethylthio [C5]; 1xiTRAQ8plex [N-Term]	A0A024R962 1xMethylthio [C901]	0.0026099	0.000802876	1	5	1	A0A024R962	A0A024R962 [897-906]	0	1482.7	0	1.072	1.31	1.467	1.45	1.221	1.367	1.352	1.12	1.107	0.989											79.4	85.1	104	116.4	115.1							Not Found	High	Not Found
	FALSE	High	[R].WQSIPLCVEK.[I]	1xMethylthio [C7]; 1xiTRAQ8plex [K10]; 1xiTRAQ8plex [N-Term]	A0A024R962 1xMethylthio [C864]	0.00146632	0.000802876	1	5	2	A0A024R962	A0A024R962 [858-867]	0	1857.02	0	0.966	1.194	1.392	0.999	1.236	1.441	1.034	1.166	0.837	0.718											90.1	87	107.5	125.4	90							Not Found	High	Not Found
	FALSE	High	[K].AGEQVTYTCATYYK.[M]	1xMethylthio [C9]; 1xiTRAQ8plex [K14]; 1xiTRAQ8plex [N-Term]	A0A024R962 1xMethylthio [C1018]	0.00273512	0.000802876	1	5	1	A0A024R962	A0A024R962 [1010-1023]	0	2252.12	0	0.848	0.907	0.943	0.825	1.07	1.112	0.973	1.039	0.909	0.875											110.6	93.7	100.3	104.2	91.2							High	Not Found	Not Found
	FALSE	High	[R].SLGNVIMVCR.[K]	1xMethylthio [C9]; 1xiTRAQ8plex [N-Term]	A0A024R962 1xMethylthio [C66]	0.00121831	0.000802876	1	6	1	A0A024R962	A0A024R962 [58-67]	0	1441.76	0	0.798	1.296	1.227	1.43	1.625	1.538	1.793	0.946	1.103	1.165											86.9	69.3	112.7	106.7	124.3							Not Found	High	Not Found
	FALSE	High	[K].TDCLSLPSFENAIPMGEK.[K]	1xMethylthio [C3]; 1xiTRAQ8plex [K18]; 1xiTRAQ8plex [N-Term]	A0A024R962 1xMethylthio [C989]	0.00250595	0.000802876	1	5	3	A0A024R962	A0A024R962 [987-1004]	0	2606.31	0																															No Quan Values	High	High	Not Found
	FALSE	High	[R].TGESVEFVCK.[R]	1xMethylthio [C9]; 1xiTRAQ8plex [K10]; 1xiTRAQ8plex [N-Term]	A0A024R962 1xMethylthio [C1201]	0.00576954	0.000802876	1	6	1	A0A024R962	A0A024R962 [1193-1202]	0	1752.91	0	1.007	1.269	1.212	1.119	1.261	1.204	1.111	0.955	0.882	0.923											89.2	89.8	113.2	108.1	99.8							Not Found	High	Not Found
	FALSE	High	[K].IDVHLVPDR.[K]	1xiTRAQ8plex [N-Term]		0.0030117	0.000802876	1	4	3	A0A024R962	A0A024R962 [574-582]	0	1367.79	0	0.854	1.153	1.086	1.325	1.351	1.272	1.552	0.941	1.149	1.22	1	1	1	1	1	1	1	1	1	1	92.3	78.8	106.4	100.2	122.3	11.71	2.06	3.84	11.38	4.17		Not Found	High	High
	FALSE	High	[R].KGEWVALNPLR.[K]	1xiTRAQ8plex [K1]; 1xiTRAQ8plex [N-Term]		0.0029265	0.000802876	1	7	1	A0A024R962	A0A024R962 [68-78]	1	1891.14	0	0.872	0.921	0.983	0.886	1.056	1.128	1.016	1.068	0.962	0.901											107.3	93.5	98.8	105.5	95							Not Found	Not Found	High
	FALSE	High	[R].EIMENYNIALR.[W]	1xOxidation [M3]; 1xiTRAQ8plex [N-Term]		0.00333802	0.000802876	2	8	1	A0A024R962; Q03591	A0A024R962 [1172-1182]; Q03591 [271-281]	0	1685.88	0	0.941	0.983	0.997	1.677	1.045	1.059	1.782	1.014	1.706	1.683											89.3	84.1	87.8	89	149.8						Shared	High	Not Found	Not Found
	FALSE	High	[R].EIMENYNIALR.[W]	1xiTRAQ8plex [N-Term]		0.000907267	0.000802876	2	8	4	A0A024R962; Q03591	A0A024R962 [1172-1182]; Q03591 [271-281]	0	1669.89	0	1.177	0.969	1.023	1	0.824	0.869	0.85	1.055	1.032	0.978	1	1	1	1	1	1	1	1	1	1	96.7	113.9	93.8	98.9	96.7	1.02	15.28	0.43	8.04	25.31	Shared	High	High	Not Found
	FALSE	High	[K].CNMGYEYSER.[G]	1xMethylthio [C1]; 1xiTRAQ8plex [N-Term]	A0A024R962 1xMethylthio [C237]	0.00912305	0.00300964	1	7	1	A0A024R962	A0A024R962 [237-246]	0	1601.67	0	0.888	1.074	1.223	1.637	1.21	1.377	1.843	1.138	1.523	1.338											85.9	76.3	92.3	105	140.6							Not Found	High	Not Found
	FALSE	High	[R].TGDEITYQCR.[N]	1xMethylthio [C9]; 1xiTRAQ8plex [N-Term]	A0A024R962 1xMethylthio [C294]	0.0146367	0.00403244	1	7	2	A0A024R962	A0A024R962 [286-295]	0	1535.71	0	0.953	1.098	1.297	0.535	1.152	1.36	0.561	1.181	0.487	0.412											102.4	97.6	112.4	132.8	54.8							High	High	Not Found
	FALSE	High	[K].NDFTWFK.[L]	1xiTRAQ8plex [K7]; 1xiTRAQ8plex [N-Term]		0.0169678	0.00403244	1	4	2	A0A024R962	A0A024R962 [521-527]	0	1565.86	0	0.975	0.974	1.053	0.757	0.999	1.079	0.777	1.081	0.778	0.719											105.1	102.4	102.3	110.6	79.6							Not Found	High	Not Found
	FALSE	High	[R].RPYFPVAVGK.[Y]	1xiTRAQ8plex [K10]; 1xiTRAQ8plex [N-Term]		0.0321692	0.00403244	1	12	1	A0A024R962	A0A024R962 [342-351]	0	1742.06	0																															No Quan Values	Not Found	Not Found	High
	FALSE	High	[K].DGWSAQPTCIK.[S]	1xMethylthio [C9]; 1xiTRAQ8plex [K11]; 1xiTRAQ8plex [N-Term]	A0A024R962 1xMethylthio [C505]	0.0148155	0.00403244	1	4	2	A0A024R962	A0A024R962 [497-507]	0	1859.96	0	1.166	1.282	1.377	1.103	1.1	1.181	0.946	1.074	0.86	0.801											84.4	98.3	108.1	116.1	93							Not Found	High	Not Found
	FALSE	High	[K].HGGLYHENMR.[R]	1xiTRAQ8plex [N-Term]		0.0208304	0.00403244	1	6	1	A0A024R962	A0A024R962 [332-341]	0	1517.76	0	0.917	0.963	0.934	1.815	1.05	1.019	1.979	0.97	1.885	1.943											88.8	81.4	85.5	83	161.2							Not Found	Not Found	High
	FALSE	High	[R].NGQWSEPPK.[C]	1xiTRAQ8plex [K9]; 1xiTRAQ8plex [N-Term]		0.0750695	0.006623	2	10	2	A0A024R962; Q03591	A0A024R962 [1154-1162]; Q03591 [253-261]	0	1650.91	0	1.047	0.931	1.028	1.233	0.889	0.982	1.177	1.105	1.324	1.199	1	1	1	1	1	1	1	1	1	1	95.4	99.9	88.8	98.1	117.6	19.62	4.59	3.86	0.69	16.38	Shared	High	High	Not Found
	FALSE	High	[K].SCDIPVFMNAR.[T]	1xMethylthio [C2]; 1xiTRAQ8plex [N-Term]	A0A024R962 1xMethylthio [C509]	0.0898856	0.00704416	1	4	1	A0A024R962	A0A024R962 [508-518]	0	1602.77	0																															No Quan Values	High	Not Found	Not Found
High	Master Protein	P0DOX7	Immunoglobulin kappa light chain OS=Homo sapiens PE=1 SV=1	0	87.145	54	7	87	3	1	214	23.4	7.17	257.65	7	4	1.007	0.901	0.997	0.862	0.895	0.99	0.856	1.106	0.956	0.865	104.9	105.6	94.5	104.6	90.4	2.02	4.09	5.2	3.28	5.21	High	Not Found	Not Found	High	Not Found	Not Found	High	Not Found	Not Found	High	Not Found	Not Found	High
	Checked	Confidence	Annotated Sequence	Modifications	Modifications in Master Proteins	Qvality PEP	Qvality q-value	# Protein Groups	# Proteins	# PSMs	Master Protein Accessions	Positions in Master Proteins	# Missed Cleavages	Theo. MH+ [Da]	# Razor Quan Results	Abundance Ratio: (117) / (116)	Abundance Ratio: (118) / (116)	Abundance Ratio: (119) / (116)	Abundance Ratio: (121) / (116)	Abundance Ratio: (118) / (117)	Abundance Ratio: (119) / (117)	Abundance Ratio: (121) / (117)	Abundance Ratio: (119) / (118)	Abundance Ratio: (121) / (118)	Abundance Ratio: (121) / (119)	Abundance Ratio Adj. P-Value: (117) / (116)	Abundance Ratio Adj. P-Value: (118) / (116)	Abundance Ratio Adj. P-Value: (119) / (116)	Abundance Ratio Adj. P-Value: (121) / (116)	Abundance Ratio Adj. P-Value: (118) / (117)	Abundance Ratio Adj. P-Value: (119) / (117)	Abundance Ratio Adj. P-Value: (121) / (117)	Abundance Ratio Adj. P-Value: (119) / (118)	Abundance Ratio Adj. P-Value: (121) / (118)	Abundance Ratio Adj. P-Value: (121) / (119)	Abundances (Grouped): 116	Abundances (Grouped): 117	Abundances (Grouped): 118	Abundances (Grouped): 119	Abundances (Grouped): 121	Abundances (Grouped) CV [%]: 116	Abundances (Grouped) CV [%]: 117	Abundances (Grouped) CV [%]: 118	Abundances (Grouped) CV [%]: 119	Abundances (Grouped) CV [%]: 121	Quan Info	Found in Sample: [S1] F1: 116, Control	Found in Sample: [S2] F2: 116, Control	Found in Sample: [S3] F3: 116, Control
	FALSE	High	[K].GTVAAPSVFIFPPSDEQLK.[S]	1xiTRAQ8plex [K19]; 1xiTRAQ8plex [N-Term]		0.000164342	0	1	1	9	P0DOX7	P0DOX7 [108-126]	0	2611.46	0	0.939	0.835	0.985	0.594	0.889	1.048	0.632	1.179	0.711	0.603											114.9	107.9	96	113.1	68.2							High	Not Found	Not Found
	FALSE	High	[K].VDNALQSGNSQESVTEQDSK.[D]	1xiTRAQ8plex [K20]; 1xiTRAQ8plex [N-Term]		1.52044e-05	0	3	11	14	Q6GMX0; P0DOX7; Q8TCD0	Q6GMX0 [172-191]; P0DOX7 [150-169]; Q8TCD0 [175-194]	0	2744.38	0	1.025	0.831	0.919	0.702	0.811	0.897	0.685	1.106	0.844	0.763	1	1	1	0.880839	1	1	0.693746	1	1	1	111.7	114.4	92.9	102.7	78.4	9.93	10.86	1.92	10.16	1.59	Shared	High	High	High
	FALSE	High	[K].VYACEVTHQGLSSPVTK.[S]	1xMethylthio [C4]; 1xiTRAQ8plex [K17]; 1xiTRAQ8plex [N-Term]	Q6GMX0 1xMethylthio [C216]; P0DOX7 1xMethylthio [C194]; Q8TCD0 1xMethylthio [C219]	0.000104849	0	3	11	8	Q6GMX0; P0DOX7; Q8TCD0	Q6GMX0 [213-229]; P0DOX7 [191-207]; Q8TCD0 [216-232]	0	2473.3	0	0.917	0.877	1.262	1.101	0.956	1.376	1.2	1.439	1.255	0.872	1	1	1	1	1	1	1	1	1	1	97	88.9	85	122.4	106.7	4.95	16.91	3.29	9.74	7.73	Shared	High	High	High
	FALSE	High	[K].SGTASVVCLLNNFYPR.[E]	1xMethylthio [C8]; 1xiTRAQ8plex [N-Term]	Q6GMX0 1xMethylthio [C156]; S6B2A1 1xMethylthio [C160]; P0DOX7 1xMethylthio [C134]; Q8TCD0 1xMethylthio [C159]	2.36411e-05	0	4	21	8	Q6GMX0; S6B2A1; P0DOX7; Q8TCD0	Q6GMX0 [149-164]; S6B2A1 [153-168]; P0DOX7 [127-142]; Q8TCD0 [152-167]	0	2091.07	0	0.914	0.923	1.117	1.216	1.01	1.221	1.33	1.21	1.317	1.089											96.7	88.4	89.3	108	117.6						Shared	High	High	High
	FALSE	High	[-].DIQMTQSPSTLSASVGDR.[V]	1xiTRAQ8plex [N-Term]		0.000127529	0	1	2	6	P0DOX7	P0DOX7 [1-18]	0	2197.11	0	1.173	1.285	0.87	0.999	1.095	0.742	0.852	0.677	0.777	1.148											93.9	110.1	120.6	81.7	93.8							High	Not Found	Not Found
	FALSE	High	[K].DSTYSLSSTLTLSK.[A]	1xiTRAQ8plex [K14]; 1xiTRAQ8plex [N-Term]		1.2662e-05	0	3	11	36	Q6GMX0; P0DOX7; Q8TCD0	Q6GMX0 [192-205]; P0DOX7 [170-183]; Q8TCD0 [195-208]	0	2111.17	0	1.018	0.951	1.015	0.79	0.933	0.996	0.775	1.067	0.831	0.778	1	1	1	1	1	1	1	1	1	1	104.8	106.7	99.6	106.3	82.7	2.36	1.93	3.9	1.56	7.28	Shared	High	High	High
	FALSE	High	[-].DIQMTQSPSTLSASVGDR.[V]	1xOxidation [M4]; 1xiTRAQ8plex [N-Term]		0.000236391	0	1	2	4	P0DOX7	P0DOX7 [1-18]	0	2213.1	0	0.895	1.096	1.217	1.83	1.225	1.361	2.046	1.111	1.67	1.503											82.8	74.1	90.7	100.8	151.6							High	Not Found	Not Found
	FALSE	High	[K].ASSLESGVPSR.[F]	1xiTRAQ8plex [N-Term]		0.00486743	0.000802876	1	3	2	P0DOX7	P0DOX7 [51-61]	0	1393.76	0	0.923	0.913	0.974	0.947	0.989	1.055	1.026	1.067	1.037	0.972											105.1	97	96	102.4	99.5							High	Not Found	Not Found
High	Master Protein	Q6N093	Uncharacterized protein DKFZp686I04196 (Fragment) OS=Homo sapiens GN=DKFZp686I04196 PE=2 SV=1	0	86.967	34	11	89	3	1	417	46	7.59	220.63	11	2	1.367	1.391	1.524	1.064	1.017	1.115	0.778	1.095	0.765	0.698	78.8	107.7	109.6	120.1	83.8	8.57	3.33	0.63	4.98	2.59	High	High	High	High	High	High	High	High	High	High	High	High	High
	Checked	Confidence	Annotated Sequence	Modifications	Modifications in Master Proteins	Qvality PEP	Qvality q-value	# Protein Groups	# Proteins	# PSMs	Master Protein Accessions	Positions in Master Proteins	# Missed Cleavages	Theo. MH+ [Da]	# Razor Quan Results	Abundance Ratio: (117) / (116)	Abundance Ratio: (118) / (116)	Abundance Ratio: (119) / (116)	Abundance Ratio: (121) / (116)	Abundance Ratio: (118) / (117)	Abundance Ratio: (119) / (117)	Abundance Ratio: (121) / (117)	Abundance Ratio: (119) / (118)	Abundance Ratio: (121) / (118)	Abundance Ratio: (121) / (119)	Abundance Ratio Adj. P-Value: (117) / (116)	Abundance Ratio Adj. P-Value: (118) / (116)	Abundance Ratio Adj. P-Value: (119) / (116)	Abundance Ratio Adj. P-Value: (121) / (116)	Abundance Ratio Adj. P-Value: (118) / (117)	Abundance Ratio Adj. P-Value: (119) / (117)	Abundance Ratio Adj. P-Value: (121) / (117)	Abundance Ratio Adj. P-Value: (119) / (118)	Abundance Ratio Adj. P-Value: (121) / (118)	Abundance Ratio Adj. P-Value: (121) / (119)	Abundances (Grouped): 116	Abundances (Grouped): 117	Abundances (Grouped): 118	Abundances (Grouped): 119	Abundances (Grouped): 121	Abundances (Grouped) CV [%]: 116	Abundances (Grouped) CV [%]: 117	Abundances (Grouped) CV [%]: 118	Abundances (Grouped) CV [%]: 119	Abundances (Grouped) CV [%]: 121	Quan Info	Found in Sample: [S1] F1: 116, Control	Found in Sample: [S2] F2: 116, Control	Found in Sample: [S3] F3: 116, Control
	FALSE	High	[K].FDPWGQGTLVTVSSASTK.[G]	1xiTRAQ8plex [K18]; 1xiTRAQ8plex [N-Term]		0.000312052	0	1	1	2	Q6N093	Q6N093 [78-95]	0	2489.35	0																															No Quan Values	High	Not Found	Not Found
	FALSE	High	[R].EPQVYTLPPSR.[DE]	1xiTRAQ8plex [N-Term]		0.000720943	0	7	27	23	Q6GMX6; A8K008; V9HW68; Q6N095; Q6N093; Q7Z351; Q6N030	Q6GMX6 [363-373]; A8K008 [370-380]; V9HW68 [368-378]; Q6N095 [373-383]; Q6N093 [315-325]; Q7Z351 [380-390]; Q6N030 [416-426]	0	1590.88	0	1.086	1.049	1.127	0.749	0.966	1.038	0.689	1.074	0.713	0.664	1	1	1	1	1	1	1	1	1	1	99.8	108.4	104.7	112.5	74.7	8.6	9.1	2.57	3.68	26.22	Shared	High	High	Not Found
	FALSE	High	[R].EPQVYTLPPSREEMTK.[N]	1xiTRAQ8plex [K16]; 1xiTRAQ8plex [N-Term]		0.00061919	0	2	11	8	Q6N093; Q6N030	Q6N093 [315-330]; Q6N030 [416-431]	1	2513.35	0	0.806	0.769	0.97	0.432	0.955	1.204	0.536	1.261	0.562	0.445											125.7	101.3	96.7	122	54.3						Shared	Not Found	High	Not Found
	FALSE	High	[K].TTPPMLDSDGSFFLYSK.[L]	1xiTRAQ8plex [K17]; 1xiTRAQ8plex [N-Term]		6.2733e-05	0	1	3	7	Q6N093	Q6N093 [363-379]	0	2514.3	0	1.376	0.901	1.28	0.557	0.655	0.93	0.405	1.421	0.618	0.435	1	1	1	1	1	1	1	1	1	1	97.8	134.6	88.1	125.1	54.4	4.5	5.36	8.96	4.99	14.67		High	High	High
	FALSE	High	[K].TTPPMLDSDGSFFLYSK.[L]	1xOxidation [M5]; 1xiTRAQ8plex [K17]; 1xiTRAQ8plex [N-Term]		6.38504e-05	0	1	3	7	Q6N093	Q6N093 [363-379]	0	2530.3	0	1.301	0.964	1.171	0.538	0.741	0.9	0.414	1.215	0.559	0.46											100.5	130.8	96.9	117.7	54.1							High	High	Not Found
	FALSE	High	[R].WQQGNVFSCSVMHEALHNHYTQK.[S]	1xMethylthio [C9]; 1xiTRAQ8plex [K23]; 1xiTRAQ8plex [N-Term]	Q6GMX6 1xMethylthio [C443]; A8K008 1xMethylthio [C450]; V9HW68 1xMethylthio [C448]; Q6N093 1xMethylthio [C395]	2.14361e-05	0	4	16	1	Q6GMX6; A8K008; V9HW68; Q6N093	Q6GMX6 [435-457]; A8K008 [442-464]; V9HW68 [440-462]; Q6N093 [387-409]	0	3398.64	0	0.873	0.658	1.037	0.531	0.754	1.188	0.608	1.575	0.806	0.512											122	106.5	80.3	126.5	64.7						Shared	Not Found	Not Found	High
	FALSE	High	[R].VVSVLTVVHQDWLNGK.[E]	1xiTRAQ8plex [K16]; 1xiTRAQ8plex [N-Term]		0.000196682	0	2	5	2	Q6N093; Q6MZX7	Q6N093 [272-287]; Q6MZX7 [331-346]	0	2402.4	0	1.148	1.264	1.22	0.96	1.1	1.062	0.836	0.965	0.76	0.787											89.4	102.7	113	109	85.9						Shared	Not Found	Not Found	High
	FALSE	High	[K].NQVSLTCLVK.[GA]	1xMethylthio [C7]; 1xiTRAQ8plex [K10]; 1xiTRAQ8plex [N-Term]	Q6GMX6 1xMethylthio [C385]; A8K008 1xMethylthio [C392]; V9HW68 1xMethylthio [C390]; Q6N095 1xMethylthio [C395]; Q6N093 1xMethylthio [C337]; Q6MZX7 1xMethylthio [C396]; Q7Z351 1xMethylthio [C402]; Q6N030 1xMethylthio [C438]	0.000289264	0	8	29	14	Q6GMX6; A8K008; V9HW68; Q6N095; Q6N093; Q6MZX7; Q7Z351; Q6N030	Q6GMX6 [379-388]; A8K008 [386-395]; V9HW68 [384-393]; Q6N095 [389-398]; Q6N093 [331-340]; Q6MZX7 [390-399]; Q7Z351 [396-405]; Q6N030 [432-441]	0	1759.01	0	1.142	1.519	1.445	1.258	1.33	1.266	1.102	0.951	0.828	0.871	1	1	1	1	1	1	1	1	1	1	78.6	89.7	119.3	113.5	98.8	17.8	4.82	11.33	8.46	11.66	Shared	High	High	High
	FALSE	High	[R].STSESTAALGCLVK.[D]	1xMethylthio [C11]; 1xiTRAQ8plex [K14]; 1xiTRAQ8plex [N-Term]	Q6N093 1xMethylthio [C118]; Q6MZX7 1xMethylthio [C176]	0.000163552	0	2	6	8	Q6N093; Q6MZX7	Q6N093 [108-121]; Q6MZX7 [166-179]	0	2021.09	0	1.573	3.378	2.876	2.918	2.147	1.828	1.855	0.852	0.864	1.014	1	1	1	1	1	1	1	1	1	1	42.6	67	143.8	122.5	124.2	31.67	17.68	11.32	3.15	10.67	Shared	High	High	Not Found
	FALSE	High	[K].GPSVFPLAPCSR.[S]	1xMethylthio [C10]; 1xiTRAQ8plex [N-Term]	Q6N093 1xMethylthio [C105]; Q6MZX7 1xMethylthio [C163]; Q6N030 1xMethylthio [C155]	0.00216549	0.000802876	3	12	8	Q6N093; Q6MZX7; Q6N030	Q6N093 [96-107]; Q6MZX7 [154-165]; Q6N030 [146-157]	0	1580.82	0	1.157	1.245	1.644	1.217	1.075	1.42	1.051	1.321	0.978	0.74	1	1	1	1	1	1	1	1	1	1	79.8	92.4	99.4	131.3	97.1	0.69	1.4	0.75	3.78	6.63	Shared	High	High	Not Found
	FALSE	High	[K].DTLMISR.[T]	1xiTRAQ8plex [N-Term]		0.0331308	0.00403244	9	35	5	Q6GMX6; A8K008; S6BGE0; V9HW68; Q6N095; Q6N093; Q6MZX7; Q7Z351; Q6N030	Q6GMX6 [267-273]; A8K008 [274-280]; S6BGE0 [271-277]; V9HW68 [272-278]; Q6N095 [277-283]; Q6N093 [219-225]; Q6MZX7 [278-284]; Q7Z351 [284-290]; Q6N030 [320-326]	0	1139.64	0	1.02	1.053	1.155	1.138	1.033	1.133	1.116	1.096	1.081	0.986	1	1	1	1	1	1	1	1	1	1	93.2	95	98.1	107.6	106.1	11.6	12.23	12.98	9.48	22.94	Shared	High	High	High
	FALSE	High	[K].GLPAPIEK.[T]	1xiTRAQ8plex [K8]; 1xiTRAQ8plex [N-Term]		0.0141726	0.00403244	1	4	4	Q6N093	Q6N093 [297-304]	0	1432.9	0	1.393	1.199	1.391	1.023	0.861	0.999	0.734	1.16	0.853	0.735	1	1	1	1	1	1	1	1	1	1	83.2	116	99.8	115.8	85.2	10.44	1.94	7.92	3.4	2.93		High	High	Not Found
High	Master Protein	D3DP16	Fibrinogen gamma chain, isoform CRA_a OS=Homo sapiens GN=FGG PE=4 SV=1	0	85.043	53	16	41	1	1	334	37.7	6.29	106.16	16	0	1.038	0.9	1.204	1.35	0.868	1.16	1.301	1.337	1.499	1.121	91	94.5	82	109.6	122.9	4.41	13.65	8.1	0.32	8.1	High	High	Not Found	High	High	Not Found	High	High	Not Found	High	High	Not Found	High
	Checked	Confidence	Annotated Sequence	Modifications	Modifications in Master Proteins	Qvality PEP	Qvality q-value	# Protein Groups	# Proteins	# PSMs	Master Protein Accessions	Positions in Master Proteins	# Missed Cleavages	Theo. MH+ [Da]	# Razor Quan Results	Abundance Ratio: (117) / (116)	Abundance Ratio: (118) / (116)	Abundance Ratio: (119) / (116)	Abundance Ratio: (121) / (116)	Abundance Ratio: (118) / (117)	Abundance Ratio: (119) / (117)	Abundance Ratio: (121) / (117)	Abundance Ratio: (119) / (118)	Abundance Ratio: (121) / (118)	Abundance Ratio: (121) / (119)	Abundance Ratio Adj. P-Value: (117) / (116)	Abundance Ratio Adj. P-Value: (118) / (116)	Abundance Ratio Adj. P-Value: (119) / (116)	Abundance Ratio Adj. P-Value: (121) / (116)	Abundance Ratio Adj. P-Value: (118) / (117)	Abundance Ratio Adj. P-Value: (119) / (117)	Abundance Ratio Adj. P-Value: (121) / (117)	Abundance Ratio Adj. P-Value: (119) / (118)	Abundance Ratio Adj. P-Value: (121) / (118)	Abundance Ratio Adj. P-Value: (121) / (119)	Abundances (Grouped): 116	Abundances (Grouped): 117	Abundances (Grouped): 118	Abundances (Grouped): 119	Abundances (Grouped): 121	Abundances (Grouped) CV [%]: 116	Abundances (Grouped) CV [%]: 117	Abundances (Grouped) CV [%]: 118	Abundances (Grouped) CV [%]: 119	Abundances (Grouped) CV [%]: 121	Quan Info	Found in Sample: [S1] F1: 116, Control	Found in Sample: [S2] F2: 116, Control	Found in Sample: [S3] F3: 116, Control
	FALSE	High	[K].IHLISTQSAIPYALR.[V]	1xiTRAQ8plex [N-Term]		0.000337059	0	2	6	2	D3DP16; P02679	D3DP16 [156-170]; P02679 [259-273]	0	1987.16	0	0.881	1	0.958	0.945	1.135	1.087	1.072	0.957	0.945	0.987	1	1	1	1	1	1	1	1	1	1	104.5	92.1	104.5	100.1	98.8	23.8	15.21	15.69	16.95	5.8	Shared	Not Found	High	High
	FALSE	High	[R].LTIGEGQQHHLGGAK.[Q]	1xiTRAQ8plex [K15]; 1xiTRAQ8plex [N-Term]		0.000724204	0	2	6	3	D3DP16; P02679	D3DP16 [315-329]; P02679 [418-432]	0	2154.22	0	0.826	0.655	1.041	1.037	0.793	1.261	1.256	1.589	1.583	0.996											109.7	90.6	71.9	114.2	113.7						Shared	Not Found	Not Found	High
	FALSE	High	[R].YLQEIYNSNNQK.[I]	1xiTRAQ8plex [K12]; 1xiTRAQ8plex [N-Term]		7.13285e-05	0	2	8	5	D3DP16; P02679	D3DP16 [32-43]; P02679 [135-146]	0	2122.14	0	0.972	0.912	1.535	1.251	0.938	1.578	1.287	1.683	1.372	0.815	1	1	1	1	1	1	1	1	1	1	88.2	85.7	80.4	135.3	110.3	4.08	3.99	12.15	2.86	5.21	Shared	High	High	Not Found
	FALSE	High	[K].YEASILTHDSSIR.[Y]	1xiTRAQ8plex [N-Term]		0.000776542	0.000802876	2	8	1	D3DP16; P02679	D3DP16 [19-31]; P02679 [122-134]	0	1795.95	0	0.897	0.88	0.909	1.307	0.981	1.013	1.457	1.033	1.485	1.438											100.1	89.8	88.1	91	130.9						Shared	Not Found	Not Found	High
	FALSE	High	[K].QSGLYFIKPLK.[A]	2xiTRAQ8plex [K8; K11]; 1xiTRAQ8plex [N-Term]		0.000899956	0.000802876	2	8	1	D3DP16; P02679	D3DP16 [86-96]; P02679 [189-199]	0	2206.37	0	1.076	1.065	1.886	0.937	0.989	1.752	0.871	1.771	0.88	0.497											83.8	90.2	89.3	158.1	78.6						Shared	Not Found	Not Found	High
	FALSE	High	[K].DCQDIANK.[G]	1xMethylthio [C2]; 1xiTRAQ8plex [K8]; 1xiTRAQ8plex [N-Term]	D3DP16 1xMethylthio [C76]; P02679 1xMethylthio [C179]	0.00440918	0.000802876	2	6	3	D3DP16; P02679	D3DP16 [75-82]; P02679 [178-185]	0	1560.8	0	1.107	1.189	1.826	1.439	1.074	1.65	1.3	1.536	1.21	0.788											76.2	84.4	90.6	139.2	109.7						Shared	High	High	Not Found
	FALSE	High	[R].LTYAYFAGGDAGDAFDGFDFGDDPSDK.[F]	1xiTRAQ8plex [K27]; 1xiTRAQ8plex [N-Term]		0.00347141	0.000802876	2	6	2	D3DP16; P02679	D3DP16 [199-225]; P02679 [302-328]	0	3442.58	0																															No Quan Values	High	Not Found	Not Found
	FALSE	High	[R].TSTADYAMFK.[V]	1xiTRAQ8plex [K10]; 1xiTRAQ8plex [N-Term]		0.00113956	0.000802876	2	6	4	D3DP16; P02679	D3DP16 [180-189]; P02679 [283-292]	0	1742.92	0	1.045	0.961	1.624	1.268	0.92	1.555	1.214	1.691	1.32	0.781	1	1	1	1	1	1	1	1	1	1	84.8	88.6	81.4	137.7	107.5	0.63	5.37	8.92	4.28	5.2	Shared	High	High	Not Found
	FALSE	High	[R].TSTADYAMFK.[V]	1xOxidation [M8]; 1xiTRAQ8plex [K10]; 1xiTRAQ8plex [N-Term]		0.000923658	0.000802876	2	6	2	D3DP16; P02679	D3DP16 [180-189]; P02679 [283-292]	0	1758.92	0	1.027	0.806	1.489	1.354	0.785	1.45	1.318	1.847	1.679	0.909											88.1	90.5	71	131.2	119.2						Shared	High	High	Not Found
	FALSE	High	[R].VELEDWNGR.[T]	1xiTRAQ8plex [N-Term]		0.0054416	0.000802876	2	6	2	D3DP16; P02679	D3DP16 [171-179]; P02679 [274-282]	0	1421.73	0	0.856	1.007	1.267	1.551	1.177	1.48	1.811	1.258	1.539	1.224	1	1	1	1	1	1	1	1	1	1	88	75.3	88.7	111.5	136.5	5.15	5.57	20.3	24.33	6.6	Shared	High	High	Not Found
	FALSE	High	[R].LDGSVDFK.[K]	1xiTRAQ8plex [K8]; 1xiTRAQ8plex [N-Term]		0.00406813	0.000802876	2	6	3	D3DP16; P02679	D3DP16 [121-128]; P02679 [224-231]	0	1488.85	0	1.201	0.935	1.444	1.5	0.778	1.203	1.249	1.545	1.605	1.038	1	1	1	1	1	1	1	1	1	1	82.2	98.7	76.9	118.8	123.4	0.81	3.78	7.46	6.9	0.49	Shared	High	High	Not Found
	FALSE	High	[K].DTVQIHDITGK.[DV]	1xiTRAQ8plex [K11]; 1xiTRAQ8plex [N-Term]		0.00108365	0.000802876	2	8	2	D3DP16; P02679	D3DP16 [64-74]; P02679 [167-177]	0	1835.05	0	1.048	1.162	1.945	2.666	1.109	1.856	2.544	1.674	2.294	1.371											63.9	67	74.3	124.3	170.4						Shared	Not Found	Not Found	High
	FALSE	High	[-].MIDAATLK.[S]	1xiTRAQ8plex [K8]; 1xiTRAQ8plex [N-Term]		0.00634064	0.00154908	1	3	4	D3DP16	D3DP16 [1-8]	0	1470.88	0	1.038	0.9	1.204	1.35	0.868	1.16	1.301	1.337	1.499	1.121	1	1	1	1	1	1	1	1	1	1	91	94.5	82	109.6	122.9	4.41	13.65	8.1	0.32	8.1		High	High	Not Found
	FALSE	High	[K].MLEEIMK.[Y]	1xiTRAQ8plex [K7]; 1xiTRAQ8plex [N-Term]		0.00789621	0.0022702	2	8	1	D3DP16; P02679	D3DP16 [12-18]; P02679 [115-121]	0	1501.86	0	0.918	0.779	1.238	1.162	0.849	1.348	1.265	1.588	1.491	0.938											98.1	90.1	76.4	121.4	114						Shared	Not Found	High	Not Found
	FALSE	High	[K].VGPEADKYR.[L]	1xiTRAQ8plex [K7]; 1xiTRAQ8plex [N-Term]		0.0434119	0.00403244	2	6	1	D3DP16; P02679	D3DP16 [190-198]; P02679 [293-301]	1	1642.94	0	0.888	0.722	1.815	0.991	0.812	2.043	1.116	2.515	1.373	0.546											92.3	82	66.6	167.5	91.5						Shared	Not Found	Not Found	High
	FALSE	High	[K].RLDGSVDFK.[K]	1xiTRAQ8plex [K9]; 1xiTRAQ8plex [N-Term]		0.0241332	0.00403244	2	6	1	D3DP16; P02679	D3DP16 [120-128]; P02679 [223-231]	1	1644.95	0																															No Quan Values	Not Found	High	Not Found
	FALSE	High	[-].MIDAATLK.[S]	1xOxidation [M1]; 1xiTRAQ8plex [K8]; 1xiTRAQ8plex [N-Term]		0.048555	0.00403244	1	3	1	D3DP16	D3DP16 [1-8]	0	1486.88	0																															No Quan Values	Not Found	High	Not Found
	FALSE	High	[K].MLEEIMK.[Y]	2xOxidation [M1; M6]; 1xiTRAQ8plex [K7]; 1xiTRAQ8plex [N-Term]		0.053846	0.0044961	2	8	1	D3DP16; P02679	D3DP16 [12-18]; P02679 [115-121]	0	1533.85	0	0.996	1.064	1.283	1.675	1.067	1.287	1.681	1.206	1.575	1.305											83.1	82.8	88.4	106.6	139.1						Shared	Not Found	High	Not Found
	FALSE	High	[K].VAQLEAQCQEPCKDTVQIHDITGK.[DV]	2xMethylthio [C8; C12]; 2xiTRAQ8plex [K13; K24]; 1xiTRAQ8plex [N-Term]	D3DP16 2xMethylthio [C58; C62]; P02679 2xMethylthio [C161; C165]	0.0708839	0.006623	2	8	1	D3DP16; P02679	D3DP16 [51-74]; P02679 [154-177]	1	3658.88	0																															No Quan Values	Not Found	Not Found	High
	FALSE	High	[K].MLEEIMK.[Y]	1xOxidation [M1]; 1xiTRAQ8plex [K7]; 1xiTRAQ8plex [N-Term]		0.0700785	0.006623	2	8	1	D3DP16; P02679	D3DP16 [12-18]; P02679 [115-121]	0	1517.85	0	1.166	0.931	1.196	1.405	0.799	1.026	1.206	1.284	1.509	1.175											87.7	102.3	81.7	104.9	123.3						Shared	Not Found	High	Not Found
High	Master Protein	P00747	Plasminogen OS=Homo sapiens GN=PLG PE=1 SV=2	0	84.937	32	22	39	22	1	810	90.5	7.24	95.72	22	0	0.99	1.101	1.071	1.19	1.112	1.081	1.201	0.972	1.08	1.111	93.4	92.5	102.9	100	111.1	0.79	4.83	7.79	6.12	8.2	High	High	High	High	High	High	High	High	High	High	High	High	High
	Checked	Confidence	Annotated Sequence	Modifications	Modifications in Master Proteins	Qvality PEP	Qvality q-value	# Protein Groups	# Proteins	# PSMs	Master Protein Accessions	Positions in Master Proteins	# Missed Cleavages	Theo. MH+ [Da]	# Razor Quan Results	Abundance Ratio: (117) / (116)	Abundance Ratio: (118) / (116)	Abundance Ratio: (119) / (116)	Abundance Ratio: (121) / (116)	Abundance Ratio: (118) / (117)	Abundance Ratio: (119) / (117)	Abundance Ratio: (121) / (117)	Abundance Ratio: (119) / (118)	Abundance Ratio: (121) / (118)	Abundance Ratio: (121) / (119)	Abundance Ratio Adj. P-Value: (117) / (116)	Abundance Ratio Adj. P-Value: (118) / (116)	Abundance Ratio Adj. P-Value: (119) / (116)	Abundance Ratio Adj. P-Value: (121) / (116)	Abundance Ratio Adj. P-Value: (118) / (117)	Abundance Ratio Adj. P-Value: (119) / (117)	Abundance Ratio Adj. P-Value: (121) / (117)	Abundance Ratio Adj. P-Value: (119) / (118)	Abundance Ratio Adj. P-Value: (121) / (118)	Abundance Ratio Adj. P-Value: (121) / (119)	Abundances (Grouped): 116	Abundances (Grouped): 117	Abundances (Grouped): 118	Abundances (Grouped): 119	Abundances (Grouped): 121	Abundances (Grouped) CV [%]: 116	Abundances (Grouped) CV [%]: 117	Abundances (Grouped) CV [%]: 118	Abundances (Grouped) CV [%]: 119	Abundances (Grouped) CV [%]: 121	Quan Info	Found in Sample: [S1] F1: 116, Control	Found in Sample: [S2] F2: 116, Control	Found in Sample: [S3] F3: 116, Control
	FALSE	High	[K].EQQCVIMAENR.[K]	1xMethylthio [C4]; 1xiTRAQ8plex [N-Term]	P00747 1xMethylthio [C73]	0.000629406	0	1	6	2	P00747	P00747 [70-80]	0	1670.8	0	1.281	1.214	1.169	1.381	0.948	0.912	1.078	0.962	1.137	1.182	1	1	1	1	1	1	1	1	1	1	82.7	106	100.4	96.7	114.2	0.56	9.34	6.64	1.46	12.84		High	High	Not Found
	FALSE	High	[K].VILGAHQEVNLEPHVQEIEVSR.[L]	1xiTRAQ8plex [N-Term]		0.00019109	0	1	4	2	P00747	P00747 [635-656]	0	2800.53	0	1.085	0.867	0.858	0.979	0.8	0.791	0.903	0.989	1.129	1.141											104.4	113.2	90.6	89.6	102.2							Not Found	Not Found	High
	FALSE	High	[K].QLGAGSIEECAAK.[C]	1xMethylthio [C10]; 1xiTRAQ8plex [K13]; 1xiTRAQ8plex [N-Term]	P00747 1xMethylthio [C49]	0.000439086	0	1	4	2	P00747	P00747 [40-52]	0	1931.02	0	0.771	1.054	0.969	1.187	1.368	1.258	1.54	0.919	1.126	1.225	1	1	1	1	1	1	1	1	1	1	100.4	77.4	105.8	97.3	119.1	21.12	6.34	17.98	0.82	2.88		High	High	Not Found
	FALSE	High	[R].NPDNDPQGPWCYTTDPEKR.[Y]	1xMethylthio [C11]; 1xiTRAQ8plex [K18]; 1xiTRAQ8plex [N-Term]	P00747 1xMethylthio [C164]	0.000510081	0	1	2	2	P00747	P00747 [154-172]	1	2887.36	0	0.977	1.145	1.209	0.975	1.173	1.238	0.998	1.056	0.851	0.806											94.2	92	107.9	113.9	91.9							Not Found	High	Not Found
	FALSE	High	[R].ATTVTGTPCQDWAAQEPHR.[H]	1xMethylthio [C9]; 1xiTRAQ8plex [N-Term]	P00747 1xMethylthio [C502]	0.000335475	0	1	3	2	P00747	P00747 [494-512]	0	2419.14	0	0.866	1.061	0.998	1.094	1.226	1.153	1.264	0.941	1.031	1.096											99.6	86.2	105.7	99.5	109							Not Found	High	Not Found
	FALSE	High	[R].NPDGDVGGPWCYTTNPR.[K]	1xMethylthio [C11]; 1xiTRAQ8plex [N-Term]	P00747 1xMethylthio [C543]	0.00106658	0.000802876	1	2	1	P00747	P00747 [533-549]	0	2198.99	0	1.023	0.962	1.099	0.922	0.94	1.073	0.901	1.143	0.959	0.84											99.9	102.2	96	109.7	92.1							High	Not Found	Not Found
	FALSE	High	[K].LSSPAVITDK.[V]	1xiTRAQ8plex [K10]; 1xiTRAQ8plex [N-Term]		0.00366806	0.000802876	1	5	4	P00747	P00747 [671-680]	0	1638.99	0	0.834	0.804	0.87	0.959	0.964	1.043	1.15	1.082	1.192	1.102	1	1	1	1	1	1	1	1	1	1	112	93.4	90	97.4	107.3	16.08	3.42	4.96	5.21	5.02		High	High	Not Found
	FALSE	High	[K].VIPACLPSPNYVVADR.[T]	1xMethylthio [C5]; 1xiTRAQ8plex [N-Term]	P00747 1xMethylthio [C685]	0.00457068	0.000802876	1	4	2	P00747	P00747 [681-696]	0	2064.09	0																															No Quan Values	High	Not Found	Not Found
	FALSE	High	[R].VVGGCVAHPHSWPWQVSLR.[T]	1xMethylthio [C5]; 1xiTRAQ8plex [N-Term]	P00747 1xMethylthio [C585]	0.00103008	0.000802876	1	3	1	P00747	P00747 [581-599]	0	2465.26	0	1.016	1.35	1.152	1.494	1.329	1.134	1.47	0.853	1.106	1.296											83.2	84.5	112.3	95.8	124.2							Not Found	Not Found	High
	FALSE	High	[R].FVTWIEGVMR.[N]	1xiTRAQ8plex [N-Term]		0.00148182	0.000802876	1	4	2	P00747	P00747 [799-808]	0	1541.85	0	1.234	0.892	0.851	1.167	0.723	0.689	0.946	0.954	1.308	1.372											97.2	120	86.7	82.7	113.4							Not Found	Not Found	High
	FALSE	High	[R].HSIFTPETNPR.[A]	1xiTRAQ8plex [N-Term]		0.00101255	0.000802876	1	4	2	P00747	P00747 [513-523]	0	1602.85	0	0.961	1.005	0.969	1.603	1.046	1.009	1.669	0.964	1.595	1.654	1	1	1	1	1	1	1	1	1	1	90.3	86.7	90.8	87.5	144.7	3.95	1.87	1.14	5.08	1.22		Not Found	High	High
	FALSE	High	[K].EAQLPVIENK.[V]	1xiTRAQ8plex [K10]; 1xiTRAQ8plex [N-Term]		0.00198057	0.000802876	1	4	2	P00747	P00747 [718-727]	0	1749.04	0																															No Quan Values	High	High	Not Found
	FALSE	High	[K].GPWCFTTDPSVR.[W]	1xMethylthio [C4]; 1xiTRAQ8plex [N-Term]	P00747 1xMethylthio [C437]	0.00647656	0.00154908	1	3	1	P00747	P00747 [434-445]	0	1715.82	0	1.163	1.102	1.035	1.299	0.948	0.89	1.117	0.939	1.179	1.255											89.3	103.8	98.4	92.4	116							High	Not Found	Not Found
	FALSE	High	[R].WELCDIPR.[C]	1xMethylthio [C4]; 1xiTRAQ8plex [N-Term]	P00747 1xMethylthio [C257]	0.00700527	0.00154908	1	2	1	P00747	P00747 [254-261]	0	1381.69	0																															No Quan Values	Not Found	Not Found	High
	FALSE	High	[K].NLDENYCR.[N]	1xMethylthio [C7]; 1xiTRAQ8plex [N-Term]	P00747 1xMethylthio [C324]	0.0108171	0.00353956	1	2	4	P00747	P00747 [318-325]	0	1376.62	0	0.835	1.293	1.165	1.276	1.548	1.395	1.527	0.901	0.986	1.095	1	1	1	1	1	1	1	1	1	1	89.8	75	116.1	104.6	114.5	2.53	2.57	6.12	2.01	4.67		High	High	Not Found
	FALSE	High	[K].CEEDEEFTCR.[AY]	2xMethylthio [C1; C9]; 1xiTRAQ8plex [N-Term]	P00747 2xMethylthio [C53; C61]	0.0124835	0.00353956	1	4	2	P00747	P00747 [53-62]	0	1656.63	0	1.378	3.108	2.239	3.35	2.255	1.625	2.431	0.721	1.078	1.496	1	1	1	0.921601	1	1	1	1	1	1	45.1	62.2	140.3	101.1	151.2	4.79	5.87	5.63	3.84	3.64		High	High	Not Found
	FALSE	High	[R].WEYCNLK.[K]	1xMethylthio [C4]; 1xiTRAQ8plex [K7]; 1xiTRAQ8plex [N-Term]	P00747 1xMethylthio [C449]	0.0431839	0.00403244	1	4	1	P00747	P00747 [446-452]	0	1609.83	0	0.891	1.377	1.277	0.774	1.545	1.433	0.869	0.928	0.562	0.606											94	83.8	129.4	120	72.8							Not Found	High	Not Found
	FALSE	High	[K].VYLSECK.[T]	1xMethylthio [C6]; 1xiTRAQ8plex [K7]; 1xiTRAQ8plex [N-Term]	P00747 1xMethylthio [C103]	0.033792	0.00403244	1	4	1	P00747	P00747 [98-104]	0	1495.81	0	1.207	1.117	1.056	1.238	0.925	0.875	1.026	0.946	1.109	1.172											89	107.4	99.4	94	110.2							Not Found	High	Not Found
	FALSE	High	[R].NPDNDPQGPWCYTTDPEK.[R]	1xMethylthio [C11]; 1xiTRAQ8plex [K18]; 1xiTRAQ8plex [N-Term]	P00747 1xMethylthio [C164]	0.0258504	0.00403244	1	2	1	P00747	P00747 [154-171]	0	2731.26	0	0.972	0.9	0.881	1.004	0.926	0.907	1.033	0.979	1.116	1.14											105.1	102.1	94.6	92.6	105.6							High	Not Found	Not Found
	FALSE	High	[R].CTTPPPSSGPTYQCLK.[G]	2xMethylthio [C1; C14]; 1xiTRAQ8plex [K16]; 1xiTRAQ8plex [N-Term]	P00747 2xMethylthio [C262; C275]	0.0220597	0.00403244	1	2	1	P00747	P00747 [262-277]	0	2380.16	0	1.078	1.196	1.415	1.802	1.11	1.313	1.672	1.183	1.507	1.273											77	83	92.1	109	138.8							High	Not Found	Not Found
	FALSE	High	[R].GTSSTTTTGK.[K]	1xiTRAQ8plex [K10]; 1xiTRAQ8plex [N-Term]		0.0307916	0.00403244	1	3	1	P00747	P00747 [387-396]	0	1548.87	0	1.089	1.205	1.191	0.864	1.107	1.094	0.794	0.988	0.717	0.726											93.5	101.8	112.6	111.3	80.8							High	Not Found	Not Found
	FALSE	High	[R].DVVLFEK.[K-R]	1xiTRAQ8plex [K7]; 1xiTRAQ8plex [N-Term]		0.0249162	0.00403244	1	7	2	P00747	P00747 [90-96]	0	1457.88	0	1.291	1	0.976	0.862	0.774	0.756	0.668	0.976	0.862	0.883	1	1	1	1	1	1	1	1	1	1	97.5	125.9	97.5	95.1	84	1.77	9.77	27.36	0.23	15.77		High	High	Not Found
High	Master Protein	Q6N030	Uncharacterized protein OS=Homo sapiens GN=DKFZp686I15212 PE=1 SV=1	0	84.055	25	11	88	4	1	518	57	8.05	228.49	11	2	0.862	0.896	1.176	1.03	1.04	1.365	1.195	1.312	1.149	0.875	100.7	86.8	90.3	118.5	103.7	30.11	13.11	12.38	16.12	18.21	High	High	High	High	High	High	High	High	High	High	High	High	High
	Checked	Confidence	Annotated Sequence	Modifications	Modifications in Master Proteins	Qvality PEP	Qvality q-value	# Protein Groups	# Proteins	# PSMs	Master Protein Accessions	Positions in Master Proteins	# Missed Cleavages	Theo. MH+ [Da]	# Razor Quan Results	Abundance Ratio: (117) / (116)	Abundance Ratio: (118) / (116)	Abundance Ratio: (119) / (116)	Abundance Ratio: (121) / (116)	Abundance Ratio: (118) / (117)	Abundance Ratio: (119) / (117)	Abundance Ratio: (121) / (117)	Abundance Ratio: (119) / (118)	Abundance Ratio: (121) / (118)	Abundance Ratio: (121) / (119)	Abundance Ratio Adj. P-Value: (117) / (116)	Abundance Ratio Adj. P-Value: (118) / (116)	Abundance Ratio Adj. P-Value: (119) / (116)	Abundance Ratio Adj. P-Value: (121) / (116)	Abundance Ratio Adj. P-Value: (118) / (117)	Abundance Ratio Adj. P-Value: (119) / (117)	Abundance Ratio Adj. P-Value: (121) / (117)	Abundance Ratio Adj. P-Value: (119) / (118)	Abundance Ratio Adj. P-Value: (121) / (118)	Abundance Ratio Adj. P-Value: (121) / (119)	Abundances (Grouped): 116	Abundances (Grouped): 117	Abundances (Grouped): 118	Abundances (Grouped): 119	Abundances (Grouped): 121	Abundances (Grouped) CV [%]: 116	Abundances (Grouped) CV [%]: 117	Abundances (Grouped) CV [%]: 118	Abundances (Grouped) CV [%]: 119	Abundances (Grouped) CV [%]: 121	Quan Info	Found in Sample: [S1] F1: 116, Control	Found in Sample: [S2] F2: 116, Control	Found in Sample: [S3] F3: 116, Control
	FALSE	High	[R].EPQVYTLPPSR.[DE]	1xiTRAQ8plex [N-Term]		0.000720943	0	7	27	23	Q6GMX6; A8K008; V9HW68; Q6N095; Q6N093; Q7Z351; Q6N030	Q6GMX6 [363-373]; A8K008 [370-380]; V9HW68 [368-378]; Q6N095 [373-383]; Q6N093 [315-325]; Q7Z351 [380-390]; Q6N030 [416-426]	0	1590.88	0	1.086	1.049	1.127	0.749	0.966	1.038	0.689	1.074	0.713	0.664	1	1	1	1	1	1	1	1	1	1	99.8	108.4	104.7	112.5	74.7	8.6	9.1	2.57	3.68	26.22	Shared	High	High	Not Found
	FALSE	High	[R].EPQVYTLPPSREEMTK.[N]	1xiTRAQ8plex [K16]; 1xiTRAQ8plex [N-Term]		0.00061919	0	2	11	8	Q6N093; Q6N030	Q6N093 [315-330]; Q6N030 [416-431]	1	2513.35	0	0.806	0.769	0.97	0.432	0.955	1.204	0.536	1.261	0.562	0.445											125.7	101.3	96.7	122	54.3						Shared	Not Found	High	Not Found
	FALSE	High	[R].TPEVTCVVVDVSHEDPEVQFK.[W]	1xMethylthio [C6]; 1xiTRAQ8plex [K21]; 1xiTRAQ8plex [N-Term]	Q6N030 1xMethylthio [C332]	6.70003e-05	0	1	5	3	Q6N030	Q6N030 [327-347]	0	3011.53	0	0.944	1.008	1.259	1.443	1.069	1.335	1.529	1.249	1.431	1.146	1	1	1	1	1	1	1	1	1	1	88.4	83.4	89.2	111.4	127.6	10.95	16.3	5.75	21.14	3.7		Not Found	High	High
	FALSE	High	[K].TPLGDTTHTCPR.[C]	1xMethylthio [C10]; 1xiTRAQ8plex [N-Term]	Q6N030 1xMethylthio [C252]	0.00049631	0	1	5	4	Q6N030	Q6N030 [243-254]	0	1648.81	0	0.885	0.875	1.151	1.206	0.99	1.301	1.363	1.315	1.377	1.048	1	1	1	1	1	1	1	1	1	1	97.7	86.5	85.6	112.5	117.8	9.74	3.66	3.77	30.33	26.49		Not Found	High	High
	FALSE	High	[K].WYVDGVEVHNAK.[T]	1xiTRAQ8plex [K12]; 1xiTRAQ8plex [N-Term]		0.000232649	0	1	5	5	Q6N030	Q6N030 [348-359]	0	2025.1	0	0.924	0.861	1.071	0.626	0.931	1.159	0.677	1.244	0.727	0.584	1	1	1	1	1	1	1	1	1	1	111.6	103.1	96	119.5	69.8	0.68	3.83	2.44	0.7	0		Not Found	High	High
	FALSE	High	[K].NQVSLTCLVK.[GA]	1xMethylthio [C7]; 1xiTRAQ8plex [K10]; 1xiTRAQ8plex [N-Term]	Q6GMX6 1xMethylthio [C385]; A8K008 1xMethylthio [C392]; V9HW68 1xMethylthio [C390]; Q6N095 1xMethylthio [C395]; Q6N093 1xMethylthio [C337]; Q6MZX7 1xMethylthio [C396]; Q7Z351 1xMethylthio [C402]; Q6N030 1xMethylthio [C438]	0.000289264	0	8	29	14	Q6GMX6; A8K008; V9HW68; Q6N095; Q6N093; Q6MZX7; Q7Z351; Q6N030	Q6GMX6 [379-388]; A8K008 [386-395]; V9HW68 [384-393]; Q6N095 [389-398]; Q6N093 [331-340]; Q6MZX7 [390-399]; Q7Z351 [396-405]; Q6N030 [432-441]	0	1759.01	0	1.142	1.519	1.445	1.258	1.33	1.266	1.102	0.951	0.828	0.871	1	1	1	1	1	1	1	1	1	1	78.6	89.7	119.3	113.5	98.8	17.8	4.82	11.33	8.46	11.66	Shared	High	High	High
	FALSE	High	[KR].STSGGTAALGCLVK.[D]	1xMethylthio [C11]; 1xiTRAQ8plex [K14]; 1xiTRAQ8plex [N-Term]	Q6GMX6 1xMethylthio [C162]; A8K008 1xMethylthio [C169]; S6BGE0 1xMethylthio [C166]; V9HW68 1xMethylthio [C167]; Q6N095 1xMethylthio [C172]; Q7Z351 1xMethylthio [C179]; Q6N030 1xMethylthio [C168]	0.0001758	0	7	42	5	Q6GMX6; A8K008; S6BGE0; V9HW68; Q6N095; Q7Z351; Q6N030	Q6GMX6 [152-165]; A8K008 [159-172]; S6BGE0 [156-169]; V9HW68 [157-170]; Q6N095 [162-175]; Q7Z351 [169-182]; Q6N030 [158-171]	0	1919.06	0	0.966	1.231	1.36	1.109	1.274	1.407	1.148	1.105	0.901	0.815	1	1	1	1	1	1	1	1	1	1	88.3	85.3	108.6	120	97.9	3.98	4.25	14.75	0.13	9	Shared	High	High	Not Found
	FALSE	High	[K].SCDTPPPCPR.[C]	2xMethylthio [C2; C8]; 1xiTRAQ8plex [N-Term]	Q6N030 2xMethylthio [C276; C282]; 2xMethylthio [C565; C571]	0.00164788	0.000802876	1	5	3	Q6N030	Q6N030 [275-284]; [290-299]	0	1468.64	0	1.249	2.754	3.012	2.97	2.204	2.411	2.377	1.094	1.078	0.986	1	1	1	1	1	1	1	1	1	1	45.5	56.9	125.3	137.1	135.2	52.5	29.96	9.72	17.92	4.57		High	High	Not Found
	FALSE	High	[K].GPSVFPLAPCSR.[S]	1xMethylthio [C10]; 1xiTRAQ8plex [N-Term]	Q6N093 1xMethylthio [C105]; Q6MZX7 1xMethylthio [C163]; Q6N030 1xMethylthio [C155]	0.00216549	0.000802876	3	12	8	Q6N093; Q6MZX7; Q6N030	Q6N093 [96-107]; Q6MZX7 [154-165]; Q6N030 [146-157]	0	1580.82	0	1.157	1.245	1.644	1.217	1.075	1.42	1.051	1.321	0.978	0.74	1	1	1	1	1	1	1	1	1	1	79.8	92.4	99.4	131.3	97.1	0.69	1.4	0.75	3.78	6.63	Shared	High	High	Not Found
	FALSE	High	[K].ALPAPIEK.[T]	1xiTRAQ8plex [K8]; 1xiTRAQ8plex [N-Term]		0.0168269	0.00403244	6	23	10	Q6GMX6; A8K008; V9HW68; Q6N095; Q7Z351; Q6N030	Q6GMX6 [345-352]; A8K008 [352-359]; V9HW68 [350-357]; Q6N095 [355-362]; Q7Z351 [362-369]; Q6N030 [398-405]	0	1446.91	0	1.087	0.988	1.072	0.788	0.909	0.986	0.725	1.085	0.798	0.735	1	1	1	1	1	1	1	1	1	1	101.3	110.1	100.1	108.6	79.8	1.45	0.94	2.95	3.64	0.71	Shared	High	High	Not Found
	FALSE	High	[K].DTLMISR.[T]	1xiTRAQ8plex [N-Term]		0.0331308	0.00403244	9	35	5	Q6GMX6; A8K008; S6BGE0; V9HW68; Q6N095; Q6N093; Q6MZX7; Q7Z351; Q6N030	Q6GMX6 [267-273]; A8K008 [274-280]; S6BGE0 [271-277]; V9HW68 [272-278]; Q6N095 [277-283]; Q6N093 [219-225]; Q6MZX7 [278-284]; Q7Z351 [284-290]; Q6N030 [320-326]	0	1139.64	0	1.02	1.053	1.155	1.138	1.033	1.133	1.116	1.096	1.081	0.986	1	1	1	1	1	1	1	1	1	1	93.2	95	98.1	107.6	106.1	11.6	12.23	12.98	9.48	22.94	Shared	High	High	High
High	Master Protein	D6RF35	Vitamin D-binding protein OS=Homo sapiens GN=GC PE=1 SV=1	0	80.96	42	17	48	17	1	476	53	5.52	107.77	17	0	0.961	1.058	1.107	0.883	1.101	1.152	0.919	1.047	0.835	0.798	99.8	95.9	105.6	110.5	88.2	4.6	4.48	6.96	4.22	15.92	High	High	High	High	High	High	High	High	High	High	High	High	High
	Checked	Confidence	Annotated Sequence	Modifications	Modifications in Master Proteins	Qvality PEP	Qvality q-value	# Protein Groups	# Proteins	# PSMs	Master Protein Accessions	Positions in Master Proteins	# Missed Cleavages	Theo. MH+ [Da]	# Razor Quan Results	Abundance Ratio: (117) / (116)	Abundance Ratio: (118) / (116)	Abundance Ratio: (119) / (116)	Abundance Ratio: (121) / (116)	Abundance Ratio: (118) / (117)	Abundance Ratio: (119) / (117)	Abundance Ratio: (121) / (117)	Abundance Ratio: (119) / (118)	Abundance Ratio: (121) / (118)	Abundance Ratio: (121) / (119)	Abundance Ratio Adj. P-Value: (117) / (116)	Abundance Ratio Adj. P-Value: (118) / (116)	Abundance Ratio Adj. P-Value: (119) / (116)	Abundance Ratio Adj. P-Value: (121) / (116)	Abundance Ratio Adj. P-Value: (118) / (117)	Abundance Ratio Adj. P-Value: (119) / (117)	Abundance Ratio Adj. P-Value: (121) / (117)	Abundance Ratio Adj. P-Value: (119) / (118)	Abundance Ratio Adj. P-Value: (121) / (118)	Abundance Ratio Adj. P-Value: (121) / (119)	Abundances (Grouped): 116	Abundances (Grouped): 117	Abundances (Grouped): 118	Abundances (Grouped): 119	Abundances (Grouped): 121	Abundances (Grouped) CV [%]: 116	Abundances (Grouped) CV [%]: 117	Abundances (Grouped) CV [%]: 118	Abundances (Grouped) CV [%]: 119	Abundances (Grouped) CV [%]: 121	Quan Info	Found in Sample: [S1] F1: 116, Control	Found in Sample: [S2] F2: 116, Control	Found in Sample: [S3] F3: 116, Control
	FALSE	High	[R].KFPSGTFEQVSQLVK.[E]	2xiTRAQ8plex [K1; K15]; 1xiTRAQ8plex [N-Term]		0.000315017	0	1	5	5	D6RF35	D6RF35 [51-65]	1	2607.53	0	1.085	1.114	1.152	0.886	1.027	1.062	0.817	1.034	0.795	0.769	1	1	1	1	1	1	1	1	1	1	95.5	103.6	106.3	110	84.6	0.85	16.37	1.13	17.54	5.19		Not Found	High	High
	FALSE	High	[K].GQELCADYSENTFTEYK.[K]	1xMethylthio [C5]; 1xiTRAQ8plex [K17]; 1xiTRAQ8plex [N-Term]	D6RF35 1xMethylthio [C407]	0.000425096	0	1	4	4	D6RF35	D6RF35 [403-419]	0	2652.24	0	0.956	0.931	0.974	0.881	0.974	1.018	0.921	1.046	0.946	0.905	1	1	1	1	1	1	1	1	1	1	105.4	100.8	98.2	102.7	92.9	7.72	18.08	7.82	10.2	12.24		High	High	High
	FALSE	High	[K].VPTADLEDVLPLAEDITNILSK.[C]	1xiTRAQ8plex [K22]; 1xiTRAQ8plex [N-Term]		6.21317e-05	0	1	5	4	D6RF35	D6RF35 [243-264]	0	2974.68	0	0.955	1.169	1.104	0.707	1.224	1.156	0.741	0.945	0.605	0.64	1	1	1	1	1	1	1	1	1	1	101.3	96.7	118.4	111.9	71.7	6.59	5.06	2.65	7.77	8.38		Not Found	High	High
	FALSE	High	[K].EDFTSLSLVLYSR.[K]	1xiTRAQ8plex [N-Term]		0.000360544	0	1	5	2	D6RF35	D6RF35 [38-50]	0	1833.99	0	1.218	0.978	1.127	0.646	0.802	0.925	0.531	1.153	0.661	0.574											100.6	122.6	98.4	113.4	65							Not Found	High	Not Found
	FALSE	High	[R].THLPEVFLSK.[V]	1xiTRAQ8plex [K10]; 1xiTRAQ8plex [N-Term]		0.000867387	0.000802876	1	4	2	D6RF35	D6RF35 [354-363]	0	1779.06	0	1.016	1.033	1.107	0.74	1.016	1.089	0.728	1.072	0.716	0.668											102.1	103.8	105.5	113.1	75.5							Not Found	Not Found	High
	FALSE	High	[R].VCSQYAAYGEK.[K]	1xMethylthio [C2]; 1xiTRAQ8plex [K11]; 1xiTRAQ8plex [N-Term]	D6RF35 1xMethylthio [C220]	0.00151358	0.000802876	1	5	2	D6RF35	D6RF35 [219-229]	0	1872.94	0	1.197	1.35	1.242	1.633	1.128	1.038	1.364	0.92	1.21	1.314	1	1	1	1	1	1	1	1	1	1	77.9	93.2	105.1	96.7	127.1	11.91	2.7	18.8	2.26	22.46		High	High	Not Found
	FALSE	High	[K].DVCDPGNTK.[V]	1xMethylthio [C3]; 1xiTRAQ8plex [K9]; 1xiTRAQ8plex [N-Term]	D6RF35 1xMethylthio [C335]	0.00593209	0.000802876	1	5	4	D6RF35	D6RF35 [333-341]	0	1602.81	0	0.932	1.146	1.306	0.965	1.23	1.401	1.035	1.139	0.842	0.739	1	1	1	1	1	1	1	1	1	1	93.5	87.1	107.2	122.1	90.2	0.17	2.73	4.94	5.25	1.23		High	High	Not Found
	FALSE	High	[K].EVVSLTEACCAEGADPDCYDTR.[T]	3xMethylthio [C9; C10; C18]; 1xiTRAQ8plex [N-Term]	D6RF35 3xMethylthio [C74; C75; C83]	0.00104992	0.000802876	1	5	1	D6RF35	D6RF35 [66-87]	0	2789.12	0																															No Quan Values	Not Found	Not Found	Not Found
	FALSE	High	[K].HQPQEFPTYVEPTNDEICEAFR.[K]	1xMethylthio [C18]; 1xiTRAQ8plex [N-Term]	D6RF35 1xMethylthio [C145]	0.00190113	0.000802876	1	5	3	D6RF35	D6RF35 [128-149]	0	3000.38	0	1.155	1.244	1.433	1.725	1.077	1.24	1.493	1.152	1.387	1.204											76.2	88.1	94.9	109.3	131.6							High	High	Not Found
	FALSE	High	[K].ELSSFIDK.[G]	1xiTRAQ8plex [K8]; 1xiTRAQ8plex [N-Term]		0.00153975	0.000802876	1	4	2	D6RF35	D6RF35 [395-402]	0	1546.89	0	0.981	0.904	0.97	0.756	0.922	0.989	0.771	1.073	0.837	0.78											108.4	106.3	98	105.2	82							Not Found	High	Not Found
	FALSE	High	[RK].TSALSAK.[SK]	1xiTRAQ8plex [K7]; 1xiTRAQ8plex [N-Term]		0.0103723	0.00353956	1	9	4	D6RF35	D6RF35 [88-94]	0	1285.79	0	0.903	0.81	0.999	1.183	0.897	1.106	1.31	1.234	1.461	1.184	1	1	1	1	1	1	1	1	1	1	102.2	92.2	82.7	102.1	120.9	4.13	9.39	15.62	16.92	34.73		High	High	Not Found
	FALSE	High	[K].ELPEHTVK.[L]	1xiTRAQ8plex [K8]; 1xiTRAQ8plex [N-Term]		0.00976176	0.00353956	1	5	6	D6RF35	D6RF35 [277-284]	0	1560.92	0	0.914	0.993	1.043	0.839	1.087	1.142	0.918	1.051	0.845	0.804	1	1	1	1	1	1	1	1	1	1	104.4	95.4	103.7	108.9	87.6	2.35	8	6.09	2.6	16.26		Not Found	High	High
	FALSE	High	[K-].YTFELSR.[R]	1xiTRAQ8plex [N-Term]		0.0399336	0.00403244	1	5	1	D6RF35	D6RF35 [346-352]	0	1219.66	0	0.926	0.984	0.888	0.897	1.063	0.96	0.969	0.903	0.911	1.01											106.5	98.6	104.8	94.6	95.5							High	Not Found	Not Found
	FALSE	High	[K].VMDKYTFELSR.[R]	1xiTRAQ8plex [K4]; 1xiTRAQ8plex [N-Term]		0.0189381	0.00403244	1	4	1	D6RF35	D6RF35 [342-352]	1	1997.1	0	0.882	0.896	1.052	0.722	1.016	1.192	0.819	1.173	0.806	0.687											109.8	96.9	98.5	115.5	79.3							Not Found	Not Found	High
	FALSE	High	[K].VLEPTLK.[S]	1xiTRAQ8plex [K7]; 1xiTRAQ8plex [N-Term]		0.048294	0.00403244	1	4	2	D6RF35	D6RF35 [364-370]	0	1407.9	0	1.087	0.954	0.934	0.773	0.878	0.859	0.711	0.979	0.81	0.827											105.3	114.5	100.5	98.4	81.4							Not Found	High	Not Found
	FALSE	High	[K].LCDNLSTK.[N]	1xMethylthio [C2]; 1xiTRAQ8plex [K8]; 1xiTRAQ8plex [N-Term]	D6RF35 1xMethylthio [C286]	0.0535511	0.00403244	1	5	2	D6RF35	D6RF35 [285-292]	0	1547.84	0	1.162	1.486	1.324	1.299	1.279	1.139	1.118	0.891	0.874	0.981	1	1	1	1	1	1	1	1	1	1	79.7	92.7	118.5	105.6	103.6	0.35	1.27	2.88	9.52	5.56		High	High	Not Found
	FALSE	High	[K].LPDATPTELAK.[L]	1xiTRAQ8plex [K11]; 1xiTRAQ8plex [N-Term]		0.0833134	0.00704416	1	1	3	D6RF35	D6RF35 [430-440]	0	1764.04	0	1.191	0.606	1.846	1.137	0.509	1.55	0.954	3.046	1.876	0.616											86.5	103	52.4	159.7	98.4							High	High	Not Found
High	Master Protein	Q8TCD0	Uncharacterized protein OS=Homo sapiens PE=1 SV=1	0	78.259	41	6	114	1	1	239	26.2	8.06	318.23	6	1	0.909	0.846	0.979	0.725	0.931	1.077	0.798	1.157	0.858	0.741	112.2	101.9	94.8	109.8	81.3	5.27	13.81	1.64	15.67	29.43	High	High	High	High	High	High	High	High	High	High	High	High	High
	Checked	Confidence	Annotated Sequence	Modifications	Modifications in Master Proteins	Qvality PEP	Qvality q-value	# Protein Groups	# Proteins	# PSMs	Master Protein Accessions	Positions in Master Proteins	# Missed Cleavages	Theo. MH+ [Da]	# Razor Quan Results	Abundance Ratio: (117) / (116)	Abundance Ratio: (118) / (116)	Abundance Ratio: (119) / (116)	Abundance Ratio: (121) / (116)	Abundance Ratio: (118) / (117)	Abundance Ratio: (119) / (117)	Abundance Ratio: (121) / (117)	Abundance Ratio: (119) / (118)	Abundance Ratio: (121) / (118)	Abundance Ratio: (121) / (119)	Abundance Ratio Adj. P-Value: (117) / (116)	Abundance Ratio Adj. P-Value: (118) / (116)	Abundance Ratio Adj. P-Value: (119) / (116)	Abundance Ratio Adj. P-Value: (121) / (116)	Abundance Ratio Adj. P-Value: (118) / (117)	Abundance Ratio Adj. P-Value: (119) / (117)	Abundance Ratio Adj. P-Value: (121) / (117)	Abundance Ratio Adj. P-Value: (119) / (118)	Abundance Ratio Adj. P-Value: (121) / (118)	Abundance Ratio Adj. P-Value: (121) / (119)	Abundances (Grouped): 116	Abundances (Grouped): 117	Abundances (Grouped): 118	Abundances (Grouped): 119	Abundances (Grouped): 121	Abundances (Grouped) CV [%]: 116	Abundances (Grouped) CV [%]: 117	Abundances (Grouped) CV [%]: 118	Abundances (Grouped) CV [%]: 119	Abundances (Grouped) CV [%]: 121	Quan Info	Found in Sample: [S1] F1: 116, Control	Found in Sample: [S2] F2: 116, Control	Found in Sample: [S3] F3: 116, Control
	FALSE	High	[R].TVAAPSVFIFPPSDEQLK.[S]	1xiTRAQ8plex [K18]; 1xiTRAQ8plex [N-Term]		1.79378e-05	0	3	20	44	Q6GMX0; S6B2A1; Q8TCD0	Q6GMX0 [131-148]; S6B2A1 [135-152]; Q8TCD0 [134-151]	0	2554.44	0	1.045	0.865	1.081	0.575	0.827	1.034	0.55	1.251	0.665	0.532	1	1	1	1	1	1	1	1	1	1	109.5	114.5	94.7	118.4	63	0.24	7.22	1.13	0.42	13.58	Shared	High	High	High
	FALSE	High	[K].VDNALQSGNSQESVTEQDSK.[D]	1xiTRAQ8plex [K20]; 1xiTRAQ8plex [N-Term]		1.52044e-05	0	3	11	14	Q6GMX0; P0DOX7; Q8TCD0	Q6GMX0 [172-191]; P0DOX7 [150-169]; Q8TCD0 [175-194]	0	2744.38	0	1.025	0.831	0.919	0.702	0.811	0.897	0.685	1.106	0.844	0.763	1	1	1	0.880839	1	1	0.693746	1	1	1	111.7	114.4	92.9	102.7	78.4	9.93	10.86	1.92	10.16	1.59	Shared	High	High	High
	FALSE	High	[K].VYACEVTHQGLSSPVTK.[S]	1xMethylthio [C4]; 1xiTRAQ8plex [K17]; 1xiTRAQ8plex [N-Term]	Q6GMX0 1xMethylthio [C216]; P0DOX7 1xMethylthio [C194]; Q8TCD0 1xMethylthio [C219]	0.000104849	0	3	11	8	Q6GMX0; P0DOX7; Q8TCD0	Q6GMX0 [213-229]; P0DOX7 [191-207]; Q8TCD0 [216-232]	0	2473.3	0	0.917	0.877	1.262	1.101	0.956	1.376	1.2	1.439	1.255	0.872	1	1	1	1	1	1	1	1	1	1	97	88.9	85	122.4	106.7	4.95	16.91	3.29	9.74	7.73	Shared	High	High	High
	FALSE	High	[K].SGTASVVCLLNNFYPR.[E]	1xMethylthio [C8]; 1xiTRAQ8plex [N-Term]	Q6GMX0 1xMethylthio [C156]; S6B2A1 1xMethylthio [C160]; P0DOX7 1xMethylthio [C134]; Q8TCD0 1xMethylthio [C159]	2.36411e-05	0	4	21	8	Q6GMX0; S6B2A1; P0DOX7; Q8TCD0	Q6GMX0 [149-164]; S6B2A1 [153-168]; P0DOX7 [127-142]; Q8TCD0 [152-167]	0	2091.07	0	0.914	0.923	1.117	1.216	1.01	1.221	1.33	1.21	1.317	1.089											96.7	88.4	89.3	108	117.6						Shared	High	High	High
	FALSE	High	[K].DSTYSLSSTLTLSK.[A]	1xiTRAQ8plex [K14]; 1xiTRAQ8plex [N-Term]		1.2662e-05	0	3	11	36	Q6GMX0; P0DOX7; Q8TCD0	Q6GMX0 [192-205]; P0DOX7 [170-183]; Q8TCD0 [195-208]	0	2111.17	0	1.018	0.951	1.015	0.79	0.933	0.996	0.775	1.067	0.831	0.778	1	1	1	1	1	1	1	1	1	1	104.8	106.7	99.6	106.3	82.7	2.36	1.93	3.9	1.56	7.28	Shared	High	High	High
	FALSE	High	[R].FSGSGSGTDFTLK.[I]	1xiTRAQ8plex [K13]; 1xiTRAQ8plex [N-Term]		0.00142716	0.000802876	1	18	4	Q8TCD0	Q8TCD0 [87-99]	0	1912.03	0	0.823	0.819	0.872	0.876	0.994	1.059	1.064	1.065	1.07	1.005	1	1	1	1	1	1	1	1	1	1	113.9	93.8	93.2	99.3	99.8	6.52	6.65	7.16	10.64	8.31		High	High	High
High	Master Protein	D9YZU5	Beta-globin OS=Homo sapiens GN=HBB PE=3 SV=1	0	77.89	77	9	40	5	1	147	16	7.28	83.57	9	4	1.939	3.891	1.374	2.426	2.007	0.709	1.251	0.353	0.624	1.766	47	91.2	183	64.6	114.1	9.2	2.76	0.35	3.64	5.26	High	High	High	High	High	High	High	High	High	High	High	High	High
	Checked	Confidence	Annotated Sequence	Modifications	Modifications in Master Proteins	Qvality PEP	Qvality q-value	# Protein Groups	# Proteins	# PSMs	Master Protein Accessions	Positions in Master Proteins	# Missed Cleavages	Theo. MH+ [Da]	# Razor Quan Results	Abundance Ratio: (117) / (116)	Abundance Ratio: (118) / (116)	Abundance Ratio: (119) / (116)	Abundance Ratio: (121) / (116)	Abundance Ratio: (118) / (117)	Abundance Ratio: (119) / (117)	Abundance Ratio: (121) / (117)	Abundance Ratio: (119) / (118)	Abundance Ratio: (121) / (118)	Abundance Ratio: (121) / (119)	Abundance Ratio Adj. P-Value: (117) / (116)	Abundance Ratio Adj. P-Value: (118) / (116)	Abundance Ratio Adj. P-Value: (119) / (116)	Abundance Ratio Adj. P-Value: (121) / (116)	Abundance Ratio Adj. P-Value: (118) / (117)	Abundance Ratio Adj. P-Value: (119) / (117)	Abundance Ratio Adj. P-Value: (121) / (117)	Abundance Ratio Adj. P-Value: (119) / (118)	Abundance Ratio Adj. P-Value: (121) / (118)	Abundance Ratio Adj. P-Value: (121) / (119)	Abundances (Grouped): 116	Abundances (Grouped): 117	Abundances (Grouped): 118	Abundances (Grouped): 119	Abundances (Grouped): 121	Abundances (Grouped) CV [%]: 116	Abundances (Grouped) CV [%]: 117	Abundances (Grouped) CV [%]: 118	Abundances (Grouped) CV [%]: 119	Abundances (Grouped) CV [%]: 121	Quan Info	Found in Sample: [S1] F1: 116, Control	Found in Sample: [S2] F2: 116, Control	Found in Sample: [S3] F3: 116, Control
	FALSE	High	[R].FFESFGDLSTPDAVMGNPK.[V]	1xiTRAQ8plex [K19]; 1xiTRAQ8plex [N-Term]		0.000208688	0	1	30	4	D9YZU5	D9YZU5 [42-60]	0	2667.36	0	4.91	11.463	2.958	4.455	2.335	0.603	0.907	0.258	0.389	1.506											20.2	99	231.2	59.7	89.9							High	Not Found	Not Found
	FALSE	High	[K].GTFATLSELHCDK.[L]	1xMethylthio [C11]; 1xiTRAQ8plex [K13]; 1xiTRAQ8plex [N-Term]	D9YZU5 1xMethylthio [C94]	0.000433039	0	1	26	3	D9YZU5	D9YZU5 [84-96]	0	2076.07	0	3.715	6.492	2.916	4.674	1.748	0.785	1.258	0.449	0.72	1.603	1	1	1	1	1	1	1	1	1	1	26.6	98.8	172.7	77.6	124.3	103.31	4.14	15.54	4.64	10.23		Not Found	High	High
	FALSE	High	[K].VLGAFSDGLAHLDNLK.[G]	1xiTRAQ8plex [K16]; 1xiTRAQ8plex [N-Term]		2.38316e-05	0	2	33	4	A0N071; D9YZU5	A0N071 [68-83]; D9YZU5 [68-83]	0	2278.3	0	5.276	11.012	3.325	6.591	2.087	0.63	1.249	0.302	0.599	1.982											18.4	97	202.4	61.1	121.1						Shared	Not Found	Not Found	High
	FALSE	High	[K].VNVDEVGGEALGR.[L-]	1xiTRAQ8plex [N-Term]		0.000271494	0	1	35	4	D9YZU5	D9YZU5 [19-31]	0	1618.87	0	1.332	2.32	0.988	1.949	1.742	0.742	1.463	0.426	0.84	1.972	1	1	1	1	1	1	1	1	1	1	65.9	87.8	152.9	65.1	128.4	12.25	5.05	4.49	1.16	5		High	High	Not Found
	FALSE	High	[K].VVAGVANALAHK.[Y]	1xiTRAQ8plex [K12]; 1xiTRAQ8plex [N-Term]		5.11642e-05	0	3	8	5	A0N071; D9YZU5; Q6VFQ6	A0N071 [134-145]; D9YZU5 [134-145]; Q6VFQ6 [29-40]	0	1758.08	0	2.09	4.993	1.733	2.53	2.389	0.829	1.211	0.347	0.507	1.46											40.5	84.6	202.2	70.2	102.5						Shared	Not Found	Not Found	High
	FALSE	High	[K].EFTPPVQAAYQK.[V]	1xiTRAQ8plex [K12]; 1xiTRAQ8plex [N-Term]		0.000731883	0	1	7	7	D9YZU5	D9YZU5 [122-133]	0	1987.11	0	1.447	2.426	1.067	1.761	1.676	0.737	1.217	0.44	0.726	1.65	1	1	1	1	1	1	1	1	1	1	64.9	94	157.5	69.3	114.3	28.47	11.88	5.51	4.26	1.7		High	High	Not Found
	FALSE	High	[K].SAVTALWGK.[V]	1xiTRAQ8plex [K9]; 1xiTRAQ8plex [N-Term]		0.000992095	0.000802876	1	46	2	D9YZU5	D9YZU5 [10-18]	0	1540.93	0	2.952	6.567	1.876	3.03	2.224	0.635	1.026	0.286	0.461	1.615											32.4	95.7	212.9	60.8	98.2							Not Found	High	Not Found
	FALSE	High	[R].FFESFGDLSTPDAVMGNPK.[V]	1xOxidation [M15]; 1xiTRAQ8plex [K19]; 1xiTRAQ8plex [N-Term]		0.00164056	0.000802876	1	30	4	D9YZU5	D9YZU5 [42-60]	0	2683.35	0	1.778	3.566	1.458	2.119	2.005	0.82	1.192	0.409	0.594	1.454	1	1	1	1	1	1	1	1	1	1	50.4	89.6	179.7	73.5	106.8	19.8	29.31	20.11	22.13	33.5		High	High	Not Found
	FALSE	High	[R-].LLVVYPWTQR.[FL-]	1xiTRAQ8plex [N-Term]		0.002333	0.000802876	2	52	5	A0N071; D9YZU5	A0N071 [32-41]; D9YZU5 [32-41]	0	1578.93	0	1.539	3.187	1.068	1.728	2.071	0.694	1.123	0.335	0.542	1.618	1	1	1	1	1	1	1	1	1	1	58.7	90.3	187	62.6	101.4	33.82	14.67	20.62	9.33	18.72	Shared	High	High	High
	FALSE	High	[K].LHVDPENFR.[-LVM]	1xiTRAQ8plex [N-Term]		0.0220597	0.00403244	2	31	2	A0N071; D9YZU5	A0N071 [97-105]; D9YZU5 [97-105]	0	1430.77	0	1.387	2.438	1.05	1.794	1.758	0.757	1.294	0.431	0.736	1.708											65.2	90.4	158.9	68.5	117						Shared	Not Found	Not Found	High
High	Master Protein	Q96K68	cDNA FLJ14473 fis, clone MAMMA1001080, highly similar to Homo sapiens SNC73 protein (SNC73) mRNA OS=Homo sapiens PE=2 SV=1	0	76.156	31	12	54	1	1	494	53.1	6.86	123.74	12	9	0.917	0.849	0.913	0.805	0.926	0.996	0.878	1.076	0.948	0.881	111.5	102.2	94.7	101.8	89.7	1.7	3.01	4.26	7.13	13.94	Not Found	High	Not Found	Not Found	High	Not Found	Not Found	High	Not Found	Not Found	High	Not Found	Not Found
	Checked	Confidence	Annotated Sequence	Modifications	Modifications in Master Proteins	Qvality PEP	Qvality q-value	# Protein Groups	# Proteins	# PSMs	Master Protein Accessions	Positions in Master Proteins	# Missed Cleavages	Theo. MH+ [Da]	# Razor Quan Results	Abundance Ratio: (117) / (116)	Abundance Ratio: (118) / (116)	Abundance Ratio: (119) / (116)	Abundance Ratio: (121) / (116)	Abundance Ratio: (118) / (117)	Abundance Ratio: (119) / (117)	Abundance Ratio: (121) / (117)	Abundance Ratio: (119) / (118)	Abundance Ratio: (121) / (118)	Abundance Ratio: (121) / (119)	Abundance Ratio Adj. P-Value: (117) / (116)	Abundance Ratio Adj. P-Value: (118) / (116)	Abundance Ratio Adj. P-Value: (119) / (116)	Abundance Ratio Adj. P-Value: (121) / (116)	Abundance Ratio Adj. P-Value: (118) / (117)	Abundance Ratio Adj. P-Value: (119) / (117)	Abundance Ratio Adj. P-Value: (121) / (117)	Abundance Ratio Adj. P-Value: (119) / (118)	Abundance Ratio Adj. P-Value: (121) / (118)	Abundance Ratio Adj. P-Value: (121) / (119)	Abundances (Grouped): 116	Abundances (Grouped): 117	Abundances (Grouped): 118	Abundances (Grouped): 119	Abundances (Grouped): 121	Abundances (Grouped) CV [%]: 116	Abundances (Grouped) CV [%]: 117	Abundances (Grouped) CV [%]: 118	Abundances (Grouped) CV [%]: 119	Abundances (Grouped) CV [%]: 121	Quan Info	Found in Sample: [S1] F1: 116, Control	Found in Sample: [S2] F2: 116, Control	Found in Sample: [S3] F3: 116, Control
	FALSE	High	[K].KGDTFSCMVGHEALPLAFTQK.[T]	1xMethylthio [C7]; 2xiTRAQ8plex [K1; K21]; 1xiTRAQ8plex [N-Term]	Q96K68 1xMethylthio [C454]; Q6N092 1xMethylthio [C479]	0.00071233	0	2	17	2	Q96K68; Q6N092	Q96K68 [448-468]; Q6N092 [473-493]	1	3238.72	0	0.989	0.773	0.921	0.706	0.782	0.932	0.714	1.191	0.913	0.767											113.9	112.6	88.1	104.9	80.4						Shared	Not Found	High	High
	FALSE	High	[R].NFPPSQDASGDLYTTSSQLTLPATQCLAGK.[S]	1xMethylthio [C26]; 1xiTRAQ8plex [K30]; 1xiTRAQ8plex [N-Term]	Q96K68 1xMethylthio [C218]; Q6N092 1xMethylthio [C243]	0.000107232	0	2	10	8	Q96K68; Q6N092	Q96K68 [193-222]; Q6N092 [218-247]	0	3765.89	0																															No Quan Values	High	Not Found	Not Found
	FALSE	High	[K].TFTCTAAYPESK.[T]	1xMethylthio [C4]; 1xiTRAQ8plex [K12]; 1xiTRAQ8plex [N-Term]	Q96K68 1xMethylthio [C345]; Q6N092 1xMethylthio [C370]	0.00016329	0	2	10	6	Q96K68; Q6N092	Q96K68 [342-353]; Q6N092 [367-378]	0	1973	0	1.12	1.285	1.397	1.084	1.147	1.248	0.967	1.087	0.843	0.775	1	1	1	1	1	1	1	1	1	1	84.9	95.1	109.2	118.7	92	6.99	1.58	4.11	3.89	4.97	Shared	High	High	Not Found
	FALSE	High	[R].QEPSQGTTTFAVTSILR.[V]	1xiTRAQ8plex [N-Term]		0.000322547	0	3	18	2	Q96K68; Q7Z379; Q6N092	Q96K68 [424-440]; Q7Z379 [408-424]; Q6N092 [449-465]	0	2140.16	0	0.949	0.788	0.893	0.644	0.83	0.941	0.679	1.134	0.818	0.721											117	111	92.1	104.5	75.4						Shared	High	Not Found	Not Found
	FALSE	High	[R].DASGVTFTWTPSSGK.[S]	1xiTRAQ8plex [K15]; 1xiTRAQ8plex [N-Term]		0.000140647	0	2	10	9	Q96K68; Q6N092	Q96K68 [295-309]; Q6N092 [320-334]	0	2149.14	0	0.981	0.739	0.909	0.744	0.754	0.927	0.759	1.229	1.006	0.819	1	1	1	1	1	1	1	1	1	1	114.3	112.1	84.5	103.9	85.1	0.06	4.06	13.83	1.86	16.69	Shared	High	High	High
	FALSE	High	[RK].NSLYLQMNSLR.[AVDT]	1xiTRAQ8plex [N-Term]		0.00126581	0.000802876	6	47	3	Q0ZCH9; Q96K68; A2J1N4; V9HW68; B6EDE2; A0A0B4J2B5	Q0ZCH9 [77-87]; Q96K68 [96-106]; A2J1N4 [77-87]; V9HW68 [96-106]; B6EDE2 [77-87]; A0A0B4J2B5 [77-87]	0	1642.89	0	1.117	0.835	0.966	0.685	0.747	0.865	0.613	1.158	0.82	0.708	1	1	1	0.641565	1	1	0.174386	1	1	0.982143	108.6	121.4	90.7	105	74.4	6.04	2.67	2.6	0.95	8.95	Shared	High	High	Not Found
	FALSE	High	[K].TPLTATLSK.[S]	1xiTRAQ8plex [K9]; 1xiTRAQ8plex [N-Term]		0.00553566	0.000802876	2	9	6	Q96K68; Q6N092	Q96K68 [354-362]; Q6N092 [379-387]	0	1539.96	0	0.919	0.81	0.899	0.833	0.881	0.978	0.906	1.109	1.028	0.927	1	1	1	1	1	1	1	1	1	1	112.1	103	90.8	100.7	93.4	5.11	12.28	3.08	6.92	21.03	Shared	High	High	High
	FALSE	High	[R].WLQGSQELPR.[E]	1xiTRAQ8plex [N-Term]		0.00157343	0.000802876	4	22	7	Q96K68; Q7Z379; Q6N092; P0DOX2	Q96K68 [405-414]; Q7Z379 [389-398]; Q6N092 [430-439]; P0DOX2 [366-375]	0	1517.84	0	0.87	0.731	0.793	0.784	0.84	0.911	0.901	1.084	1.072	0.989	1	1	1	1	1	1	1	1	1	1	119.7	104.1	87.5	94.9	93.8	3.67	1.36	8.26	8.24	12.66	Shared	High	High	High
	FALSE	High	[K].GDTFSCMVGHEALPLAFTQK.[T]	1xMethylthio [C6]; 1xiTRAQ8plex [K20]; 1xiTRAQ8plex [N-Term]	Q96K68 1xMethylthio [C454]; Q6N092 1xMethylthio [C479]	0.00255373	0.000802876	2	17	3	Q96K68; Q6N092	Q96K68 [449-468]; Q6N092 [474-493]	0	2806.42	0	0.875	0.999	1.098	1.267	1.141	1.254	1.447	1.099	1.268	1.154	1	1	1	1	1	1	1	1	1	1	95.4	83.6	95.3	104.8	120.9	7.35	10.66	3.9	20.57	27.6	Shared	Not Found	High	High
	FALSE	High	[R].VAAEDWK.[K]	1xiTRAQ8plex [K7]; 1xiTRAQ8plex [N-Term]		0.00936563	0.00353956	4	22	3	Q96K68; Q7Z379; Q6N092; P0DOX2	Q96K68 [441-447]; Q7Z379 [425-431]; Q6N092 [466-472]; P0DOX2 [402-408]	0	1426.82	0	0.934	0.836	0.837	0.749	0.895	0.897	0.802	1.002	0.897	0.895	1	1	1	1	1	1	1	1	1	1	114.8	107.2	95.9	96.1	86	1.67	4.37	0.69	3.17	5.99	Shared	High	High	Not Found
	FALSE	High	[R].VDDTAVYYCAR.[D]	1xMethylthio [C9]; 1xiTRAQ8plex [N-Term]	Q96K68 1xMethylthio [C115]	0.0200291	0.00403244	1	1	1	Q96K68	Q96K68 [107-117]	0	1625.76	0																															No Quan Values	Not Found	High	Not Found
	FALSE	High	[K].SAVQGPPER.[D]	1xiTRAQ8plex [N-Term]		0.0149361	0.00403244	2	18	4	Q96K68; Q7Z379	Q96K68 [310-318]; Q7Z379 [294-302]	0	1244.69	0	0.69	0.643	0.689	0.588	0.932	1	0.853	1.073	0.915	0.853	1	1	1	1	1	1	1	1	1	1	138.5	95.5	89	95.5	81.5	2.53	9.7	3.25	0.36	19.48	Shared	High	High	Not Found
High	Master Protein	B4E1C2	Kininogen 1, isoform CRA_b OS=Homo sapiens GN=KNG1 PE=2 SV=1	0	75.756	27	16	35	1	1	644	71.9	6.81	86.45	16	15	0.852	0.897	0.943	0.932	1.053	1.107	1.094	1.051	1.039	0.988	108.1	92.1	97	102	100.8	3.8	3.85	5.24	8.66	7.65	Not Found	Not Found	High	Not Found	Not Found	High	Not Found	Not Found	High	Not Found	Not Found	High	Not Found
	Checked	Confidence	Annotated Sequence	Modifications	Modifications in Master Proteins	Qvality PEP	Qvality q-value	# Protein Groups	# Proteins	# PSMs	Master Protein Accessions	Positions in Master Proteins	# Missed Cleavages	Theo. MH+ [Da]	# Razor Quan Results	Abundance Ratio: (117) / (116)	Abundance Ratio: (118) / (116)	Abundance Ratio: (119) / (116)	Abundance Ratio: (121) / (116)	Abundance Ratio: (118) / (117)	Abundance Ratio: (119) / (117)	Abundance Ratio: (121) / (117)	Abundance Ratio: (119) / (118)	Abundance Ratio: (121) / (118)	Abundance Ratio: (121) / (119)	Abundance Ratio Adj. P-Value: (117) / (116)	Abundance Ratio Adj. P-Value: (118) / (116)	Abundance Ratio Adj. P-Value: (119) / (116)	Abundance Ratio Adj. P-Value: (121) / (116)	Abundance Ratio Adj. P-Value: (118) / (117)	Abundance Ratio Adj. P-Value: (119) / (117)	Abundance Ratio Adj. P-Value: (121) / (117)	Abundance Ratio Adj. P-Value: (119) / (118)	Abundance Ratio Adj. P-Value: (121) / (118)	Abundance Ratio Adj. P-Value: (121) / (119)	Abundances (Grouped): 116	Abundances (Grouped): 117	Abundances (Grouped): 118	Abundances (Grouped): 119	Abundances (Grouped): 121	Abundances (Grouped) CV [%]: 116	Abundances (Grouped) CV [%]: 117	Abundances (Grouped) CV [%]: 118	Abundances (Grouped) CV [%]: 119	Abundances (Grouped) CV [%]: 121	Quan Info	Found in Sample: [S1] F1: 116, Control	Found in Sample: [S2] F2: 116, Control	Found in Sample: [S3] F3: 116, Control
	FALSE	High	[K].LDDDLEHQGGHVLDHGHK.[H]	1xiTRAQ8plex [K18]; 1xiTRAQ8plex [N-Term]		0.000631281	0	1	2	1	B4E1C2	B4E1C2 [479-496]	0	2630.35	0	0.935	0.83	0.939	0.898	0.888	1.004	0.96	1.131	1.081	0.956											108.6	101.6	90.2	102	97.6							Not Found	Not Found	High
	FALSE	High	[K].YNSQNQSNNQFVLYR.[I]	1xiTRAQ8plex [N-Term]		0.000235638	0	2	6	2	D3DNU8; B4E1C2	D3DNU8 [44-58]; B4E1C2 [44-58]	0	2179.08	0	0.85	0.881	0.845	0.933	1.036	0.994	1.097	0.96	1.059	1.103											110.9	94.3	97.7	93.7	103.4						Shared	High	Not Found	Not Found
	FALSE	High	[R].DIPTNSPELEETLTHTITK.[L]	1xiTRAQ8plex [K19]; 1xiTRAQ8plex [N-Term]		0.000144306	0	2	7	2	D3DNU8; B4E1C2	D3DNU8 [270-288]; B4E1C2 [270-288]	0	2747.49	0	0.876	0.805	1.063	0.94	0.919	1.213	1.073	1.32	1.167	0.884											106.7	93.5	86	113.4	100.3						Shared	High	High	Not Found
	FALSE	High	[K].AATGECTATVGK.[R]	1xMethylthio [C6]; 1xiTRAQ8plex [K12]; 1xiTRAQ8plex [N-Term]	D3DNU8 1xMethylthio [C107]; B4E1C2 1xMethylthio [C107]	9.83287e-05	0	2	6	2	D3DNU8; B4E1C2	D3DNU8 [102-113]; B4E1C2 [102-113]	0	1762.93	0	0.832	1.06	1.115	0.857	1.275	1.34	1.031	1.051	0.809	0.769											102.8	85.5	109	114.6	88.1						Shared	Not Found	High	Not Found
	FALSE	High	[K].RPPGFSPFR.[S]	1xiTRAQ8plex [N-Term]		0.0030204	0.000802876	2	7	1	D3DNU8; B4E1C2	D3DNU8 [381-389]; B4E1C2 [381-389]	0	1364.77	0	0.6	0.88	1.026	0.956	1.468	1.712	1.595	1.166	1.086	0.931											112.1	67.2	98.6	115	107.1						Shared	Not Found	Not Found	High
	FALSE	High	[K].TVGSDTFYSFK.[Y]	1xiTRAQ8plex [K11]; 1xiTRAQ8plex [N-Term]		0.000792191	0.000802876	2	6	4	D3DNU8; B4E1C2	D3DNU8 [65-75]; B4E1C2 [65-75]	0	1860	0	0.855	0.856	0.938	0.921	1.001	1.097	1.077	1.096	1.076	0.981	1	1	1	1	1	1	1	1	1	1	109.4	93.6	93.6	102.7	100.7	10.91	1.76	15.09	24.64	27.54	Shared	High	High	High
	FALSE	High	[K].EGDCPVQSGK.[T]	1xMethylthio [C4]; 1xiTRAQ8plex [K10]; 1xiTRAQ8plex [N-Term]	D3DNU8 1xMethylthio [C83]; B4E1C2 1xMethylthio [C83]	0.00315522	0.000802876	2	6	4	D3DNU8; B4E1C2	D3DNU8 [80-89]; B4E1C2 [80-89]	0	1673.84	0	0.887	1.106	1.114	1.1	1.247	1.256	1.241	1.007	0.995	0.988	1	1	1	1	1	1	1	1	1	1	96	85.1	106.2	106.9	105.7	0.76	2.84	11.02	6.79	5.82	Shared	High	High	Not Found
	FALSE	High	[K].ENFLFLTPDCK.[S]	1xMethylthio [C10]; 1xiTRAQ8plex [K11]; 1xiTRAQ8plex [N-Term]	D3DNU8 1xMethylthio [C218]; B4E1C2 1xMethylthio [C218]	0.000844371	0.000802876	2	6	2	D3DNU8; B4E1C2	D3DNU8 [209-219]; B4E1C2 [209-219]	0	1981.04	0	1.039	1.426	1.29	1.644	1.373	1.243	1.583	0.905	1.153	1.274											78.1	81.1	111.4	100.8	128.4						Shared	Not Found	High	Not Found
	FALSE	High	[K].ESNEELTESCETK.[K]	1xMethylthio [C10]; 1xiTRAQ8plex [K13]; 1xiTRAQ8plex [N-Term]	D3DNU8 1xMethylthio [C340]; B4E1C2 1xMethylthio [C340]	0.000940484	0.000802876	2	7	2	D3DNU8; B4E1C2	D3DNU8 [331-343]; B4E1C2 [331-343]	0	2153.02	0	0.69	1.21	0.728	0.537	1.754	1.056	0.778	0.602	0.444	0.737											120.1	82.8	145.2	87.4	64.4						Shared	High	High	Not Found
	FALSE	High	[R].VQVVAGK.[K]	1xiTRAQ8plex [K7]; 1xiTRAQ8plex [N-Term]		0.0244649	0.00403244	2	7	3	D3DNU8; B4E1C2	D3DNU8 [309-315]; B4E1C2 [309-315]	0	1308.85	0	0.904	0.887	0.87	0.877	0.982	0.963	0.97	0.981	0.988	1.007											110.2	99.6	97.8	95.9	96.6						Shared	High	High	Not Found
	FALSE	High	[K].KYFIDFVAR.[E]	1xiTRAQ8plex [K1]; 1xiTRAQ8plex [N-Term]		0.0128316	0.00403244	2	7	1	D3DNU8; B4E1C2	D3DNU8 [316-324]; B4E1C2 [316-324]	1	1767.04	0	0.869	1	1.101	0.837	1.15	1.267	0.963	1.102	0.837	0.76											104	90.4	104	114.5	87.1						Shared	Not Found	Not Found	High
	FALSE	High	[R].QVVAGLNFR.[I]	1xiTRAQ8plex [N-Term]		0.013617	0.00403244	2	6	3	D3DNU8; B4E1C2	D3DNU8 [188-196]; B4E1C2 [188-196]	0	1307.77	0	0.952	0.788	0.843	1.002	0.828	0.886	1.053	1.07	1.271	1.188	1	1	1	1	1	1	1	1	1	1	109	103.8	85.9	92	109.3	10.12	3.16	22.28	7.45	10.87	Shared	High	High	Not Found
	FALSE	High	[R].IASFSQNCDIYPGK.[D]	1xMethylthio [C8]; 1xiTRAQ8plex [K14]; 1xiTRAQ8plex [N-Term]	D3DNU8 1xMethylthio [C248]; B4E1C2 1xMethylthio [C248]	0.0245768	0.00403244	2	7	1	D3DNU8; B4E1C2	D3DNU8 [241-254]; B4E1C2 [241-254]	0	2197.12	0	0.783	0.947	0.889	1.118	1.21	1.136	1.429	0.938	1.181	1.258											105.6	82.6	100	93.8	118						Shared	Not Found	Not Found	High
	FALSE	High	[K].AVDAALK.[K]	1xiTRAQ8plex [K7]; 1xiTRAQ8plex [N-Term]		0.0159453	0.00403244	2	6	2	D3DNU8; B4E1C2	D3DNU8 [36-42]; B4E1C2 [36-42]	0	1295.81	0	0.931	0.929	1.024	1.271	0.998	1.1	1.365	1.103	1.368	1.24											97	90.3	90.1	99.4	123.3						Shared	High	Not Found	Not Found
	FALSE	High	[K].YFIDFVAR.[E]	1xiTRAQ8plex [N-Term]		0.0581798	0.0044961	2	7	2	D3DNU8; B4E1C2	D3DNU8 [317-324]; B4E1C2 [317-324]	0	1334.74	0	0.809	0.968	0.954	1.104	1.197	1.179	1.365	0.985	1.14	1.158											103.4	83.6	100.2	98.6	114.2						Shared	Not Found	High	Not Found
	FALSE	High	[K].DFVQPPTK.[I]	1xiTRAQ8plex [K8]; 1xiTRAQ8plex [N-Term]		0.0964552	0.00808037	2	7	3	D3DNU8; B4E1C2	D3DNU8 [255-262]; B4E1C2 [255-262]	0	1539.9	0	0.938	0.926	0.975	0.885	0.988	1.04	0.944	1.053	0.955	0.907	1	1	1	1	1	1	1	1	1	1	105.8	99.2	98	103.2	93.7	5.5	7.31	4.37	2.33	0.47	Shared	High	High	Not Found
High	Master Protein	Q6GMX0	Uncharacterized protein OS=Homo sapiens PE=1 SV=1	0	75.61	44	6	111	1	1	236	25.8	7.97	307.57	6	0																					Not Found	High	Not Found	Not Found	High	Not Found	Not Found	High	Not Found	Not Found	High	Not Found	Not Found
	Checked	Confidence	Annotated Sequence	Modifications	Modifications in Master Proteins	Qvality PEP	Qvality q-value	# Protein Groups	# Proteins	# PSMs	Master Protein Accessions	Positions in Master Proteins	# Missed Cleavages	Theo. MH+ [Da]	# Razor Quan Results	Abundance Ratio: (117) / (116)	Abundance Ratio: (118) / (116)	Abundance Ratio: (119) / (116)	Abundance Ratio: (121) / (116)	Abundance Ratio: (118) / (117)	Abundance Ratio: (119) / (117)	Abundance Ratio: (121) / (117)	Abundance Ratio: (119) / (118)	Abundance Ratio: (121) / (118)	Abundance Ratio: (121) / (119)	Abundance Ratio Adj. P-Value: (117) / (116)	Abundance Ratio Adj. P-Value: (118) / (116)	Abundance Ratio Adj. P-Value: (119) / (116)	Abundance Ratio Adj. P-Value: (121) / (116)	Abundance Ratio Adj. P-Value: (118) / (117)	Abundance Ratio Adj. P-Value: (119) / (117)	Abundance Ratio Adj. P-Value: (121) / (117)	Abundance Ratio Adj. P-Value: (119) / (118)	Abundance Ratio Adj. P-Value: (121) / (118)	Abundance Ratio Adj. P-Value: (121) / (119)	Abundances (Grouped): 116	Abundances (Grouped): 117	Abundances (Grouped): 118	Abundances (Grouped): 119	Abundances (Grouped): 121	Abundances (Grouped) CV [%]: 116	Abundances (Grouped) CV [%]: 117	Abundances (Grouped) CV [%]: 118	Abundances (Grouped) CV [%]: 119	Abundances (Grouped) CV [%]: 121	Quan Info	Found in Sample: [S1] F1: 116, Control	Found in Sample: [S2] F2: 116, Control	Found in Sample: [S3] F3: 116, Control
	FALSE	High	[R].TVAAPSVFIFPPSDEQLK.[S]	1xiTRAQ8plex [K18]; 1xiTRAQ8plex [N-Term]		1.79378e-05	0	3	20	44	Q6GMX0; S6B2A1; Q8TCD0	Q6GMX0 [131-148]; S6B2A1 [135-152]; Q8TCD0 [134-151]	0	2554.44	0	1.045	0.865	1.081	0.575	0.827	1.034	0.55	1.251	0.665	0.532	1	1	1	1	1	1	1	1	1	1	109.5	114.5	94.7	118.4	63	0.24	7.22	1.13	0.42	13.58	Shared	High	High	High
	FALSE	High	[K].VDNALQSGNSQESVTEQDSK.[D]	1xiTRAQ8plex [K20]; 1xiTRAQ8plex [N-Term]		1.52044e-05	0	3	11	14	Q6GMX0; P0DOX7; Q8TCD0	Q6GMX0 [172-191]; P0DOX7 [150-169]; Q8TCD0 [175-194]	0	2744.38	0	1.025	0.831	0.919	0.702	0.811	0.897	0.685	1.106	0.844	0.763	1	1	1	0.880839	1	1	0.693746	1	1	1	111.7	114.4	92.9	102.7	78.4	9.93	10.86	1.92	10.16	1.59	Shared	High	High	High
	FALSE	High	[K].VYACEVTHQGLSSPVTK.[S]	1xMethylthio [C4]; 1xiTRAQ8plex [K17]; 1xiTRAQ8plex [N-Term]	Q6GMX0 1xMethylthio [C216]; P0DOX7 1xMethylthio [C194]; Q8TCD0 1xMethylthio [C219]	0.000104849	0	3	11	8	Q6GMX0; P0DOX7; Q8TCD0	Q6GMX0 [213-229]; P0DOX7 [191-207]; Q8TCD0 [216-232]	0	2473.3	0	0.917	0.877	1.262	1.101	0.956	1.376	1.2	1.439	1.255	0.872	1	1	1	1	1	1	1	1	1	1	97	88.9	85	122.4	106.7	4.95	16.91	3.29	9.74	7.73	Shared	High	High	High
	FALSE	High	[K].SGTASVVCLLNNFYPR.[E]	1xMethylthio [C8]; 1xiTRAQ8plex [N-Term]	Q6GMX0 1xMethylthio [C156]; S6B2A1 1xMethylthio [C160]; P0DOX7 1xMethylthio [C134]; Q8TCD0 1xMethylthio [C159]	2.36411e-05	0	4	21	8	Q6GMX0; S6B2A1; P0DOX7; Q8TCD0	Q6GMX0 [149-164]; S6B2A1 [153-168]; P0DOX7 [127-142]; Q8TCD0 [152-167]	0	2091.07	0	0.914	0.923	1.117	1.216	1.01	1.221	1.33	1.21	1.317	1.089											96.7	88.4	89.3	108	117.6						Shared	High	High	High
	FALSE	High	[K].DSTYSLSSTLTLSK.[A]	1xiTRAQ8plex [K14]; 1xiTRAQ8plex [N-Term]		1.2662e-05	0	3	11	36	Q6GMX0; P0DOX7; Q8TCD0	Q6GMX0 [192-205]; P0DOX7 [170-183]; Q8TCD0 [195-208]	0	2111.17	0	1.018	0.951	1.015	0.79	0.933	0.996	0.775	1.067	0.831	0.778	1	1	1	1	1	1	1	1	1	1	104.8	106.7	99.6	106.3	82.7	2.36	1.93	3.9	1.56	7.28	Shared	High	High	High
	FALSE	High	[K].APNLLIYAASSLQSGVPSR.[F]	1xiTRAQ8plex [N-Term]		0.00127566	0.000802876	1	3	1	Q6GMX0	Q6GMX0 [65-83]	0	2248.26	0																															No Quan Values	Not Found	High	Not Found
High	Master Protein	D3DNU8	Kininogen 1, isoform CRA_a OS=Homo sapiens GN=KNG1 PE=4 SV=1	0	73.216	38	16	35	1	1	427	47.8	6.65	84.19	16	0	0.857	1.011	1.073	1.499	1.18	1.253	1.749	1.061	1.482	1.397	91.9	78.7	92.9	98.6	137.8						Not Found	Not Found	High	Not Found	Not Found	High	Not Found	Not Found	High	Not Found	Not Found	High	Not Found
	Checked	Confidence	Annotated Sequence	Modifications	Modifications in Master Proteins	Qvality PEP	Qvality q-value	# Protein Groups	# Proteins	# PSMs	Master Protein Accessions	Positions in Master Proteins	# Missed Cleavages	Theo. MH+ [Da]	# Razor Quan Results	Abundance Ratio: (117) / (116)	Abundance Ratio: (118) / (116)	Abundance Ratio: (119) / (116)	Abundance Ratio: (121) / (116)	Abundance Ratio: (118) / (117)	Abundance Ratio: (119) / (117)	Abundance Ratio: (121) / (117)	Abundance Ratio: (119) / (118)	Abundance Ratio: (121) / (118)	Abundance Ratio: (121) / (119)	Abundance Ratio Adj. P-Value: (117) / (116)	Abundance Ratio Adj. P-Value: (118) / (116)	Abundance Ratio Adj. P-Value: (119) / (116)	Abundance Ratio Adj. P-Value: (121) / (116)	Abundance Ratio Adj. P-Value: (118) / (117)	Abundance Ratio Adj. P-Value: (119) / (117)	Abundance Ratio Adj. P-Value: (121) / (117)	Abundance Ratio Adj. P-Value: (119) / (118)	Abundance Ratio Adj. P-Value: (121) / (118)	Abundance Ratio Adj. P-Value: (121) / (119)	Abundances (Grouped): 116	Abundances (Grouped): 117	Abundances (Grouped): 118	Abundances (Grouped): 119	Abundances (Grouped): 121	Abundances (Grouped) CV [%]: 116	Abundances (Grouped) CV [%]: 117	Abundances (Grouped) CV [%]: 118	Abundances (Grouped) CV [%]: 119	Abundances (Grouped) CV [%]: 121	Quan Info	Found in Sample: [S1] F1: 116, Control	Found in Sample: [S2] F2: 116, Control	Found in Sample: [S3] F3: 116, Control
	FALSE	High	[K].YNSQNQSNNQFVLYR.[I]	1xiTRAQ8plex [N-Term]		0.000235638	0	2	6	2	D3DNU8; B4E1C2	D3DNU8 [44-58]; B4E1C2 [44-58]	0	2179.08	0	0.85	0.881	0.845	0.933	1.036	0.994	1.097	0.96	1.059	1.103											110.9	94.3	97.7	93.7	103.4						Shared	High	Not Found	Not Found
[truncated: 1,318 more rows]
[truncated: 20 more columns]

## Sheet: Sheet1
Protein FDR Confidence: Combined	Master	Accession	Description	Exp. q-value: Combined	Sum PEP Score	Coverage [%]	# Peptides	# PSMs	# Unique Peptides	# Protein Groups	# AAs	MW [kDa]	calc. pI	Score Sequest HT: Sequest HT	# Peptides (by Search Engine): Sequest HT	# Razor Peptides	Abundance Ratio: (P2/P1)	Abundance Ratio: (P3/P1)	Abundance Ratio: (P4/P1)	Abundance Ratio: (P5/P1)	Abundance Ratio: (P3/P2)	Abundance Ratio: (P4/P2)	Abundance Ratio: (P5/P2)	Abundance Ratio: (P4/P3)	Abundance Ratio: (P5/P3)	Abundance Ratio: (P5/P4)	Abundances (Grouped): 116	Abundances (Grouped): 117	Abundances (Grouped): 118	Abundances (Grouped): 119	Abundances (Grouped): 121	Abundances (Grouped) CV [%]: 116	Abundances (Grouped) CV [%]: 117	Abundances (Grouped) CV [%]: 118	Abundances (Grouped) CV [%]: 119	Abundances (Grouped) CV [%]: 121	Found in Sample: [S1] F1: 116, Control	Found in Sample: [S2] F2: 116, Control	Found in Sample: [S3] F3: 116, Control	Found in Sample: [S4] F1: 117, Sample	Found in Sample: [S8] F2: 117, Sample	Found in Sample: [S12] F3: 117, Sample	Found in Sample: [S5] F1: 118, Sample	Found in Sample: [S9] F2: 118, Sample	Found in Sample: [S13] F3: 118, Sample	Found in Sample: [S6] F1: 119, Sample	Found in Sample: [S10] F2: 119, Sample	Found in Sample: [S14] F3: 119, Sample	Found in Sample: [S7] F1: 121, Sample
[truncated: 246 more rows]
[truncated: 3 more columns]

[truncated: 4 more sheets: Sheet2, Sheet2 (2), Sheet5, Sheet3]
